# Supplementary material for: Identification of antibiotic pairs that evade concurrent resistance via a retrospective analysis of antimicrobial susceptibility test results
Source: Lancet Microbe. Author manuscript; Available in PMC 2021 Oct 7. (PMC8496867; doi:10.1016/s2666-5247(21)00118-x)
Supplement: 2 [file NIHMS1744133-supplement-2.xlsx]

## Sheet: MIS
species	year	Antibiotic_1	Antibiotic_2	S1S2	S1R2	R1S2	R1R2	MIS	P-value
E. coli	2015/16	AMOXICILLIN_CLAVULANATE	AMPICILLIN	13849	5657	10	3110	0.295015	0
E. coli	2015/16	AMOXICILLIN_CLAVULANATE	AMPICILLIN_SULBACTAM	15264	4234	43	3076	0.331826	0
E. coli	2015/16	AMOXICILLIN_CLAVULANATE	AZTREONAM	63	22	15	25	0.315198	0.000137051
E. coli	2015/16	AMOXICILLIN_CLAVULANATE	CEFAZOLIN	8992	264	741	712	0.236398	0
E. coli	2015/16	AMOXICILLIN_CLAVULANATE	CEFEPIME	14272	112	2211	123	0.0243799	1.07338e-44
E. coli	2015/16	AMOXICILLIN_CLAVULANATE	CEFTAZIDIME	18356	210	2576	337	0.0556574	6.79307e-156
E. coli	2015/16	AMOXICILLIN_CLAVULANATE	CEFTRIAXONE	18253	318	2505	408	0.0651825	4.60294e-169
E. coli	2015/16	AMOXICILLIN_CLAVULANATE	CEFUROXIME	180	76	100	93	0.180716	7.94217e-05
E. coli	2015/16	AMOXICILLIN_CLAVULANATE	CIPROFLOXACIN	17680	1821	2321	805	0.0835321	1.5857e-127
E. coli	2015/16	AMOXICILLIN_CLAVULANATE	GENTAMICIN	18838	664	2694	431	0.0544879	1.1734e-103
E. coli	2015/16	AMOXICILLIN_CLAVULANATE	LEVOFLOXACIN	16374	1625	2116	691	0.0778595	1.04785e-107
E. coli	2015/16	AMOXICILLIN_CLAVULANATE	NITROFURANTOIN	18667	409	2852	186	0.0204734	8.32906e-29
E. coli	2015/16	AMOXICILLIN_CLAVULANATE	PIPERACILLIN_TAZOBACTAM	18515	35	2384	514	0.0902182	0
E. coli	2015/16	AMOXICILLIN_CLAVULANATE	SULFA_TRIMETHOPRIM	16970	2528	2062	1062	0.105923	1.54233e-164
E. coli	2015/16	AMOXICILLIN_CLAVULANATE	TOBRAMYCIN	18193	472	2507	433	0.0642115	4.93044e-144
E. coli	2015/16	AMPICILLIN	AMPICILLIN_SULBACTAM	26553	15	2491	16161	0.664456	0
E. coli	2015/16	AMPICILLIN	AZTREONAM	8478	34	5773	236	0.0328421	1.07565e-56
E. coli	2015/16	AMPICILLIN	CEFAZOLIN	18171	21	9386	2487	0.177283	0
E. coli	2015/16	AMPICILLIN	CEFEPIME	17328	2	12145	383	0.0262047	2.85735e-142
E. coli	2015/16	AMPICILLIN	CEFTAZIDIME	21439	4	13330	857	0.0513495	0
E. coli	2015/16	AMPICILLIN	CEFTRIAXONE	23090	12	14784	1388	0.0734962	0
E. coli	2015/16	AMPICILLIN	CEFUROXIME	8262	128	5427	736	0.0979176	9.90506e-159
E. coli	2015/16	AMPICILLIN	CIPROFLOXACIN	28238	1645	14627	5309	0.199458	0
E. coli	2015/16	AMPICILLIN	GENTAMICIN	29672	215	17394	2544	0.10882	0
E. coli	2015/16	AMPICILLIN	LEVOFLOXACIN	22206	1208	11317	3926	0.193711	0
E. coli	2015/16	AMPICILLIN	NITROFURANTOIN	28112	410	18043	795	0.0267489	5.2644e-77
E. coli	2015/16	AMPICILLIN	PIPERACILLIN_TAZOBACTAM	26391	1	18002	1124	0.0500748	0
E. coli	2015/16	AMPICILLIN	SULFA_TRIMETHOPRIM	28551	1328	12656	7276	0.295346	0
E. coli	2015/16	AMPICILLIN	TOBRAMYCIN	22799	105	13553	1703	0.0957261	0
E. coli	2015/16	AMPICILLIN_SULBACTAM	AZTREONAM	7970	59	4570	163	0.0253261	1.75237e-28
E. coli	2015/16	AMPICILLIN_SULBACTAM	CEFAZOLIN	16072	185	7119	2104	0.190155	0
E. coli	2015/16	AMPICILLIN_SULBACTAM	CEFEPIME	17423	62	9585	285	0.023121	2.64856e-70
E. coli	2015/16	AMPICILLIN_SULBACTAM	CEFTAZIDIME	22970	131	11085	723	0.049241	2.09202e-212
E. coli	2015/16	AMPICILLIN_SULBACTAM	CEFTRIAXONE	23678	249	11781	1045	0.0642183	9.41619e-261
E. coli	2015/16	AMPICILLIN_SULBACTAM	CEFUROXIME	8569	214	4758	665	0.0921306	1.50927e-120
E. coli	2015/16	AMPICILLIN_SULBACTAM	CIPROFLOXACIN	27122	2303	12010	4415	0.175939	0
E. coli	2015/16	AMPICILLIN_SULBACTAM	GENTAMICIN	29079	351	14151	2276	0.113465	0
E. coli	2015/16	AMPICILLIN_SULBACTAM	LEVOFLOXACIN	23743	1858	9786	3393	0.167452	0
E. coli	2015/16	AMPICILLIN_SULBACTAM	NITROFURANTOIN	27226	489	14785	601	0.0199634	7.32505e-40
E. coli	2015/16	AMPICILLIN_SULBACTAM	PIPERACILLIN_TAZOBACTAM	25691	10	14730	1072	0.0573835	0
E. coli	2015/16	AMPICILLIN_SULBACTAM	SULFA_TRIMETHOPRIM	27205	2216	10458	5965	0.262453	0
E. coli	2015/16	AMPICILLIN_SULBACTAM	TOBRAMYCIN	23023	196	10692	1523	0.102225	0
E. coli	2015/16	AZTREONAM	CEFAZOLIN	6354	365	6	131	0.0850825	4.83092e-148
E. coli	2015/16	AZTREONAM	CEFEPIME	10665	2	189	96	0.0480121	6.73308e-157
E. coli	2015/16	AZTREONAM	CEFTAZIDIME	7458	27	51	87	0.0655016	1.21366e-141
E. coli	2015/16	AZTREONAM	CEFTRIAXONE	10510	118	70	215	0.102027	3.22964e-298
E. coli	2015/16	AZTREONAM	CEFUROXIME	9969	445	70	113	0.0508184	6.84525e-100
E. coli	2015/16	AZTREONAM	CIPROFLOXACIN	12453	2151	131	167	0.0361147	1.80255e-59
E. coli	2015/16	AZTREONAM	GENTAMICIN	13741	872	237	61	0.0130805	8.99804e-17
E. coli	2015/16	AZTREONAM	LEVOFLOXACIN	8690	1430	89	56	0.0150162	5.12701e-13
E. coli	2015/16	AZTREONAM	NITROFURANTOIN	12999	248	215	25	0.00739476	1.77649e-11
E. coli	2015/16	AZTREONAM	PIPERACILLIN_TAZOBACTAM	12543	284	247	46	0.0148658	6.64977e-24
E. coli	2015/16	AZTREONAM	SULFA_TRIMETHOPRIM	11846	2763	163	134	0.0219505	2.84127e-24
E. coli	2015/16	AZTREONAM	TOBRAMYCIN	13544	686	194	80	0.0221678	3.68075e-38
E. coli	2015/16	CEFAZOLIN	CEFEPIME	8850	0	1032	245	0.0914134	3.87805e-229
E. coli	2015/16	CEFAZOLIN	CEFTAZIDIME	14649	1	1309	408	0.0987696	0
E. coli	2015/16	CEFAZOLIN	CEFTRIAXONE	17282	1	1583	665	0.130149	0
E. coli	2015/16	CEFAZOLIN	CEFUROXIME	6136	103	498	386	0.20294	8.64128e-285
E. coli	2015/16	CEFAZOLIN	CIPROFLOXACIN	24162	3402	1559	954	0.085155	2.09735e-207
E. coli	2015/16	CEFAZOLIN	GENTAMICIN	26288	1281	2121	395	0.0378395	1.07019e-85
E. coli	2015/16	CEFAZOLIN	LEVOFLOXACIN	15595	2063	1109	581	0.078438	3.09271e-116
E. coli	2015/16	CEFAZOLIN	NITROFURANTOIN	25398	622	2164	191	0.0195723	4.92629e-41
E. coli	2015/16	CEFAZOLIN	PIPERACILLIN_TAZOBACTAM	23414	182	1795	438	0.072113	0
E. coli	2015/16	CEFAZOLIN	SULFA_TRIMETHOPRIM	23436	4119	1598	915	0.0701047	3.83263e-138
E. coli	2015/16	CEFAZOLIN	TOBRAMYCIN	16485	652	1223	257	0.0454719	4.57258e-79
E. coli	2015/16	CEFEPIME	CEFTAZIDIME	24324	385	10	235	0.0520928	0
E. coli	2015/16	CEFEPIME	CEFTRIAXONE	27779	781	3	380	0.06564	0
E. coli	2015/16	CEFEPIME	CEFUROXIME	9719	557	2	192	0.0809687	2.42647e-227
E. coli	2015/16	CEFEPIME	CIPROFLOXACIN	26042	3815	70	315	0.039367	7.40521e-204
E. coli	2015/16	CEFEPIME	GENTAMICIN	28236	1627	285	100	0.0123905	1.1895e-38
E. coli	2015/16	CEFEPIME	LEVOFLOXACIN	22245	3070	48	191	0.0288969	1.82328e-125
E. coli	2015/16	CEFEPIME	NITROFURANTOIN	27662	622	299	50	0.00740013	9.48423e-25
E. coli	2015/16	CEFEPIME	PIPERACILLIN_TAZOBACTAM	28972	778	254	46	0.00629216	2.48198e-21
E. coli	2015/16	CEFEPIME	SULFA_TRIMETHOPRIM	24597	5262	132	252	0.0264098	3.70846e-94
E. coli	2015/16	CEFEPIME	TOBRAMYCIN	27708	1242	163	154	0.0249	6.39773e-117
E. coli	2015/16	CEFTAZIDIME	CEFTRIAXONE	34529	250	33	824	0.115771	0
E. coli	2015/16	CEFTAZIDIME	CEFUROXIME	7968	355	5	185	0.0985388	8.22091e-228
E. coli	2015/16	CEFTAZIDIME	CIPROFLOXACIN	30646	4132	284	577	0.0594141	8.26582e-302
E. coli	2015/16	CEFTAZIDIME	GENTAMICIN	33071	1714	637	224	0.0239381	1.78895e-90
E. coli	2015/16	CEFTAZIDIME	LEVOFLOXACIN	29320	3950	264	537	0.0579348	1.31943e-281
E. coli	2015/16	CEFTAZIDIME	NITROFURANTOIN	32467	823	697	111	0.0127869	2.02346e-45
E. coli	2015/16	CEFTAZIDIME	PIPERACILLIN_TAZOBACTAM	33854	780	722	128	0.0149931	1.73946e-60
E. coli	2015/16	CEFTAZIDIME	SULFA_TRIMETHOPRIM	29209	5565	411	449	0.0374878	8.87119e-128
E. coli	2015/16	CEFTAZIDIME	TOBRAMYCIN	28091	1068	439	194	0.0284835	1.07701e-112
E. coli	2015/16	CEFTRIAXONE	CEFUROXIME	8413	405	29	351	0.161231	0
E. coli	2015/16	CEFTRIAXONE	CIPROFLOXACIN	33663	4588	487	923	0.0828365	0
E. coli	2015/16	CEFTRIAXONE	GENTAMICIN	36335	1921	1055	356	0.0328868	2.88971e-133
E. coli	2015/16	CEFTRIAXONE	LEVOFLOXACIN	29320	3846	368	706	0.0748937	0
E. coli	2015/16	CEFTRIAXONE	NITROFURANTOIN	35205	902	1137	170	0.01708	2.67301e-63
E. coli	2015/16	CEFTRIAXONE	PIPERACILLIN_TAZOBACTAM	37139	955	1154	154	0.0142099	2.81607e-52
E. coli	2015/16	CEFTRIAXONE	SULFA_TRIMETHOPRIM	32014	6230	650	759	0.0562475	2.65286e-217
E. coli	2015/16	CEFTRIAXONE	TOBRAMYCIN	30615	1150	701	350	0.0462501	2.24548e-210
E. coli	2015/16	CEFUROXIME	CIPROFLOXACIN	12102	1938	423	480	0.0979477	1.68177e-156
E. coli	2015/16	CEFUROXIME	GENTAMICIN	13282	759	742	162	0.0320143	4.02352e-37
E. coli	2015/16	CEFUROXIME	LEVOFLOXACIN	8885	1360	297	291	0.0819706	4.34764e-91
E. coli	2015/16	CEFUROXIME	NITROFURANTOIN	12550	153	696	79	0.0240187	1.49316e-40
E. coli	2015/16	CEFUROXIME	PIPERACILLIN_TAZOBACTAM	10787	200	607	97	0.0328836	2.05196e-46
E. coli	2015/16	CEFUROXIME	SULFA_TRIMETHOPRIM	11531	2509	559	345	0.0488104	2.39534e-43
E. coli	2015/16	CEFUROXIME	TOBRAMYCIN	11311	562	548	161	0.0444954	4.36618e-56
E. coli	2015/16	CIPROFLOXACIN	GENTAMICIN	41793	1543	6291	1492	0.0887025	0
E. coli	2015/16	CIPROFLOXACIN	LEVOFLOXACIN	33605	20	62	5647	0.418659	0
E. coli	2015/16	CIPROFLOXACIN	NITROFURANTOIN	40265	761	6655	496	0.0281803	1.25703e-103
E. coli	2015/16	CIPROFLOXACIN	PIPERACILLIN_TAZOBACTAM	38693	723	6225	445	0.0262863	9.33477e-91
E. coli	2015/16	CIPROFLOXACIN	SULFA_TRIMETHOPRIM	37929	5397	3900	3876	0.203632	0
E. coli	2015/16	CIPROFLOXACIN	TOBRAMYCIN	32550	808	4232	1369	0.120946	0
E. coli	2015/16	GENTAMICIN	LEVOFLOXACIN	32489	4549	1183	1122	0.0889141	0
E. coli	2015/16	GENTAMICIN	NITROFURANTOIN	44287	1057	2639	201	0.0118541	1.89254e-38
E. coli	2015/16	GENTAMICIN	PIPERACILLIN_TAZOBACTAM	42421	979	2504	189	0.0118299	1.62153e-37
E. coli	2015/16	GENTAMICIN	SULFA_TRIMETHOPRIM	40793	7280	1039	1994	0.122463	0
E. coli	2015/16	GENTAMICIN	TOBRAMYCIN	36127	387	661	1789	0.199191	0
E. coli	2015/16	LEVOFLOXACIN	NITROFURANTOIN	31678	596	4916	374	0.027863	8.80428e-82
E. coli	2015/16	LEVOFLOXACIN	PIPERACILLIN_TAZOBACTAM	31736	579	4753	322	0.0235162	4.71912e-65
E. coli	2015/16	LEVOFLOXACIN	SULFA_TRIMETHOPRIM	29482	4180	2865	2803	0.193599	0
E. coli	2015/16	LEVOFLOXACIN	TOBRAMYCIN	27847	651	3463	1059	0.112295	0
E. coli	2015/16	NITROFURANTOIN	PIPERACILLIN_TAZOBACTAM	41415	987	1055	75	0.00494463	8.41364e-15
E. coli	2015/16	NITROFURANTOIN	SULFA_TRIMETHOPRIM	38758	8160	743	509	0.0252993	2.59553e-80
E. coli	2015/16	NITROFURANTOIN	TOBRAMYCIN	34446	1912	786	111	0.00738213	5.37272e-16
E. coli	2015/16	PIPERACILLIN_TAZOBACTAM	SULFA_TRIMETHOPRIM	37108	7809	627	541	0.030942	2.34449e-111
E. coli	2015/16	PIPERACILLIN_TAZOBACTAM	TOBRAMYCIN	33760	1620	732	142	0.0127142	2.90182e-37
E. coli	2015/16	SULFA_TRIMETHOPRIM	TOBRAMYCIN	31080	704	5696	1472	0.119119	0
E. coli	2017/18	AMOXICILLIN_CLAVULANATE	AMPICILLIN	17804	7307	13	3968	0.292774	0
E. coli	2017/18	AMOXICILLIN_CLAVULANATE	AMPICILLIN_SULBACTAM	19246	5889	76	3918	0.321237	0
E. coli	2017/18	AMOXICILLIN_CLAVULANATE	AZTREONAM	5138	28	570	35	0.0232465	7.74361e-19
E. coli	2017/18	AMOXICILLIN_CLAVULANATE	CEFAZOLIN	12980	183	1058	891	0.21841	0
E. coli	2017/18	AMOXICILLIN_CLAVULANATE	CEFEPIME	22057	63	3655	106	0.0142739	6.02184e-47
E. coli	2017/18	AMOXICILLIN_CLAVULANATE	CEFTAZIDIME	21479	228	3387	391	0.0528145	1.30874e-171
E. coli	2017/18	AMOXICILLIN_CLAVULANATE	CEFTRIAXONE	21296	416	3259	473	0.0601544	7.01167e-167
E. coli	2017/18	AMOXICILLIN_CLAVULANATE	CEFUROXIME	4414	144	429	159	0.110263	1.18331e-75
E. coli	2017/18	AMOXICILLIN_CLAVULANATE	CIPROFLOXACIN	22650	2542	3043	995	0.0735513	7.21172e-128
E. coli	2017/18	AMOXICILLIN_CLAVULANATE	GENTAMICIN	24261	932	3565	472	0.0414206	4.96146e-84
E. coli	2017/18	AMOXICILLIN_CLAVULANATE	LEVOFLOXACIN	18742	2017	2678	839	0.0743022	1.45156e-107
E. coli	2017/18	AMOXICILLIN_CLAVULANATE	NITROFURANTOIN	24014	439	3708	163	0.0122252	2.05375e-18
E. coli	2017/18	AMOXICILLIN_CLAVULANATE	PIPERACILLIN_TAZOBACTAM	23511	35	3347	602	0.0807992	0
E. coli	2017/18	AMOXICILLIN_CLAVULANATE	SULFA_TRIMETHOPRIM	21750	3440	2720	1317	0.0951338	3.66439e-172
E. coli	2017/18	AMOXICILLIN_CLAVULANATE	TOBRAMYCIN	24463	727	3472	564	0.0586305	5.66613e-160
E. coli	2017/18	AMPICILLIN	AMPICILLIN_SULBACTAM	30837	4	2617	18712	0.666862	0
E. coli	2017/18	AMPICILLIN	AZTREONAM	12388	61	8066	381	0.0374017	3.07114e-90
E. coli	2017/18	AMPICILLIN	CEFAZOLIN	23548	40	12152	3005	0.168074	0
E. coli	2017/18	AMPICILLIN	CEFEPIME	24524	5	16804	421	0.0210122	5.15686e-154
E. coli	2017/18	AMPICILLIN	CEFTAZIDIME	24995	9	15918	1141	0.0571603	0
E. coli	2017/18	AMPICILLIN	CEFTRIAXONE	28204	15	18032	1800	0.0777163	0
E. coli	2017/18	AMPICILLIN	CEFUROXIME	9208	628	5374	1196	0.113511	1.92395e-120
E. coli	2017/18	AMPICILLIN	CIPROFLOXACIN	31394	2002	16630	5726	0.186121	0
E. coli	2017/18	AMPICILLIN	GENTAMICIN	33205	199	19655	2711	0.103715	0
E. coli	2017/18	AMPICILLIN	LEVOFLOXACIN	21862	1234	11505	3946	0.190905	0
E. coli	2017/18	AMPICILLIN	NITROFURANTOIN	31644	396	20360	821	0.0253522	2.22057e-86
E. coli	2017/18	AMPICILLIN	PIPERACILLIN_TAZOBACTAM	31383	4	20753	1292	0.049993	0
E. coli	2017/18	AMPICILLIN	SULFA_TRIMETHOPRIM	31860	1544	14269	8090	0.291474	0
E. coli	2017/18	AMPICILLIN	TOBRAMYCIN	26459	111	15806	1868	0.0906743	0
E. coli	2017/18	AMPICILLIN_SULBACTAM	AZTREONAM	11892	94	6678	235	0.0243992	2.70032e-38
E. coli	2017/18	AMPICILLIN_SULBACTAM	CEFAZOLIN	22582	203	9966	2564	0.170231	0
E. coli	2017/18	AMPICILLIN_SULBACTAM	CEFEPIME	25231	37	14017	266	0.0154303	1.84571e-78
E. coli	2017/18	AMPICILLIN_SULBACTAM	CEFTAZIDIME	27010	177	13883	974	0.0531369	1.12439e-268
E. coli	2017/18	AMPICILLIN_SULBACTAM	CEFTRIAXONE	29059	323	15196	1270	0.0604862	4.40072e-291
E. coli	2017/18	AMPICILLIN_SULBACTAM	CEFUROXIME	9739	722	4887	1106	0.107994	3.41078e-109
E. coli	2017/18	AMPICILLIN_SULBACTAM	CIPROFLOXACIN	30955	2627	14151	4734	0.159809	0
E. coli	2017/18	AMPICILLIN_SULBACTAM	GENTAMICIN	33241	341	16424	2468	0.107748	0
E. coli	2017/18	AMPICILLIN_SULBACTAM	LEVOFLOXACIN	22957	1826	10036	3383	0.163751	0
E. coli	2017/18	AMPICILLIN_SULBACTAM	NITROFURANTOIN	31605	512	17165	635	0.0183871	6.89778e-43
E. coli	2017/18	AMPICILLIN_SULBACTAM	PIPERACILLIN_TAZOBACTAM	31463	22	17528	1237	0.0557672	0
E. coli	2017/18	AMPICILLIN_SULBACTAM	SULFA_TRIMETHOPRIM	31165	2417	12040	6846	0.264947	0
E. coli	2017/18	AMPICILLIN_SULBACTAM	TOBRAMYCIN	27136	223	13173	1707	0.094506	0
E. coli	2017/18	AZTREONAM	CEFAZOLIN	16773	1024	67	298	0.0739631	6.02014e-282
E. coli	2017/18	AZTREONAM	CEFEPIME	15784	3	277	154	0.051659	7.29445e-251
E. coli	2017/18	AZTREONAM	CEFTAZIDIME	11397	42	65	166	0.0792049	7.80881e-275
E. coli	2017/18	AZTREONAM	CEFTRIAXONE	14778	107	75	348	0.115903	0
E. coli	2017/18	AZTREONAM	CEFUROXIME	13525	1525	80	192	0.0494562	6.34099e-121
E. coli	2017/18	AZTREONAM	CIPROFLOXACIN	17708	2818	195	252	0.0399999	8.48785e-96
E. coli	2017/18	AZTREONAM	GENTAMICIN	19498	1032	363	84	0.0133746	1.57144e-24
E. coli	2017/18	AZTREONAM	LEVOFLOXACIN	6151	1071	73	89	0.0382929	2.58149e-31
E. coli	2017/18	AZTREONAM	NITROFURANTOIN	18453	279	367	28	0.00549836	5.35476e-11
E. coli	2017/18	AZTREONAM	PIPERACILLIN_TAZOBACTAM	18195	392	387	51	0.0105408	1.54447e-21
E. coli	2017/18	AZTREONAM	SULFA_TRIMETHOPRIM	16952	3577	258	189	0.0223519	1.19145e-33
E. coli	2017/18	AZTREONAM	TOBRAMYCIN	19275	869	323	115	0.022448	2.19548e-53
E. coli	2017/18	CEFAZOLIN	CEFEPIME	22636	4	1849	246	0.0427586	2.21956e-262
E. coli	2017/18	CEFAZOLIN	CEFTAZIDIME	23529	7	1923	574	0.0903407	0
E. coli	2017/18	CEFAZOLIN	CEFTRIAXONE	28129	20	2013	873	0.115853	0
E. coli	2017/18	CEFAZOLIN	CEFUROXIME	11952	1140	637	556	0.129832	1.81798e-223
E. coli	2017/18	CEFAZOLIN	CIPROFLOXACIN	31282	4418	1956	1091	0.0736232	3.78061e-216
E. coli	2017/18	CEFAZOLIN	GENTAMICIN	34081	1620	2647	404	0.0279524	1.9337e-71
E. coli	2017/18	CEFAZOLIN	LEVOFLOXACIN	18129	2455	1431	688	0.0748782	6.20493e-120
E. coli	2017/18	CEFAZOLIN	NITROFURANTOIN	33416	669	2584	174	0.0135371	3.37893e-35
E. coli	2017/18	CEFAZOLIN	PIPERACILLIN_TAZOBACTAM	33300	255	2345	576	0.0684696	0
E. coli	2017/18	CEFAZOLIN	SULFA_TRIMETHOPRIM	30250	5444	1953	1095	0.0638396	8.26326e-156
E. coli	2017/18	CEFAZOLIN	TOBRAMYCIN	24801	978	1856	222	0.021061	1.11891e-37
E. coli	2017/18	CEFEPIME	CEFTAZIDIME	33839	532	9	238	0.0390763	0
E. coli	2017/18	CEFEPIME	CEFTRIAXONE	39239	1019	3	419	0.0530671	0
E. coli	2017/18	CEFEPIME	CEFUROXIME	11279	1574	2	101	0.0297624	5.09829e-88
E. coli	2017/18	CEFEPIME	CIPROFLOXACIN	36170	5229	64	361	0.0330129	1.5881e-247
E. coli	2017/18	CEFEPIME	GENTAMICIN	39442	1973	308	118	0.0114104	2.6709e-54
E. coli	2017/18	CEFEPIME	LEVOFLOXACIN	25088	3347	45	207	0.0282659	4.57033e-143
E. coli	2017/18	CEFEPIME	NITROFURANTOIN	38409	829	329	50	0.00531325	5.1077e-24
E. coli	2017/18	CEFEPIME	PIPERACILLIN_TAZOBACTAM	40301	992	293	51	0.00514383	1.87564e-24
E. coli	2017/18	CEFEPIME	SULFA_TRIMETHOPRIM	34347	7063	173	253	0.018817	2.66233e-84
E. coli	2017/18	CEFEPIME	TOBRAMYCIN	37047	1624	189	126	0.0149713	3.16979e-85
E. coli	2017/18	CEFTAZIDIME	CEFTRIAXONE	40555	314	27	1122	0.12918	0
E. coli	2017/18	CEFTAZIDIME	CEFUROXIME	10868	1427	5	255	0.0759736	2.56278e-221
E. coli	2017/18	CEFTAZIDIME	CIPROFLOXACIN	36020	4902	420	731	0.0624634	0
E. coli	2017/18	CEFTAZIDIME	GENTAMICIN	39028	1903	860	292	0.0265762	1.70957e-119
E. coli	2017/18	CEFTAZIDIME	LEVOFLOXACIN	29978	3906	366	705	0.0735269	0
E. coli	2017/18	CEFTAZIDIME	NITROFURANTOIN	38547	828	969	124	0.0118611	1.64274e-48
E. coli	2017/18	CEFTAZIDIME	PIPERACILLIN_TAZOBACTAM	39835	869	990	135	0.0126635	1.18378e-54
E. coli	2017/18	CEFTAZIDIME	SULFA_TRIMETHOPRIM	34242	6680	571	579	0.0395642	2.39717e-150
E. coli	2017/18	CEFTAZIDIME	TOBRAMYCIN	32938	1301	551	239	0.0293865	1.70924e-133
E. coli	2017/18	CEFTRIAXONE	CEFUROXIME	10913	1415	20	288	0.0859606	4.23052e-231
E. coli	2017/18	CEFTRIAXONE	CIPROFLOXACIN	40796	5514	645	1171	0.0861887	0
E. coli	2017/18	CEFTRIAXONE	GENTAMICIN	44209	2115	1398	421	0.0320791	2.61448e-156
E. coli	2017/18	CEFTRIAXONE	LEVOFLOXACIN	29890	3763	490	888	0.0913302	0
E. coli	2017/18	CEFTRIAXONE	NITROFURANTOIN	43257	953	1522	181	0.0145048	3.45935e-63
E. coli	2017/18	CEFTRIAXONE	PIPERACILLIN_TAZOBACTAM	45002	1071	1533	177	0.0131423	3.46272e-56
E. coli	2017/18	CEFTRIAXONE	SULFA_TRIMETHOPRIM	38761	7553	884	932	0.0553901	3.00852e-245
E. coli	2017/18	CEFTRIAXONE	TOBRAMYCIN	35670	1335	910	387	0.0427423	2.82495e-214
E. coli	2017/18	CEFUROXIME	CIPROFLOXACIN	12802	1850	1206	625	0.0907703	2.11114e-106
E. coli	2017/18	CEFUROXIME	GENTAMICIN	13934	717	1655	176	0.019775	8.96638e-15
E. coli	2017/18	CEFUROXIME	LEVOFLOXACIN	5704	896	397	297	0.108299	3.82748e-69
E. coli	2017/18	CEFUROXIME	NITROFURANTOIN	13103	153	1634	67	0.0124752	1.27335e-14
E. coli	2017/18	CEFUROXIME	PIPERACILLIN_TAZOBACTAM	12442	209	1638	117	0.0239636	3.79215e-29
E. coli	2017/18	CEFUROXIME	SULFA_TRIMETHOPRIM	12175	2478	1331	500	0.0424615	3.00287e-25
E. coli	2017/18	CEFUROXIME	TOBRAMYCIN	13374	560	1591	177	0.0258997	1.04105e-23
E. coli	2017/18	CIPROFLOXACIN	GENTAMICIN	46573	1731	7163	1459	0.0753154	0
E. coli	2017/18	CIPROFLOXACIN	LEVOFLOXACIN	33401	21	47	5514	0.414066	0
E. coli	2017/18	CIPROFLOXACIN	NITROFURANTOIN	45371	796	7513	492	0.0243948	4.62206e-97
E. coli	2017/18	CIPROFLOXACIN	PIPERACILLIN_TAZOBACTAM	45236	849	7166	471	0.0230836	6.85615e-87
E. coli	2017/18	CIPROFLOXACIN	SULFA_TRIMETHOPRIM	42085	6213	4502	4114	0.189227	0
E. coli	2017/18	CIPROFLOXACIN	TOBRAMYCIN	37755	949	5085	1439	0.108059	0
E. coli	2017/18	GENTAMICIN	LEVOFLOXACIN	32301	4576	1153	963	0.0752089	5.17604e-284
E. coli	2017/18	GENTAMICIN	NITROFURANTOIN	50058	1123	2839	164	0.00755825	2.91485e-23
E. coli	2017/18	GENTAMICIN	PIPERACILLIN_TAZOBACTAM	49722	1132	2696	190	0.00997011	2.63252e-35
E. coli	2017/18	GENTAMICIN	SULFA_TRIMETHOPRIM	45526	8214	1070	2118	0.117328	0
E. coli	2017/18	GENTAMICIN	TOBRAMYCIN	42308	453	539	1936	0.189745	0
E. coli	2017/18	LEVOFLOXACIN	NITROFURANTOIN	31524	585	4781	355	0.0267072	2.79214e-77
E. coli	2017/18	LEVOFLOXACIN	PIPERACILLIN_TAZOBACTAM	32109	598	4822	325	0.0231682	1.10088e-63
E. coli	2017/18	LEVOFLOXACIN	SULFA_TRIMETHOPRIM	29186	4262	2943	2593	0.176218	0
E. coli	2017/18	LEVOFLOXACIN	TOBRAMYCIN	26631	630	3301	915	0.101466	0
E. coli	2017/18	NITROFURANTOIN	PIPERACILLIN_TAZOBACTAM	48966	1123	1100	85	0.00513087	1.82719e-19
E. coli	2017/18	NITROFURANTOIN	SULFA_TRIMETHOPRIM	43706	9194	752	525	0.0234987	2.98413e-85
E. coli	2017/18	NITROFURANTOIN	TOBRAMYCIN	39810	2103	798	103	0.0058202	4.34771e-14
E. coli	2017/18	PIPERACILLIN_TAZOBACTAM	SULFA_TRIMETHOPRIM	43469	8943	700	620	0.0311229	1.49016e-134
E. coli	2017/18	PIPERACILLIN_TAZOBACTAM	TOBRAMYCIN	39348	1840	817	162	0.0127598	1.46147e-44
E. coli	2017/18	SULFA_TRIMETHOPRIM	TOBRAMYCIN	36298	806	6544	1582	0.110852	0
K. pneumoniae	2015/16	AMOXICILLIN_CLAVULANATE	AMPICILLIN_SULBACTAM	3079	314	4	82	0.0931712	1.857e-75
K. pneumoniae	2015/16	AMOXICILLIN_CLAVULANATE	AZTREONAM	5	0	1	10
K. pneumoniae	2015/16	AMOXICILLIN_CLAVULANATE	CEFAZOLIN	1636	25	13	21	0.066492	4.75988e-27
K. pneumoniae	2015/16	AMOXICILLIN_CLAVULANATE	CEFEPIME	2458	7	48	22	0.0479263	1.87886e-30
K. pneumoniae	2015/16	AMOXICILLIN_CLAVULANATE	CEFTAZIDIME	3200	18	41	37	0.062228	3.267e-51
K. pneumoniae	2015/16	AMOXICILLIN_CLAVULANATE	CEFTRIAXONE	3193	27	42	36	0.0596632	7.47999e-46
K. pneumoniae	2015/16	AMOXICILLIN_CLAVULANATE	CEFUROXIME	32	2	2	20
K. pneumoniae	2015/16	AMOXICILLIN_CLAVULANATE	CIPROFLOXACIN	3370	27	61	25	0.0387822	4.41783e-28
K. pneumoniae	2015/16	AMOXICILLIN_CLAVULANATE	GENTAMICIN	3381	16	58	28	0.0447594	2.46465e-36
K. pneumoniae	2015/16	AMOXICILLIN_CLAVULANATE	IMIPENEM	2847	4	53	6	0.0121008	1.05879e-08
K. pneumoniae	2015/16	AMOXICILLIN_CLAVULANATE	LEVOFLOXACIN	3085	23	58	14	0.0235491	1.01728e-14
K. pneumoniae	2015/16	AMOXICILLIN_CLAVULANATE	MEROPENEM	25	0	3	0
K. pneumoniae	2015/16	AMOXICILLIN_CLAVULANATE	NITROFURANTOIN	1416	1811	18	55	0.0161949	0.00112334
K. pneumoniae	2015/16	AMOXICILLIN_CLAVULANATE	PIPERACILLIN_TAZOBACTAM	3145	73	28	50	0.0769368	3.24775e-56
K. pneumoniae	2015/16	AMOXICILLIN_CLAVULANATE	SULFA_TRIMETHOPRIM	3224	174	49	37	0.0454061	8.9087e-24
K. pneumoniae	2015/16	AMOXICILLIN_CLAVULANATE	TOBRAMYCIN	3211	14	44	37	0.0620783	1.75129e-52
K. pneumoniae	2015/16	AMPICILLIN_SULBACTAM	AZTREONAM	2556	16	393	53	0.0636102	1.266e-31
K. pneumoniae	2015/16	AMPICILLIN_SULBACTAM	CEFAZOLIN	4591	26	414	153	0.118205	1.9007e-126
K. pneumoniae	2015/16	AMPICILLIN_SULBACTAM	CEFEPIME	4307	7	656	83	0.0606347	2.32573e-62
K. pneumoniae	2015/16	AMPICILLIN_SULBACTAM	CEFTAZIDIME	5385	8	667	91	0.0578435	8.58234e-75
K. pneumoniae	2015/16	AMPICILLIN_SULBACTAM	CEFTRIAXONE	5738	18	759	153	0.0863832	5.23137e-115
K. pneumoniae	2015/16	AMPICILLIN_SULBACTAM	CEFUROXIME	2870	72	314	170	0.175417	1.48227e-98
K. pneumoniae	2015/16	AMPICILLIN_SULBACTAM	CIPROFLOXACIN	7826	61	996	158	0.0659966	2.25095e-94
K. pneumoniae	2015/16	AMPICILLIN_SULBACTAM	GENTAMICIN	7868	21	1052	103	0.0440817	3.16424e-72
K. pneumoniae	2015/16	AMPICILLIN_SULBACTAM	IMIPENEM	5252	6	727	40	0.0258727	2.77506e-30
K. pneumoniae	2015/16	AMPICILLIN_SULBACTAM	LEVOFLOXACIN	6145	34	774	81	0.0442142	7.51029e-49
K. pneumoniae	2015/16	AMPICILLIN_SULBACTAM	MEROPENEM	2201	2	392	22	0.0303208	3.0164e-16
K. pneumoniae	2015/16	AMPICILLIN_SULBACTAM	NITROFURANTOIN	3188	3792	318	640	0.0524372	2.03455e-13
K. pneumoniae	2015/16	AMPICILLIN_SULBACTAM	PIPERACILLIN_TAZOBACTAM	6710	16	762	335	0.156487	1.06613e-281
K. pneumoniae	2015/16	AMPICILLIN_SULBACTAM	SULFA_TRIMETHOPRIM	7561	329	815	340	0.125891	1.91913e-140
K. pneumoniae	2015/16	AMPICILLIN_SULBACTAM	TOBRAMYCIN	5562	14	708	109	0.065898	9.98137e-84
K. pneumoniae	2015/16	AZTREONAM	CEFAZOLIN	1361	32	3	33	0.111977	2.32357e-45
K. pneumoniae	2015/16	AZTREONAM	CEFEPIME	2480	1	33	55	0.106603	6.13735e-89
K. pneumoniae	2015/16	AZTREONAM	CEFTAZIDIME	1727	2	9	19	0.0627698	4.30592e-36
K. pneumoniae	2015/16	AZTREONAM	CEFTRIAXONE	2472	6	9	79	0.145697	3.43256e-132
K. pneumoniae	2015/16	AZTREONAM	CEFUROXIME	2474	147	17	34	0.0575288	4.56949e-29
K. pneumoniae	2015/16	AZTREONAM	CIPROFLOXACIN	3328	42	39	55	0.0828982	5.776e-68
K. pneumoniae	2015/16	AZTREONAM	GENTAMICIN	3354	19	62	32	0.0503064	7.2711e-40
K. pneumoniae	2015/16	AZTREONAM	IMIPENEM	1937	3	14	14	0.0433783	1.86755e-25
K. pneumoniae	2015/16	AZTREONAM	LEVOFLOXACIN	2234	17	15	17	0.0438164	3.60232e-25
K. pneumoniae	2015/16	AZTREONAM	MEROPENEM	2460	1	44	22	0.0479838	7.04923e-36
K. pneumoniae	2015/16	AZTREONAM	NITROFURANTOIN	1241	1470	9	46	0.0218047	7.21813e-06
K. pneumoniae	2015/16	AZTREONAM	PIPERACILLIN_TAZOBACTAM	2636	124	27	63	0.0998245	8.57823e-58
K. pneumoniae	2015/16	AZTREONAM	SULFA_TRIMETHOPRIM	3091	282	33	61	0.0707958	4.45226e-40
K. pneumoniae	2015/16	AZTREONAM	TOBRAMYCIN	3120	18	20	56	0.0933614	3.28439e-87
K. pneumoniae	2015/16	CEFAZOLIN	CEFEPIME	1586	2	79	59	0.14487	3.6256e-68
K. pneumoniae	2015/16	CEFAZOLIN	CEFTAZIDIME	2646	0	72	54	0.0953381	3.29777e-78
K. pneumoniae	2015/16	CEFAZOLIN	CEFTRIAXONE	3136	1	95	107	0.142088	1.70039e-143
K. pneumoniae	2015/16	CEFAZOLIN	CEFUROXIME	1428	63	31	51	0.138098	2.74691e-42
K. pneumoniae	2015/16	CEFAZOLIN	CIPROFLOXACIN	5417	62	144	70	0.0612764	4.79511e-68
K. pneumoniae	2015/16	CEFAZOLIN	GENTAMICIN	5462	20	166	48	0.0439446	7.22341e-55
K. pneumoniae	2015/16	CEFAZOLIN	IMIPENEM	2508	2	102	16	0.0310009	1.39884e-20
K. pneumoniae	2015/16	CEFAZOLIN	LEVOFLOXACIN	3387	30	94	27	0.0385889	8.01027e-26
K. pneumoniae	2015/16	CEFAZOLIN	MEROPENEM	1169	1	69	11	0.0412137	4.27561e-13
K. pneumoniae	2015/16	CEFAZOLIN	NITROFURANTOIN	2157	2757	38	145	0.0308709	1.41117e-10
K. pneumoniae	2015/16	CEFAZOLIN	PIPERACILLIN_TAZOBACTAM	4248	59	80	104	0.112481	7.05648e-116
K. pneumoniae	2015/16	CEFAZOLIN	SULFA_TRIMETHOPRIM	5232	249	117	97	0.0729249	2.12e-64
K. pneumoniae	2015/16	CEFAZOLIN	TOBRAMYCIN	3173	13	79	45	0.0702907	2.12837e-56
K. pneumoniae	2015/16	CEFEPIME	CEFTAZIDIME	4273	29	1	40	0.0536016	2.90623e-77
K. pneumoniae	2015/16	CEFEPIME	CEFTRIAXONE	5094	68	1	100	0.0961295	1.96941e-164
K. pneumoniae	2015/16	CEFEPIME	CEFUROXIME	2216	153	3	58	0.10132	2.81759e-61
K. pneumoniae	2015/16	CEFEPIME	CIPROFLOXACIN	5386	76	34	70	0.0682959	1.13957e-92
K. pneumoniae	2015/16	CEFEPIME	GENTAMICIN	5422	42	66	38	0.0385999	5.88483e-47
K. pneumoniae	2015/16	CEFEPIME	IMIPENEM	4044	9	30	18	0.0278391	1.98615e-30
K. pneumoniae	2015/16	CEFEPIME	LEVOFLOXACIN	4471	40	20	25	0.0331277	9.8991e-37
K. pneumoniae	2015/16	CEFEPIME	MEROPENEM	2326	4	40	19	0.0448942	9.87489e-29
K. pneumoniae	2015/16	CEFEPIME	NITROFURANTOIN	2153	2607	9	60	0.0170097	2.49714e-08
K. pneumoniae	2015/16	CEFEPIME	PIPERACILLIN_TAZOBACTAM	5223	225	15	69	0.0606694	2.35017e-76
K. pneumoniae	2015/16	CEFEPIME	SULFA_TRIMETHOPRIM	5041	423	28	76	0.057946	1.90274e-58
K. pneumoniae	2015/16	CEFEPIME	TOBRAMYCIN	5090	50	14	59	0.0641683	1.04927e-93
K. pneumoniae	2015/16	CEFTAZIDIME	CEFTRIAXONE	6137	16	7	93	0.0816772	1.98509e-180
K. pneumoniae	2015/16	CEFTAZIDIME	CEFUROXIME	1718	105	3	26	0.0638802	3.16515e-28
K. pneumoniae	2015/16	CEFTAZIDIME	CIPROFLOXACIN	6086	65	53	53	0.0476756	1.59002e-67
K. pneumoniae	2015/16	CEFTAZIDIME	GENTAMICIN	6126	27	54	52	0.0488034	1.89348e-78
K. pneumoniae	2015/16	CEFTAZIDIME	IMIPENEM	5569	11	53	25	0.0274966	2.31663e-40
K. pneumoniae	2015/16	CEFTAZIDIME	LEVOFLOXACIN	5884	51	58	40	0.0379259	1.80247e-50
K. pneumoniae	2015/16	CEFTAZIDIME	MEROPENEM	1745	2	6	10	0.0366008	6.74071e-21
K. pneumoniae	2015/16	CEFTAZIDIME	NITROFURANTOIN	2466	3223	11	80	0.018065	2.62239e-10
K. pneumoniae	2015/16	CEFTAZIDIME	PIPERACILLIN_TAZOBACTAM	5953	188	38	61	0.0495106	2.21551e-62
K. pneumoniae	2015/16	CEFTAZIDIME	SULFA_TRIMETHOPRIM	5804	349	32	74	0.0538832	9.29403e-64
K. pneumoniae	2015/16	CEFTAZIDIME	TOBRAMYCIN	5013	26	25	52	0.0594446	5.08874e-85
K. pneumoniae	2015/16	CEFTRIAXONE	CEFUROXIME	1923	132	9	68	0.132576	8.17681e-65
K. pneumoniae	2015/16	CEFTRIAXONE	CIPROFLOXACIN	6905	77	94	103	0.0755023	6.43757e-124
K. pneumoniae	2015/16	CEFTRIAXONE	GENTAMICIN	6956	28	120	77	0.058693	4.06781e-103
K. pneumoniae	2015/16	CEFTRIAXONE	IMIPENEM	5562	11	78	27	0.0283491	4.56992e-40
K. pneumoniae	2015/16	CEFTRIAXONE	LEVOFLOXACIN	5886	51	66	44	0.0410644	2.01325e-54
K. pneumoniae	2015/16	CEFTRIAXONE	MEROPENEM	2303	1	65	20	0.0439301	2.06302e-29
K. pneumoniae	2015/16	CEFTRIAXONE	NITROFURANTOIN	2684	3489	22	125	0.0244748	3.12258e-13
K. pneumoniae	2015/16	CEFTRIAXONE	PIPERACILLIN_TAZOBACTAM	6714	252	70	107	0.0712792	9.73236e-98
K. pneumoniae	2015/16	CEFTRIAXONE	SULFA_TRIMETHOPRIM	6534	451	64	133	0.0793768	2.46966e-101
K. pneumoniae	2015/16	CEFTRIAXONE	TOBRAMYCIN	5526	21	39	92	0.0879343	1.08748e-147
K. pneumoniae	2015/16	CEFUROXIME	CIPROFLOXACIN	3231	40	186	69	0.0854605	1.70431e-54
K. pneumoniae	2015/16	CEFUROXIME	GENTAMICIN	3251	21	234	21	0.0252085	6.7598e-14
K. pneumoniae	2015/16	CEFUROXIME	IMIPENEM	1713	3	120	16	0.0393037	2.44072e-16
K. pneumoniae	2015/16	CEFUROXIME	LEVOFLOXACIN	2342	15	126	29	0.0534159	6.42869e-26
K. pneumoniae	2015/16	CEFUROXIME	MEROPENEM	2072	3	126	12	0.0257367	8.41956e-13
K. pneumoniae	2015/16	CEFUROXIME	NITROFURANTOIN	1248	1409	32	136	0.0599749	3.23694e-13
K. pneumoniae	2015/16	CEFUROXIME	PIPERACILLIN_TAZOBACTAM	2203	87	129	80	0.1237	4.53631e-47
K. pneumoniae	2015/16	CEFUROXIME	SULFA_TRIMETHOPRIM	3038	234	166	89	0.0846676	2.93507e-33
K. pneumoniae	2015/16	CEFUROXIME	TOBRAMYCIN	2641	16	149	35	0.056572	2.97597e-31
K. pneumoniae	2015/16	CIPROFLOXACIN	GENTAMICIN	9313	75	231	104	0.0551629	1.48502e-109
K. pneumoniae	2015/16	CIPROFLOXACIN	IMIPENEM	6018	13	152	67	0.0566247	1.22656e-88
K. pneumoniae	2015/16	CIPROFLOXACIN	LEVOFLOXACIN	6952	3	48	174	0.119395	7.74623e-300
K. pneumoniae	2015/16	CIPROFLOXACIN	MEROPENEM	2999	5	125	59	0.0870597	2.48482e-71
K. pneumoniae	2015/16	CIPROFLOXACIN	NITROFURANTOIN	3723	4569	22	226	0.0372751	1.48477e-34
K. pneumoniae	2015/16	CIPROFLOXACIN	PIPERACILLIN_TAZOBACTAM	7860	277	97	104	0.0594226	8.43535e-89
K. pneumoniae	2015/16	CIPROFLOXACIN	SULFA_TRIMETHOPRIM	8787	600	94	241	0.104672	7.74616e-190
K. pneumoniae	2015/16	CIPROFLOXACIN	TOBRAMYCIN	6756	62	64	176	0.124068	7.9192e-240
K. pneumoniae	2015/16	GENTAMICIN	IMIPENEM	6066	62	105	18	0.0144201	7.07781e-15
K. pneumoniae	2015/16	GENTAMICIN	LEVOFLOXACIN	6936	122	67	55	0.0409223	2.43398e-58
K. pneumoniae	2015/16	GENTAMICIN	MEROPENEM	3045	53	81	12	0.0159972	2.07555e-07
K. pneumoniae	2015/16	GENTAMICIN	NITROFURANTOIN	3719	4674	28	121	0.0167615	9.96756e-11
K. pneumoniae	2015/16	GENTAMICIN	PIPERACILLIN_TAZOBACTAM	7901	321	58	60	0.0345676	8.77349e-50
K. pneumoniae	2015/16	GENTAMICIN	SULFA_TRIMETHOPRIM	8843	703	41	138	0.0611768	7.58764e-113
K. pneumoniae	2015/16	GENTAMICIN	TOBRAMYCIN	6806	103	15	135	0.0981266	8.87712e-200
K. pneumoniae	2015/16	IMIPENEM	LEVOFLOXACIN	5784	89	13	63	0.0587834	2.25053e-93
K. pneumoniae	2015/16	IMIPENEM	MEROPENEM	2098	1	3	48	0.11082	2.36911e-93
K. pneumoniae	2015/16	IMIPENEM	NITROFURANTOIN	2462	3259	7	45	0.00990625	7.16617e-06
K. pneumoniae	2015/16	IMIPENEM	PIPERACILLIN_TAZOBACTAM	5676	186	10	30	0.0269822	6.47481e-36
K. pneumoniae	2015/16	IMIPENEM	SULFA_TRIMETHOPRIM	5692	479	19	61	0.0422391	1.3504e-49
K. pneumoniae	2015/16	IMIPENEM	TOBRAMYCIN	4726	112	14	52	0.0564397	1.51337e-67
K. pneumoniae	2015/16	LEVOFLOXACIN	MEROPENEM	2119	4	51	48	0.105476	5.62104e-66
K. pneumoniae	2015/16	LEVOFLOXACIN	NITROFURANTOIN	2836	3624	11	128	0.0270362	2.5582e-20
K. pneumoniae	2015/16	LEVOFLOXACIN	PIPERACILLIN_TAZOBACTAM	6304	198	57	45	0.0335652	1.54955e-38
K. pneumoniae	2015/16	LEVOFLOXACIN	SULFA_TRIMETHOPRIM	6551	452	54	123	0.0741805	1.05945e-96
K. pneumoniae	2015/16	LEVOFLOXACIN	TOBRAMYCIN	5697	72	38	106	0.0937418	2.34044e-144
K. pneumoniae	2015/16	MEROPENEM	NITROFURANTOIN	1181	1499	2	35	0.0185773	3.04734e-07
K. pneumoniae	2015/16	MEROPENEM	PIPERACILLIN_TAZOBACTAM	2513	105	1	22	0.0412378	3.53912e-29
K. pneumoniae	2015/16	MEROPENEM	SULFA_TRIMETHOPRIM	2781	345	8	56	0.0681792	1.87077e-43
K. pneumoniae	2015/16	MEROPENEM	TOBRAMYCIN	2531	108	8	54	0.0934619	1.92233e-61
K. pneumoniae	2015/16	NITROFURANTOIN	PIPERACILLIN_TAZOBACTAM	3180	75	3919	208	0.0263803	6.8992e-10
K. pneumoniae	2015/16	NITROFURANTOIN	SULFA_TRIMETHOPRIM	3577	170	4296	499	0.0564283	1.06735e-24
K. pneumoniae	2015/16	NITROFURANTOIN	TOBRAMYCIN	2781	23	3402	155	0.0326863	1.39577e-19
K. pneumoniae	2015/16	PIPERACILLIN_TAZOBACTAM	SULFA_TRIMETHOPRIM	7478	482	226	155	0.0717173	1.02569e-77
K. pneumoniae	2015/16	PIPERACILLIN_TAZOBACTAM	TOBRAMYCIN	5934	55	197	69	0.0542027	2.55355e-64
K. pneumoniae	2015/16	SULFA_TRIMETHOPRIM	TOBRAMYCIN	6391	30	429	208	0.124073	4.80683e-196
K. pneumoniae	2017/18	AMOXICILLIN_CLAVULANATE	AMPICILLIN_SULBACTAM	4210	422	10	130	0.107306	1.4296e-114
K. pneumoniae	2017/18	AMOXICILLIN_CLAVULANATE	AZTREONAM	1202	3	26	16	0.0677362	1.02402e-22
K. pneumoniae	2017/18	AMOXICILLIN_CLAVULANATE	CEFAZOLIN	2618	23	31	20	0.0416627	3.7669e-25
K. pneumoniae	2017/18	AMOXICILLIN_CLAVULANATE	CEFEPIME	3944	2	98	27	0.0360477	2.91065e-40
K. pneumoniae	2017/18	AMOXICILLIN_CLAVULANATE	CEFTAZIDIME	3842	17	69	58	0.0768851	8.6889e-78
K. pneumoniae	2017/18	AMOXICILLIN_CLAVULANATE	CEFTRIAXONE	3838	25	64	60	0.0792266	2.46857e-77
K. pneumoniae	2017/18	AMOXICILLIN_CLAVULANATE	CEFUROXIME	1033	46	18	23	0.0911548	2.7683e-19
K. pneumoniae	2017/18	AMOXICILLIN_CLAVULANATE	CIPROFLOXACIN	4600	46	102	52	0.0558796	1.26619e-54
K. pneumoniae	2017/18	AMOXICILLIN_CLAVULANATE	GENTAMICIN	4623	23	105	49	0.0543178	3.57337e-59
K. pneumoniae	2017/18	AMOXICILLIN_CLAVULANATE	IMIPENEM	3173	3	84	9	0.0154271	1.69734e-12
K. pneumoniae	2017/18	AMOXICILLIN_CLAVULANATE	LEVOFLOXACIN	3561	39	93	23	0.0306475	5.56617e-20
K. pneumoniae	2017/18	AMOXICILLIN_CLAVULANATE	MEROPENEM	602	0	14	5	0.051227	4.60257e-09
K. pneumoniae	2017/18	AMOXICILLIN_CLAVULANATE	NITROFURANTOIN	1987	2386	42	96	0.017531	0.00047516
K. pneumoniae	2017/18	AMOXICILLIN_CLAVULANATE	PIPERACILLIN_TAZOBACTAM	4111	68	70	69	0.0801378	7.80421e-73
K. pneumoniae	2017/18	AMOXICILLIN_CLAVULANATE	SULFA_TRIMETHOPRIM	4355	290	74	80	0.0689252	2.14859e-50
K. pneumoniae	2017/18	AMOXICILLIN_CLAVULANATE	TOBRAMYCIN	4620	24	77	77	0.0841405	1.00635e-102
K. pneumoniae	2017/18	AMPICILLIN_SULBACTAM	AZTREONAM	3619	14	480	52	0.0480056	4.96065e-35
K. pneumoniae	2017/18	AMPICILLIN_SULBACTAM	CEFAZOLIN	6378	21	661	184	0.100246	2.82538e-153
K. pneumoniae	2017/18	AMPICILLIN_SULBACTAM	CEFEPIME	6182	4	861	62	0.0335989	7.43379e-51
K. pneumoniae	2017/18	AMPICILLIN_SULBACTAM	CEFTAZIDIME	6606	9	840	127	0.064586	1.50424e-104
K. pneumoniae	2017/18	AMPICILLIN_SULBACTAM	CEFTRIAXONE	7196	18	933	167	0.0765764	8.86174e-129
K. pneumoniae	2017/18	AMPICILLIN_SULBACTAM	CEFUROXIME	3123	175	305	156	0.136771	3.14671e-63
K. pneumoniae	2017/18	AMPICILLIN_SULBACTAM	CIPROFLOXACIN	8671	60	1110	158	0.0599346	6.11181e-95
K. pneumoniae	2017/18	AMPICILLIN_SULBACTAM	GENTAMICIN	8714	18	1148	122	0.0473986	5.45566e-91
K. pneumoniae	2017/18	AMPICILLIN_SULBACTAM	IMIPENEM	4677	3	672	21	0.0151944	2.21214e-16
K. pneumoniae	2017/18	AMPICILLIN_SULBACTAM	LEVOFLOXACIN	5647	30	750	91	0.053059	8.00595e-57
K. pneumoniae	2017/18	AMPICILLIN_SULBACTAM	MEROPENEM	3316	1	478	21	0.0211363	3.73032e-18
K. pneumoniae	2017/18	AMPICILLIN_SULBACTAM	NITROFURANTOIN	3751	4195	381	734	0.0557557	1.59078e-16
K. pneumoniae	2017/18	AMPICILLIN_SULBACTAM	PIPERACILLIN_TAZOBACTAM	8085	4	940	321	0.126319	1.47399e-288
K. pneumoniae	2017/18	AMPICILLIN_SULBACTAM	SULFA_TRIMETHOPRIM	8312	420	899	368	0.119477	5.12304e-137
K. pneumoniae	2017/18	AMPICILLIN_SULBACTAM	TOBRAMYCIN	6713	22	836	119	0.0603442	4.28278e-87
K. pneumoniae	2017/18	AZTREONAM	CEFAZOLIN	3850	89	8	40	0.0538285	1.09106e-54
K. pneumoniae	2017/18	AZTREONAM	CEFEPIME	3531	4	37	47	0.0715789	4.34827e-79
K. pneumoniae	2017/18	AZTREONAM	CEFTAZIDIME	2648	8	7	26	0.0577853	2.34293e-49
K. pneumoniae	2017/18	AZTREONAM	CEFTRIAXONE	3364	11	9	74	0.110026	6.62933e-130
K. pneumoniae	2017/18	AZTREONAM	CEFUROXIME	3228	279	11	35	0.0423561	1.20574e-28
K. pneumoniae	2017/18	AZTREONAM	CIPROFLOXACIN	4504	63	48	39	0.0454672	2.23591e-44
K. pneumoniae	2017/18	AZTREONAM	GENTAMICIN	4547	24	54	33	0.0409538	5.20653e-45
K. pneumoniae	2017/18	AZTREONAM	IMIPENEM	1012	2	6	10	0.0573324	1.47514e-18
K. pneumoniae	2017/18	AZTREONAM	LEVOFLOXACIN	1424	21	14	12	0.044335	1.38605e-14
K. pneumoniae	2017/18	AZTREONAM	MEROPENEM	3672	5	47	15	0.0244686	4.68485e-24
K. pneumoniae	2017/18	AZTREONAM	NITROFURANTOIN	1912	1974	21	36	0.00699977	0.0819283
K. pneumoniae	2017/18	AZTREONAM	PIPERACILLIN_TAZOBACTAM	3851	111	35	50	0.0618099	8.72135e-51
K. pneumoniae	2017/18	AZTREONAM	SULFA_TRIMETHOPRIM	4236	336	23	64	0.0590623	4.95347e-51
K. pneumoniae	2017/18	AZTREONAM	TOBRAMYCIN	4451	35	34	45	0.0562713	3.55743e-64
K. pneumoniae	2017/18	CEFAZOLIN	CEFEPIME	4694	1	123	46	0.0493082	4.98879e-69
K. pneumoniae	2017/18	CEFAZOLIN	CEFTAZIDIME	4885	2	112	75	0.0751302	4.41891e-112
K. pneumoniae	2017/18	CEFAZOLIN	CEFTRIAXONE	5828	2	129	103	0.0849965	2.56763e-154
K. pneumoniae	2017/18	CEFAZOLIN	CEFUROXIME	2916	237	48	51	0.0619625	3.44904e-29
K. pneumoniae	2017/18	CEFAZOLIN	CIPROFLOXACIN	7422	79	177	72	0.0473797	1.21738e-69
K. pneumoniae	2017/18	CEFAZOLIN	GENTAMICIN	7478	24	191	58	0.0402814	4.07436e-70
K. pneumoniae	2017/18	CEFAZOLIN	IMIPENEM	2811	2	105	10	0.0180045	3.66253e-13
K. pneumoniae	2017/18	CEFAZOLIN	LEVOFLOXACIN	3877	40	120	28	0.0335574	1.14754e-23
K. pneumoniae	2017/18	CEFAZOLIN	MEROPENEM	3552	4	115	20	0.0288275	4.13943e-26
K. pneumoniae	2017/18	CEFAZOLIN	NITROFURANTOIN	3109	3749	54	155	0.0218555	1.15708e-08
K. pneumoniae	2017/18	CEFAZOLIN	PIPERACILLIN_TAZOBACTAM	6754	101	129	102	0.0724839	1.48968e-104
K. pneumoniae	2017/18	CEFAZOLIN	SULFA_TRIMETHOPRIM	7046	455	130	117	0.0619257	7.27282e-69
K. pneumoniae	2017/18	CEFAZOLIN	TOBRAMYCIN	5349	29	127	37	0.0357136	8.67627e-41
K. pneumoniae	2017/18	CEFEPIME	CEFTAZIDIME	6063	51	2	49	0.0468319	1.79507e-91
K. pneumoniae	2017/18	CEFEPIME	CEFTRIAXONE	7227	89	3	81	0.0606374	2.45153e-138
K. pneumoniae	2017/18	CEFEPIME	CEFUROXIME	2673	260	1	30	0.0421194	3.60778e-30
K. pneumoniae	2017/18	CEFEPIME	CIPROFLOXACIN	7422	117	32	59	0.0436451	1.20758e-77
K. pneumoniae	2017/18	CEFEPIME	GENTAMICIN	7481	65	50	41	0.0317895	8.52321e-55
K. pneumoniae	2017/18	CEFEPIME	IMIPENEM	3894	6	19	12	0.0205751	9.12362e-23
K. pneumoniae	2017/18	CEFEPIME	LEVOFLOXACIN	4485	60	25	21	0.0263024	4.6476e-26
K. pneumoniae	2017/18	CEFEPIME	MEROPENEM	3754	5	29	26	0.0415989	1.96101e-46
K. pneumoniae	2017/18	CEFEPIME	NITROFURANTOIN	3045	3687	15	51	0.00838885	0.000250447
K. pneumoniae	2017/18	CEFEPIME	PIPERACILLIN_TAZOBACTAM	7304	224	25	52	0.0359079	5.00748e-58
K. pneumoniae	2017/18	CEFEPIME	SULFA_TRIMETHOPRIM	6984	559	21	68	0.0391426	1.29257e-56
K. pneumoniae	2017/18	CEFEPIME	TOBRAMYCIN	6889	91	19	51	0.0420917	6.56692e-75
K. pneumoniae	2017/18	CEFTAZIDIME	CEFTRIAXONE	7429	16	7	127	0.0894878	1.3406e-247
K. pneumoniae	2017/18	CEFTAZIDIME	CEFUROXIME	2541	244	1	38	0.0553764	3.18722e-38
K. pneumoniae	2017/18	CEFTAZIDIME	CIPROFLOXACIN	7348	95	78	68	0.0488876	5.77033e-79
K. pneumoniae	2017/18	CEFTAZIDIME	GENTAMICIN	7404	42	79	67	0.0505707	3.31983e-93
K. pneumoniae	2017/18	CEFTAZIDIME	IMIPENEM	4960	5	80	15	0.0178315	5.80826e-23
K. pneumoniae	2017/18	CEFTAZIDIME	LEVOFLOXACIN	5595	65	83	44	0.0407427	6.61876e-47
K. pneumoniae	2017/18	CEFTAZIDIME	MEROPENEM	2739	3	16	11	0.0260201	2.59179e-21
K. pneumoniae	2017/18	CEFTAZIDIME	NITROFURANTOIN	3077	3790	28	104	0.0168586	2.49676e-08
K. pneumoniae	2017/18	CEFTAZIDIME	PIPERACILLIN_TAZOBACTAM	7232	188	78	55	0.0364526	1.9282e-48
K. pneumoniae	2017/18	CEFTAZIDIME	SULFA_TRIMETHOPRIM	6957	489	49	95	0.0546653	2.80946e-72
K. pneumoniae	2017/18	CEFTAZIDIME	TOBRAMYCIN	6071	55	41	62	0.0566576	1.54672e-87
K. pneumoniae	2017/18	CEFTRIAXONE	CEFUROXIME	2585	245	4	42	0.0607865	6.043e-39
K. pneumoniae	2017/18	CEFTRIAXONE	CIPROFLOXACIN	8508	103	115	100	0.0603775	1.33235e-114
K. pneumoniae	2017/18	CEFTRIAXONE	GENTAMICIN	8577	39	117	98	0.0615862	6.0647e-136
K. pneumoniae	2017/18	CEFTRIAXONE	IMIPENEM	4951	5	90	18	0.0209143	5.92065e-27
K. pneumoniae	2017/18	CEFTRIAXONE	LEVOFLOXACIN	5594	66	93	46	0.0419103	1.74841e-47
K. pneumoniae	2017/18	CEFTRIAXONE	MEROPENEM	3832	4	59	22	0.0329042	5.6383e-35
K. pneumoniae	2017/18	CEFTRIAXONE	NITROFURANTOIN	3483	4348	39	133	0.0177719	5.36104e-09
K. pneumoniae	2017/18	CEFTRIAXONE	PIPERACILLIN_TAZOBACTAM	8354	229	109	95	0.0531666	1.19934e-84
K. pneumoniae	2017/18	CEFTRIAXONE	SULFA_TRIMETHOPRIM	8030	585	65	148	0.0719265	2.37322e-113
K. pneumoniae	2017/18	CEFTRIAXONE	TOBRAMYCIN	6704	49	56	90	0.0721946	6.81019e-129
K. pneumoniae	2017/18	CEFUROXIME	CIPROFLOXACIN	3397	34	286	45	0.0487961	3.12933e-28
K. pneumoniae	2017/18	CEFUROXIME	GENTAMICIN	3412	19	313	18	0.0188406	2.3939e-10
K. pneumoniae	2017/18	CEFUROXIME	IMIPENEM	827	2	72	9	0.0426953	1.09045e-08
K. pneumoniae	2017/18	CEFUROXIME	LEVOFLOXACIN	1309	10	104	28	0.0811704	9.52467e-23
K. pneumoniae	2017/18	CEFUROXIME	MEROPENEM	2502	4	256	8	0.0119809	2.16928e-06
K. pneumoniae	2017/18	CEFUROXIME	NITROFURANTOIN	1527	1371	75	198	0.0779496	8.47563e-16
K. pneumoniae	2017/18	CEFUROXIME	PIPERACILLIN_TAZOBACTAM	2761	62	253	53	0.0622576	4.47494e-25
K. pneumoniae	2017/18	CEFUROXIME	SULFA_TRIMETHOPRIM	3194	237	261	70	0.0503022	4.112e-15
K. pneumoniae	2017/18	CEFUROXIME	TOBRAMYCIN	3256	28	289	26	0.028348	2.28786e-14
K. pneumoniae	2017/18	CIPROFLOXACIN	GENTAMICIN	10265	96	255	130	0.0615899	1.90891e-134
K. pneumoniae	2017/18	CIPROFLOXACIN	IMIPENEM	5259	13	148	35	0.0344465	1.17098e-42
K. pneumoniae	2017/18	CIPROFLOXACIN	LEVOFLOXACIN	6400	3	59	159	0.118235	4.65517e-265
K. pneumoniae	2017/18	CIPROFLOXACIN	MEROPENEM	4242	9	176	56	0.0610794	2.15391e-65
K. pneumoniae	2017/18	CIPROFLOXACIN	NITROFURANTOIN	4323	5112	51	247	0.0324927	8.43301e-25
K. pneumoniae	2017/18	CIPROFLOXACIN	PIPERACILLIN_TAZOBACTAM	9361	272	155	73	0.0344251	1.60392e-51
K. pneumoniae	2017/18	CIPROFLOXACIN	SULFA_TRIMETHOPRIM	9618	740	92	292	0.112082	2.31477e-228
K. pneumoniae	2017/18	CIPROFLOXACIN	TOBRAMYCIN	8003	83	98	218	0.127245	2.06371e-279
K. pneumoniae	2017/18	GENTAMICIN	IMIPENEM	5310	32	97	16	0.0157171	5.05467e-16
K. pneumoniae	2017/18	GENTAMICIN	LEVOFLOXACIN	6365	126	96	37	0.0275274	6.87826e-30
K. pneumoniae	2017/18	GENTAMICIN	MEROPENEM	4320	52	103	13	0.0131275	6.19538e-09
K. pneumoniae	2017/18	GENTAMICIN	NITROFURANTOIN	4334	5219	42	141	0.0160398	6.4836e-10
K. pneumoniae	2017/18	GENTAMICIN	PIPERACILLIN_TAZOBACTAM	9422	296	98	50	0.0240021	2.24646e-36
K. pneumoniae	2017/18	GENTAMICIN	SULFA_TRIMETHOPRIM	9666	856	47	177	0.0689642	5.17947e-140
K. pneumoniae	2017/18	GENTAMICIN	TOBRAMYCIN	8084	138	19	163	0.0987109	2.59963e-234
K. pneumoniae	2017/18	IMIPENEM	LEVOFLOXACIN	5297	99	14	32	0.0334114	5.30103e-43
K. pneumoniae	2017/18	IMIPENEM	MEROPENEM	922	1	0	31	0.152671	3.23893e-56
K. pneumoniae	2017/18	IMIPENEM	NITROFURANTOIN	2123	2779	2	20	0.00558446	0.000827415
K. pneumoniae	2017/18	IMIPENEM	PIPERACILLIN_TAZOBACTAM	5162	160	4	21	0.0212844	4.6291e-28
K. pneumoniae	2017/18	IMIPENEM	SULFA_TRIMETHOPRIM	4967	439	12	36	0.028547	5.16859e-29
K. pneumoniae	2017/18	IMIPENEM	TOBRAMYCIN	4047	111	9	35	0.044362	6.49314e-45
K. pneumoniae	2017/18	LEVOFLOXACIN	MEROPENEM	1208	4	39	29	0.107668	4.71292e-36
K. pneumoniae	2017/18	LEVOFLOXACIN	NITROFURANTOIN	2597	3264	17	105	0.0228369	1.6627e-12
K. pneumoniae	2017/18	LEVOFLOXACIN	PIPERACILLIN_TAZOBACTAM	6014	179	81	39	0.0290243	1.67735e-28
K. pneumoniae	2017/18	LEVOFLOXACIN	SULFA_TRIMETHOPRIM	5989	474	58	105	0.066235	7.06764e-73
K. pneumoniae	2017/18	LEVOFLOXACIN	TOBRAMYCIN	4949	94	55	73	0.072572	4.60228e-81
K. pneumoniae	2017/18	MEROPENEM	NITROFURANTOIN	1784	1979	0	34	0.014705	4.57727e-09
K. pneumoniae	2017/18	MEROPENEM	PIPERACILLIN_TAZOBACTAM	4134	113	1	26	0.0325775	4.85212e-39
K. pneumoniae	2017/18	MEROPENEM	SULFA_TRIMETHOPRIM	3958	463	11	54	0.0481413	4.52606e-41
K. pneumoniae	2017/18	MEROPENEM	TOBRAMYCIN	3699	155	15	43	0.0538982	2.86502e-45
K. pneumoniae	2017/18	NITROFURANTOIN	PIPERACILLIN_TAZOBACTAM	3964	83	4744	201	0.0195985	3.86786e-08
K. pneumoniae	2017/18	NITROFURANTOIN	SULFA_TRIMETHOPRIM	4148	226	4704	656	0.0683586	4.25194e-35
K. pneumoniae	2017/18	NITROFURANTOIN	TOBRAMYCIN	3378	49	3914	178	0.0280124	3.13957e-14
K. pneumoniae	2017/18	PIPERACILLIN_TAZOBACTAM	SULFA_TRIMETHOPRIM	8847	671	210	136	0.0515636	1.27014e-60
K. pneumoniae	2017/18	PIPERACILLIN_TAZOBACTAM	TOBRAMYCIN	7187	90	195	61	0.0397819	1.46717e-51
K. pneumoniae	2017/18	SULFA_TRIMETHOPRIM	TOBRAMYCIN	7534	47	569	252	0.123692	1.48244e-218
P. aeruginosa	2015/16	AMIKACIN	AZTREONAM	1436	312	48	43	0.0592786	4.79952e-10
P. aeruginosa	2015/16	AMIKACIN	CEFEPIME	2133	198	64	55	0.0803946	2.71281e-25
P. aeruginosa	2015/16	AMIKACIN	CEFTAZIDIME	1606	138	79	29	0.0465925	1.74577e-08
P. aeruginosa	2015/16	AMIKACIN	CIPROFLOXACIN	2046	300	62	59	0.0744383	2.69579e-20
P. aeruginosa	2015/16	AMIKACIN	GENTAMICIN	2112	235	6	112	0.165671	1.62743e-94
P. aeruginosa	2015/16	AMIKACIN	IMIPENEM	1211	159	51	40	0.0837137	1.58898e-13
P. aeruginosa	2015/16	AMIKACIN	LEVOFLOXACIN	1372	227	43	43	0.0761124	3.84109e-14
P. aeruginosa	2015/16	AMIKACIN	MEROPENEM	2166	144	77	34	0.0497966	4.59505e-14
P. aeruginosa	2015/16	AMIKACIN	PIPERACILLIN_TAZOBACTAM	2184	148	92	27	0.03431	2.22996e-08
P. aeruginosa	2015/16	AMIKACIN	TOBRAMYCIN	2280	53	70	51	0.094466	4.90149e-43
P. aeruginosa	2015/16	AZTREONAM	CEFEPIME	1448	39	205	154	0.262719	1.99339e-85
P. aeruginosa	2015/16	AZTREONAM	CEFTAZIDIME	1380	23	202	118	0.22363	3.7445e-71
P. aeruginosa	2015/16	AZTREONAM	CIPROFLOXACIN	1399	153	256	114	0.13701	6.44182e-22
P. aeruginosa	2015/16	AZTREONAM	GENTAMICIN	1376	178	277	92	0.087043	3.50223e-10
P. aeruginosa	2015/16	AZTREONAM	IMIPENEM	986	95	201	81	0.137352	3.54454e-16
P. aeruginosa	2015/16	AZTREONAM	LEVOFLOXACIN	1083	124	184	119	0.194661	1.75873e-29
P. aeruginosa	2015/16	AZTREONAM	MEROPENEM	1440	41	274	76	0.126108	1.07734e-29
P. aeruginosa	2015/16	AZTREONAM	PIPERACILLIN_TAZOBACTAM	1482	6	251	104	0.183618	3.32318e-72
P. aeruginosa	2015/16	AZTREONAM	TOBRAMYCIN	1518	32	336	34	0.0478193	2.11442e-09
P. aeruginosa	2015/16	CEFEPIME	CEFTAZIDIME	2534	65	102	161	0.222552	7.7292e-137
P. aeruginosa	2015/16	CEFEPIME	CIPROFLOXACIN	2864	307	177	135	0.121165	9.15993e-47
P. aeruginosa	2015/16	CEFEPIME	GENTAMICIN	2894	279	184	125	0.113934	7.01712e-44
P. aeruginosa	2015/16	CEFEPIME	IMIPENEM	1673	167	137	68	0.0953665	7.8879e-19
P. aeruginosa	2015/16	CEFEPIME	LEVOFLOXACIN	1879	246	107	102	0.132721	4.25745e-35
P. aeruginosa	2015/16	CEFEPIME	MEROPENEM	2377	110	192	76	0.0961262	1.76984e-32
P. aeruginosa	2015/16	CEFEPIME	PIPERACILLIN_TAZOBACTAM	3095	58	166	134	0.159773	1.36223e-108
P. aeruginosa	2015/16	CEFEPIME	TOBRAMYCIN	2915	59	252	48	0.0548884	2.50093e-23
P. aeruginosa	2015/16	CEFTAZIDIME	CIPROFLOXACIN	2977	398	172	88	0.0637698	7.98248e-19
P. aeruginosa	2015/16	CEFTAZIDIME	GENTAMICIN	3053	326	187	72	0.052597	3.15192e-15
P. aeruginosa	2015/16	CEFTAZIDIME	IMIPENEM	2227	227	140	68	0.0747434	9.84511e-19
P. aeruginosa	2015/16	CEFTAZIDIME	LEVOFLOXACIN	2243	364	118	85	0.081013	2.77705e-20
P. aeruginosa	2015/16	CEFTAZIDIME	MEROPENEM	1999	72	143	44	0.0711173	2.74201e-20
P. aeruginosa	2015/16	CEFTAZIDIME	PIPERACILLIN_TAZOBACTAM	3262	23	118	111	0.141934	2.11965e-120
P. aeruginosa	2015/16	CEFTAZIDIME	TOBRAMYCIN	2711	61	200	27	0.0317198	6.6356e-11
P. aeruginosa	2015/16	CIPROFLOXACIN	GENTAMICIN	3454	268	392	178	0.120871	8.78709e-52
P. aeruginosa	2015/16	CIPROFLOXACIN	IMIPENEM	2111	168	259	135	0.146444	8.26213e-42
P. aeruginosa	2015/16	CIPROFLOXACIN	LEVOFLOXACIN	2502	109	17	374	0.398486	0
P. aeruginosa	2015/16	CIPROFLOXACIN	MEROPENEM	2397	98	287	92	0.103951	5.12252e-35
P. aeruginosa	2015/16	CIPROFLOXACIN	PIPERACILLIN_TAZOBACTAM	3470	125	456	79	0.056448	9.49194e-22
P. aeruginosa	2015/16	CIPROFLOXACIN	TOBRAMYCIN	3143	33	380	82	0.0847643	6.76262e-50
P. aeruginosa	2015/16	GENTAMICIN	IMIPENEM	2166	209	206	93	0.0966644	1.35657e-23
P. aeruginosa	2015/16	GENTAMICIN	LEVOFLOXACIN	2349	365	170	119	0.103754	2.03748e-27
P. aeruginosa	2015/16	GENTAMICIN	MEROPENEM	2406	113	281	75	0.080031	1.58884e-23
P. aeruginosa	2015/16	GENTAMICIN	PIPERACILLIN_TAZOBACTAM	3576	137	353	67	0.0504499	5.49143e-20
P. aeruginosa	2015/16	GENTAMICIN	TOBRAMYCIN	3204	4	320	109	0.116236	4.32278e-101
P. aeruginosa	2015/16	IMIPENEM	LEVOFLOXACIN	1791	264	119	128	0.160559	1.3585e-41
P. aeruginosa	2015/16	IMIPENEM	MEROPENEM	1412	9	98	107	0.24314	1.10211e-97
P. aeruginosa	2015/16	IMIPENEM	PIPERACILLIN_TAZOBACTAM	2198	79	247	42	0.0494658	1.86521e-12
P. aeruginosa	2015/16	IMIPENEM	TOBRAMYCIN	1947	39	217	34	0.0530035	8.8682e-15
P. aeruginosa	2015/16	LEVOFLOXACIN	MEROPENEM	1512	50	216	62	0.108341	7.50421e-25
P. aeruginosa	2015/16	LEVOFLOXACIN	PIPERACILLIN_TAZOBACTAM	2406	72	413	51	0.0468242	2.39663e-12
P. aeruginosa	2015/16	LEVOFLOXACIN	TOBRAMYCIN	2162	18	331	48	0.067069	6.04338e-27
P. aeruginosa	2015/16	MEROPENEM	PIPERACILLIN_TAZOBACTAM	2545	125	127	58	0.0761012	7.38008e-28
P. aeruginosa	2015/16	MEROPENEM	TOBRAMYCIN	2563	56	150	39	0.0564576	1.2559e-22
P. aeruginosa	2015/16	PIPERACILLIN_TAZOBACTAM	TOBRAMYCIN	3222	76	163	32	0.0360511	4.57977e-16
P. aeruginosa	2017/18	AMIKACIN	AZTREONAM	1725	343	52	60	0.0780095	7.36747e-18
P. aeruginosa	2017/18	AMIKACIN	CEFEPIME	2602	214	55	74	0.0978722	2.78186e-44
P. aeruginosa	2017/18	AMIKACIN	CEFTAZIDIME	1951	151	70	42	0.0675336	2.96763e-18
P. aeruginosa	2017/18	AMIKACIN	CIPROFLOXACIN	2554	301	55	75	0.0894159	1.59094e-36
P. aeruginosa	2017/18	AMIKACIN	GENTAMICIN	2607	241	10	113	0.147209	3.8423e-99
P. aeruginosa	2017/18	AMIKACIN	IMIPENEM	847	108	29	34	0.110412	5.35608e-15
P. aeruginosa	2017/18	AMIKACIN	LEVOFLOXACIN	1130	192	34	55	0.121565	2.60644e-22
P. aeruginosa	2017/18	AMIKACIN	MEROPENEM	2592	166	75	40	0.0524372	6.29084e-19
P. aeruginosa	2017/18	AMIKACIN	PIPERACILLIN_TAZOBACTAM	2640	195	91	40	0.0461799	5.40965e-15
P. aeruginosa	2017/18	AMIKACIN	TOBRAMYCIN	2615	36	78	50	0.0860234	2.59342e-48
P. aeruginosa	2017/18	AZTREONAM	CEFEPIME	1731	49	224	181	0.265167	9.5603e-103
P. aeruginosa	2017/18	AZTREONAM	CEFTAZIDIME	1691	40	238	139	0.21586	1.99471e-77
P. aeruginosa	2017/18	AZTREONAM	CIPROFLOXACIN	1620	156	273	131	0.151108	1.2014e-30
P. aeruginosa	2017/18	AZTREONAM	GENTAMICIN	1587	181	303	97	0.088337	2.10588e-12
P. aeruginosa	2017/18	AZTREONAM	IMIPENEM	710	60	127	68	0.183906	1.79663e-19
P. aeruginosa	2017/18	AZTREONAM	LEVOFLOXACIN	934	95	157	124	0.244139	2.7166e-37
P. aeruginosa	2017/18	AZTREONAM	MEROPENEM	1660	51	268	105	0.159652	1.16761e-46
P. aeruginosa	2017/18	AZTREONAM	PIPERACILLIN_TAZOBACTAM	1760	21	268	137	0.206418	6.50778e-86
P. aeruginosa	2017/18	AZTREONAM	TOBRAMYCIN	1752	26	362	43	0.0602884	3.26933e-16
P. aeruginosa	2017/18	CEFEPIME	CEFTAZIDIME	2954	76	110	173	0.210423	2.79008e-149
P. aeruginosa	2017/18	CEFEPIME	CIPROFLOXACIN	3472	321	197	145	0.115428	1.85538e-55
P. aeruginosa	2017/18	CEFEPIME	GENTAMICIN	3541	256	205	126	0.105197	4.23824e-52
P. aeruginosa	2017/18	CEFEPIME	IMIPENEM	1538	128	102	59	0.104339	8.47366e-22
P. aeruginosa	2017/18	CEFEPIME	LEVOFLOXACIN	1944	227	108	115	0.152504	2.42932e-45
P. aeruginosa	2017/18	CEFEPIME	MEROPENEM	2696	128	190	85	0.0983307	1.21432e-38
P. aeruginosa	2017/18	CEFEPIME	PIPERACILLIN_TAZOBACTAM	3675	90	165	158	0.160274	2.63956e-126
P. aeruginosa	2017/18	CEFEPIME	TOBRAMYCIN	3415	42	270	52	0.0562048	1.88889e-32
P. aeruginosa	2017/18	CEFTAZIDIME	CIPROFLOXACIN	3194	389	191	90	0.0624039	1.14461e-19
P. aeruginosa	2017/18	CEFTAZIDIME	GENTAMICIN	3277	299	207	71	0.0507403	5.63498e-16
P. aeruginosa	2017/18	CEFTAZIDIME	IMIPENEM	1973	185	116	63	0.0842191	1.41054e-20
P. aeruginosa	2017/18	CEFTAZIDIME	LEVOFLOXACIN	2295	353	134	86	0.078985	1.85393e-19
P. aeruginosa	2017/18	CEFTAZIDIME	MEROPENEM	2031	101	140	52	0.0779757	1.79297e-21
P. aeruginosa	2017/18	CEFTAZIDIME	PIPERACILLIN_TAZOBACTAM	3522	34	118	133	0.155263	1.2255e-140
P. aeruginosa	2017/18	CEFTAZIDIME	TOBRAMYCIN	2902	52	209	33	0.039766	1.55153e-16
P. aeruginosa	2017/18	CIPROFLOXACIN	GENTAMICIN	3907	262	389	160	0.104183	2.21119e-50
P. aeruginosa	2017/18	CIPROFLOXACIN	IMIPENEM	1921	138	166	117	0.162538	9.75285e-49
P. aeruginosa	2017/18	CIPROFLOXACIN	LEVOFLOXACIN	2466	110	16	352	0.387293	0
P. aeruginosa	2017/18	CIPROFLOXACIN	MEROPENEM	2646	126	282	89	0.0906589	4.80814e-31
P. aeruginosa	2017/18	CIPROFLOXACIN	PIPERACILLIN_TAZOBACTAM	3895	171	465	78	0.0465082	1.58479e-17
P. aeruginosa	2017/18	CIPROFLOXACIN	TOBRAMYCIN	3366	32	374	66	0.0664678	2.06389e-40
P. aeruginosa	2017/18	GENTAMICIN	IMIPENEM	1958	193	133	62	0.0768914	4.6332e-17
P. aeruginosa	2017/18	GENTAMICIN	LEVOFLOXACIN	2341	344	137	111	0.107503	4.27696e-31
P. aeruginosa	2017/18	GENTAMICIN	MEROPENEM	2656	148	264	59	0.0532328	2.07921e-14
P. aeruginosa	2017/18	GENTAMICIN	PIPERACILLIN_TAZOBACTAM	4011	182	344	64	0.0410839	2.19284e-16
P. aeruginosa	2017/18	GENTAMICIN	TOBRAMYCIN	3440	9	292	87	0.0940721	1.55995e-80
P. aeruginosa	2017/18	IMIPENEM	LEVOFLOXACIN	1861	224	117	131	0.173714	1.35039e-50
P. aeruginosa	2017/18	IMIPENEM	MEROPENEM	877	6	38	97	0.332066	1.14381e-95
P. aeruginosa	2017/18	IMIPENEM	PIPERACILLIN_TAZOBACTAM	1979	66	197	44	0.0646127	6.36706e-17
P. aeruginosa	2017/18	IMIPENEM	TOBRAMYCIN	1634	19	159	29	0.0618313	5.0001e-18
P. aeruginosa	2017/18	LEVOFLOXACIN	MEROPENEM	1218	59	174	71	0.14332	8.83286e-27
P. aeruginosa	2017/18	LEVOFLOXACIN	PIPERACILLIN_TAZOBACTAM	2356	86	386	58	0.0541179	8.79201e-14
P. aeruginosa	2017/18	LEVOFLOXACIN	TOBRAMYCIN	2029	18	303	42	0.0629067	4.15201e-23
P. aeruginosa	2017/18	MEROPENEM	PIPERACILLIN_TAZOBACTAM	2738	160	137	72	0.0845221	6.66075e-33
P. aeruginosa	2017/18	MEROPENEM	TOBRAMYCIN	2633	45	179	31	0.0426103	6.60438e-17
P. aeruginosa	2017/18	PIPERACILLIN_TAZOBACTAM	TOBRAMYCIN	3460	62	202	30	0.0313718	4.37877e-15
P. mirabilis	2015/16	AMOXICILLIN_CLAVULANATE	AMPICILLIN	1401	152	1	3	0.00804345	0.00359324
P. mirabilis	2015/16	AMOXICILLIN_CLAVULANATE	AMPICILLIN_SULBACTAM	1498	52	1	3	0.0103956	0.000163877
P. mirabilis	2015/16	AMOXICILLIN_CLAVULANATE	AZTREONAM	4	0	0	0
P. mirabilis	2015/16	AMOXICILLIN_CLAVULANATE	CEFAZOLIN	755	17	1	2	0.0147529	0.00168535
P. mirabilis	2015/16	AMOXICILLIN_CLAVULANATE	CEFTAZIDIME	1459	7	0	1	0.00952607	0.00012441
P. mirabilis	2015/16	AMOXICILLIN_CLAVULANATE	CEFTRIAXONE	1459	8	1	0	0.00448391	0.020256
P. mirabilis	2015/16	AMOXICILLIN_CLAVULANATE	CEFUROXIME	48	0	3	0
P. mirabilis	2015/16	AMOXICILLIN_CLAVULANATE	CIPROFLOXACIN	1349	203	2	2	0.00431406	0.0865224
P. mirabilis	2015/16	AMOXICILLIN_CLAVULANATE	GENTAMICIN	1481	72	3	1	0.00257761	0.174915
P. mirabilis	2015/16	AMOXICILLIN_CLAVULANATE	LEVOFLOXACIN	1272	145	1	0	0.00220941	0.279347
P. mirabilis	2015/16	AMOXICILLIN_CLAVULANATE	PIPERACILLIN_TAZOBACTAM	1456	1	1	0	0.0052655	0.00614753
P. mirabilis	2015/16	AMOXICILLIN_CLAVULANATE	SULFA_TRIMETHOPRIM	1369	184	2	2	0.00451766	0.0723679
P. mirabilis	2015/16	AMOXICILLIN_CLAVULANATE	TOBRAMYCIN	1427	60	2	0	0.00280864	0.156192
P. mirabilis	2015/16	AMPICILLIN	AMPICILLIN_SULBACTAM	3286	1	435	266	0.2184	1.53093e-220
P. mirabilis	2015/16	AMPICILLIN	AZTREONAM	1263	26	256	9	0.00811644	0.173082
P. mirabilis	2015/16	AMPICILLIN	CEFAZOLIN	2231	15	367	124	0.152851	1.03345e-80
P. mirabilis	2015/16	AMPICILLIN	CEFTAZIDIME	2516	3	426	34	0.0414598	4.44175e-25
P. mirabilis	2015/16	AMPICILLIN	CEFTRIAXONE	2765	7	503	62	0.0650094	2.82866e-41
P. mirabilis	2015/16	AMPICILLIN	CEFUROXIME	1312	2	248	21	0.0464648	6.39611e-15
P. mirabilis	2015/16	AMPICILLIN	CIPROFLOXACIN	3115	575	240	506	0.298149	5.83534e-175
P. mirabilis	2015/16	AMPICILLIN	GENTAMICIN	3597	95	596	151	0.108179	8.95593e-60
P. mirabilis	2015/16	AMPICILLIN	LEVOFLOXACIN	2498	332	209	333	0.279096	7.84237e-128
P. mirabilis	2015/16	AMPICILLIN	PIPERACILLIN_TAZOBACTAM	3179	2	662	6	0.00529579	0.000545924
P. mirabilis	2015/16	AMPICILLIN	SULFA_TRIMETHOPRIM	3394	298	258	488	0.331543	2.16553e-243
P. mirabilis	2015/16	AMPICILLIN	TOBRAMYCIN	2739	46	379	106	0.113718	1.90494e-56
P. mirabilis	2015/16	AMPICILLIN_SULBACTAM	AZTREONAM	1259	28	93	5	0.00841017	0.0780556
P. mirabilis	2015/16	AMPICILLIN_SULBACTAM	CEFAZOLIN	2108	30	61	93	0.17669	2.18153e-96
P. mirabilis	2015/16	AMPICILLIN_SULBACTAM	CEFTAZIDIME	2758	13	152	24	0.0381004	1.64661e-21
P. mirabilis	2015/16	AMPICILLIN_SULBACTAM	CEFTRIAXONE	2899	21	171	45	0.0646551	1.40835e-38
P. mirabilis	2015/16	AMPICILLIN_SULBACTAM	CEFUROXIME	1457	5	106	18	0.0504772	8.67551e-17
P. mirabilis	2015/16	AMPICILLIN_SULBACTAM	CIPROFLOXACIN	2922	838	129	141	0.0783867	9.96814e-25
P. mirabilis	2015/16	AMPICILLIN_SULBACTAM	GENTAMICIN	3656	105	157	114	0.119253	3.64633e-83
P. mirabilis	2015/16	AMPICILLIN_SULBACTAM	LEVOFLOXACIN	2587	576	117	89	0.0609648	1.6453e-15
P. mirabilis	2015/16	AMPICILLIN_SULBACTAM	PIPERACILLIN_TAZOBACTAM	3194	1	246	6	0.00799564	9.48944e-07
P. mirabilis	2015/16	AMPICILLIN_SULBACTAM	SULFA_TRIMETHOPRIM	3207	552	125	146	0.106791	2.49065e-46
P. mirabilis	2015/16	AMPICILLIN_SULBACTAM	TOBRAMYCIN	2774	66	118	75	0.106917	2.56648e-57
P. mirabilis	2015/16	AZTREONAM	CEFAZOLIN	628	44	4	3	0.0182441	0.00894977
P. mirabilis	2015/16	AZTREONAM	CEFTAZIDIME	802	3	27	3	0.0183332	0.000780063
P. mirabilis	2015/16	AZTREONAM	CEFTRIAXONE	1118	17	27	5	0.0196774	0.000212587
P. mirabilis	2015/16	AZTREONAM	CEFUROXIME	1143	12	30	3	0.0112174	0.00708175
P. mirabilis	2015/16	AZTREONAM	CIPROFLOXACIN	1178	378	24	11	0.00626502	0.324167
P. mirabilis	2015/16	AZTREONAM	GENTAMICIN	1472	85	32	3	0.00281936	0.438346
P. mirabilis	2015/16	AZTREONAM	LEVOFLOXACIN	870	202	24	6	0.00123192	0.815071
P. mirabilis	2015/16	AZTREONAM	PIPERACILLIN_TAZOBACTAM	1266	3	32	1	0.00373276	0.0977011
P. mirabilis	2015/16	AZTREONAM	SULFA_TRIMETHOPRIM	1262	294	28	7	0.000956256	0.828395
P. mirabilis	2015/16	AZTREONAM	TOBRAMYCIN	1454	63	31	3	0.0043789	0.173218
P. mirabilis	2015/16	CEFAZOLIN	CEFTAZIDIME	1285	1	48	21	0.0747285	5.80185e-28
P. mirabilis	2015/16	CEFAZOLIN	CEFTRIAXONE	1525	2	74	33	0.0919899	2.55693e-39
P. mirabilis	2015/16	CEFAZOLIN	CEFUROXIME	690	1	56	12	0.0675719	1.26021e-12
P. mirabilis	2015/16	CEFAZOLIN	CIPROFLOXACIN	1857	741	59	79	0.0566451	1.12602e-11
P. mirabilis	2015/16	CEFAZOLIN	GENTAMICIN	2468	130	84	55	0.0799205	3.5007e-31
P. mirabilis	2015/16	CEFAZOLIN	LEVOFLOXACIN	1245	410	33	56	0.0768934	1.90779e-13
P. mirabilis	2015/16	CEFAZOLIN	PIPERACILLIN_TAZOBACTAM	2035	2	118	2	0.00426794	0.0171062
P. mirabilis	2015/16	CEFAZOLIN	SULFA_TRIMETHOPRIM	2111	485	68	71	0.0668087	9.78619e-17
P. mirabilis	2015/16	CEFAZOLIN	TOBRAMYCIN	1437	64	47	37	0.0968107	5.91579e-25
P. mirabilis	2015/16	CEFTAZIDIME	CEFTRIAXONE	2921	22	5	32	0.0619433	6.81985e-56
P. mirabilis	2015/16	CEFTAZIDIME	CEFUROXIME	882	9	2	6	0.0400171	1.91011e-10
P. mirabilis	2015/16	CEFTAZIDIME	CIPROFLOXACIN	2334	607	16	21	0.0190417	1.93184e-06
P. mirabilis	2015/16	CEFTAZIDIME	GENTAMICIN	2824	120	27	10	0.014106	2.24767e-06
P. mirabilis	2015/16	CEFTAZIDIME	LEVOFLOXACIN	2306	540	18	19	0.0177419	1.15796e-05
P. mirabilis	2015/16	CEFTAZIDIME	PIPERACILLIN_TAZOBACTAM	2913	1	33	4	0.00876982	1.03781e-07
P. mirabilis	2015/16	CEFTAZIDIME	SULFA_TRIMETHOPRIM	2528	415	17	20	0.0220506	1.83873e-08
P. mirabilis	2015/16	CEFTAZIDIME	TOBRAMYCIN	2268	81	13	6	0.0117389	3.82294e-05
P. mirabilis	2015/16	CEFTRIAXONE	CEFUROXIME	935	6	6	16	0.0896264	2.32817e-25
P. mirabilis	2015/16	CEFTRIAXONE	CIPROFLOXACIN	2590	715	35	36	0.0254208	1.1461e-07
P. mirabilis	2015/16	CEFTRIAXONE	GENTAMICIN	3163	144	50	21	0.025747	5.51144e-12
P. mirabilis	2015/16	CEFTRIAXONE	LEVOFLOXACIN	2302	539	29	27	0.0238554	9.6483e-07
P. mirabilis	2015/16	CEFTRIAXONE	PIPERACILLIN_TAZOBACTAM	3268	4	63	4	0.00692501	9.76534e-06
P. mirabilis	2015/16	CEFTRIAXONE	SULFA_TRIMETHOPRIM	2798	507	34	37	0.0335016	1.44536e-12
P. mirabilis	2015/16	CEFTRIAXONE	TOBRAMYCIN	2531	97	30	14	0.0233489	8.1279e-10
P. mirabilis	2015/16	CEFUROXIME	CIPROFLOXACIN	1217	382	13	10	0.0114417	0.0456789
P. mirabilis	2015/16	CEFUROXIME	GENTAMICIN	1515	85	17	6	0.013977	0.00122572
P. mirabilis	2015/16	CEFUROXIME	LEVOFLOXACIN	998	221	10	5	0.00771708	0.16949
P. mirabilis	2015/16	CEFUROXIME	PIPERACILLIN_TAZOBACTAM	1110	4	17	2	0.0099161	0.00384204
P. mirabilis	2015/16	CEFUROXIME	SULFA_TRIMETHOPRIM	1316	283	12	11	0.0182975	0.000988026
P. mirabilis	2015/16	CEFUROXIME	TOBRAMYCIN	1306	67	13	5	0.0143527	0.00163371
P. mirabilis	2015/16	CIPROFLOXACIN	GENTAMICIN	3302	93	947	168	0.0961518	1.57886e-44
P. mirabilis	2015/16	CIPROFLOXACIN	LEVOFLOXACIN	2629	3	87	676	0.522764	0
P. mirabilis	2015/16	CIPROFLOXACIN	PIPERACILLIN_TAZOBACTAM	2960	5	921	3	0.00117274	0.404622
P. mirabilis	2015/16	CIPROFLOXACIN	SULFA_TRIMETHOPRIM	3240	154	453	660	0.401439	0
P. mirabilis	2015/16	CIPROFLOXACIN	TOBRAMYCIN	2621	55	516	107	0.100233	6.16582e-42
P. mirabilis	2015/16	GENTAMICIN	LEVOFLOXACIN	2640	588	78	92	0.0732196	3.43694e-24
P. mirabilis	2015/16	GENTAMICIN	PIPERACILLIN_TAZOBACTAM	3672	6	212	2	0.00193485	0.0676712
P. mirabilis	2015/16	GENTAMICIN	SULFA_TRIMETHOPRIM	3622	628	73	188	0.134968	7.41307e-88
P. mirabilis	2015/16	GENTAMICIN	TOBRAMYCIN	3102	8	37	154	0.20043	6.09281e-217
P. mirabilis	2015/16	LEVOFLOXACIN	PIPERACILLIN_TAZOBACTAM	2528	5	621	1	-0.000228227	1
P. mirabilis	2015/16	LEVOFLOXACIN	SULFA_TRIMETHOPRIM	2571	147	289	391	0.341331	5.28977e-197
P. mirabilis	2015/16	LEVOFLOXACIN	TOBRAMYCIN	2279	56	339	66	0.0779647	1.73077e-25
P. mirabilis	2015/16	PIPERACILLIN_TAZOBACTAM	SULFA_TRIMETHOPRIM	3189	693	5	3	0.00172755	0.158454
P. mirabilis	2015/16	PIPERACILLIN_TAZOBACTAM	TOBRAMYCIN	2808	124	4	3	0.00486975	0.00242797
P. mirabilis	2015/16	SULFA_TRIMETHOPRIM	TOBRAMYCIN	2724	43	414	119	0.123612	3.00325e-63
P. mirabilis	2017/18	AMOXICILLIN_CLAVULANATE	AMPICILLIN	1850	276	0	17	0.0316635	3.21101e-15
P. mirabilis	2017/18	AMOXICILLIN_CLAVULANATE	AMPICILLIN_SULBACTAM	2021	106	1	16	0.0358274	7.40651e-20
P. mirabilis	2017/18	AMOXICILLIN_CLAVULANATE	AZTREONAM	538	6	14	0	0.00665094	0.207479
P. mirabilis	2017/18	AMOXICILLIN_CLAVULANATE	CEFAZOLIN	1133	50	1	15	0.0601665	2.99041e-19
P. mirabilis	2017/18	AMOXICILLIN_CLAVULANATE	CEFTAZIDIME	1781	12	15	1	0.00263241	0.109417
P. mirabilis	2017/18	AMOXICILLIN_CLAVULANATE	CEFTRIAXONE	1777	10	6	7	0.0250053	2.69915e-12
P. mirabilis	2017/18	AMOXICILLIN_CLAVULANATE	CEFUROXIME	503	7	5	11	0.105707	6.78808e-15
P. mirabilis	2017/18	AMOXICILLIN_CLAVULANATE	CIPROFLOXACIN	1793	338	14	3	0.000566925	0.743063
P. mirabilis	2017/18	AMOXICILLIN_CLAVULANATE	GENTAMICIN	2043	88	15	2	0.00273126	0.157373
P. mirabilis	2017/18	AMOXICILLIN_CLAVULANATE	LEVOFLOXACIN	1483	186	6	1	0.000537025	0.563826
P. mirabilis	2017/18	AMOXICILLIN_CLAVULANATE	PIPERACILLIN_TAZOBACTAM	1907	2	15	0	0.00315506	0.0348327
P. mirabilis	2017/18	AMOXICILLIN_CLAVULANATE	SULFA_TRIMETHOPRIM	1841	290	12	5	0.00537007	0.0719717
P. mirabilis	2017/18	AMOXICILLIN_CLAVULANATE	TOBRAMYCIN	2046	84	15	2	0.00281665	0.14637
P. mirabilis	2017/18	AMPICILLIN	AMPICILLIN_SULBACTAM	3659	3	537	353	0.24371	1.58738e-273
P. mirabilis	2017/18	AMPICILLIN	AZTREONAM	1643	35	389	7	-0.00194098	0.843345
P. mirabilis	2017/18	AMPICILLIN	CEFAZOLIN	2902	33	532	196	0.17195	4.84933e-111
P. mirabilis	2017/18	AMPICILLIN	CEFTAZIDIME	2883	6	665	42	0.0384896	2.876e-24
P. mirabilis	2017/18	AMPICILLIN	CEFTRIAXONE	3347	5	762	67	0.0526057	4.63266e-42
P. mirabilis	2017/18	AMPICILLIN	CEFUROXIME	1340	7	290	33	0.0648456	3.57613e-18
P. mirabilis	2017/18	AMPICILLIN	CIPROFLOXACIN	3397	603	379	568	0.284492	1.76933e-164
P. mirabilis	2017/18	AMPICILLIN	GENTAMICIN	3926	76	771	179	0.113187	4.44165e-75
P. mirabilis	2017/18	AMPICILLIN	LEVOFLOXACIN	2264	324	271	333	0.27032	1.93999e-102
P. mirabilis	2017/18	AMPICILLIN	PIPERACILLIN_TAZOBACTAM	3696	1	909	11	0.00784864	1.8422e-07
P. mirabilis	2017/18	AMPICILLIN	SULFA_TRIMETHOPRIM	3692	308	340	608	0.356647	2.05542e-291
P. mirabilis	2017/18	AMPICILLIN	TOBRAMYCIN	3059	43	526	135	0.119706	2.28275e-69
P. mirabilis	2017/18	AMPICILLIN_SULBACTAM	AZTREONAM	1666	38	147	3	-0.00067669	1
P. mirabilis	2017/18	AMPICILLIN_SULBACTAM	CEFAZOLIN	2949	77	110	142	0.179558	2.90136e-120
P. mirabilis	2017/18	AMPICILLIN_SULBACTAM	CEFTAZIDIME	3277	18	265	30	0.0356524	1.28884e-21
P. mirabilis	2017/18	AMPICILLIN_SULBACTAM	CEFTRIAXONE	3621	16	266	53	0.0588726	1.02269e-45
P. mirabilis	2017/18	AMPICILLIN_SULBACTAM	CEFUROXIME	1512	14	123	26	0.0646727	4.65189e-19
P. mirabilis	2017/18	AMPICILLIN_SULBACTAM	CIPROFLOXACIN	3285	925	205	151	0.0611886	2.13805e-16
P. mirabilis	2017/18	AMPICILLIN_SULBACTAM	GENTAMICIN	4120	92	209	149	0.136168	7.80166e-114
P. mirabilis	2017/18	AMPICILLIN_SULBACTAM	LEVOFLOXACIN	2339	556	156	94	0.0563498	1.09836e-10
P. mirabilis	2017/18	AMPICILLIN_SULBACTAM	PIPERACILLIN_TAZOBACTAM	3889	1	338	11	0.0115123	1.13191e-11
P. mirabilis	2017/18	AMPICILLIN_SULBACTAM	SULFA_TRIMETHOPRIM	3550	661	161	195	0.120724	1.18707e-57
P. mirabilis	2017/18	AMPICILLIN_SULBACTAM	TOBRAMYCIN	3189	60	171	107	0.1278	1.59936e-83
P. mirabilis	2017/18	AZTREONAM	CEFAZOLIN	1623	139	33	6	0.00684169	0.124218
P. mirabilis	2017/18	AZTREONAM	CEFTAZIDIME	1148	2	32	4	0.0184857	1.03109e-05
P. mirabilis	2017/18	AZTREONAM	CEFTRIAXONE	1485	14	33	4	0.0123841	0.000686056
P. mirabilis	2017/18	AZTREONAM	CEFUROXIME	1497	32	36	4	0.00947978	0.0118444
P. mirabilis	2017/18	AZTREONAM	CIPROFLOXACIN	1525	518	32	10	-0.00121398	1
P. mirabilis	2017/18	AZTREONAM	GENTAMICIN	1919	126	37	5	0.00488665	0.183069
P. mirabilis	2017/18	AZTREONAM	LEVOFLOXACIN	525	163	16	4	-0.00399742	1
P. mirabilis	2017/18	AZTREONAM	PIPERACILLIN_TAZOBACTAM	1764	4	40	0	0.00247255	0.13143
P. mirabilis	2017/18	AZTREONAM	SULFA_TRIMETHOPRIM	1637	408	36	6	-0.00433562	0.438286
P. mirabilis	2017/18	AZTREONAM	TOBRAMYCIN	1903	115	38	4	0.00324246	0.301698
P. mirabilis	2017/18	CEFAZOLIN	CEFTAZIDIME	2219	2	158	26	0.0483278	5.62383e-28
P. mirabilis	2017/18	CEFAZOLIN	CEFTRIAXONE	2695	2	154	44	0.0689481	4.02694e-51
P. mirabilis	2017/18	CEFAZOLIN	CEFUROXIME	1318	11	121	25	0.0691174	2.56409e-18
P. mirabilis	2017/18	CEFAZOLIN	CIPROFLOXACIN	2532	902	112	118	0.0609076	7.51314e-15
P. mirabilis	2017/18	CEFAZOLIN	GENTAMICIN	3315	121	151	79	0.0874292	3.30165e-47
P. mirabilis	2017/18	CEFAZOLIN	LEVOFLOXACIN	1410	468	81	74	0.0665102	4.54507e-09
P. mirabilis	2017/18	CEFAZOLIN	PIPERACILLIN_TAZOBACTAM	3114	2	215	5	0.00698862	2.24719e-05
P. mirabilis	2017/18	CEFAZOLIN	SULFA_TRIMETHOPRIM	2789	644	108	122	0.0859195	6.94977e-29
P. mirabilis	2017/18	CEFAZOLIN	TOBRAMYCIN	2256	83	115	52	0.0821358	2.50061e-29
P. mirabilis	2017/18	CEFTAZIDIME	CEFTRIAXONE	3512	24	9	39	0.0629505	1.48916e-66
P. mirabilis	2017/18	CEFTAZIDIME	CEFUROXIME	1222	32	2	6	0.0262052	1.33395e-08
P. mirabilis	2017/18	CEFTAZIDIME	CIPROFLOXACIN	2777	769	25	23	0.0146699	6.52391e-05
P. mirabilis	2017/18	CEFTAZIDIME	GENTAMICIN	3373	177	40	8	0.00710765	0.00269103
P. mirabilis	2017/18	CEFTAZIDIME	LEVOFLOXACIN	2247	542	24	22	0.019461	1.60468e-05
P. mirabilis	2017/18	CEFTAZIDIME	PIPERACILLIN_TAZOBACTAM	3498	2	39	8	0.0143896	2.25053e-14
P. mirabilis	2017/18	CEFTAZIDIME	SULFA_TRIMETHOPRIM	2917	629	35	13	0.0051244	0.125673
P. mirabilis	2017/18	CEFTAZIDIME	TOBRAMYCIN	2697	125	23	4	0.00452425	0.0313537
P. mirabilis	2017/18	CEFTRIAXONE	CEFUROXIME	1225	23	5	12	0.0519987	1.42486e-16
P. mirabilis	2017/18	CEFTRIAXONE	CIPROFLOXACIN	3204	916	41	31	0.0147825	9.28856e-05
P. mirabilis	2017/18	CEFTRIAXONE	GENTAMICIN	3930	194	56	16	0.014176	2.98388e-07
P. mirabilis	2017/18	CEFTRIAXONE	LEVOFLOXACIN	2234	539	31	23	0.0184951	0.000106758
P. mirabilis	2017/18	CEFTRIAXONE	PIPERACILLIN_TAZOBACTAM	4064	3	62	8	0.0118718	7.07851e-13
P. mirabilis	2017/18	CEFTRIAXONE	SULFA_TRIMETHOPRIM	3377	744	48	24	0.0108957	0.00187839
P. mirabilis	2017/18	CEFTRIAXONE	TOBRAMYCIN	2999	132	36	9	0.0106354	0.000117232
P. mirabilis	2017/18	CEFUROXIME	CIPROFLOXACIN	1221	420	20	20	0.0236341	0.00147699
P. mirabilis	2017/18	CEFUROXIME	GENTAMICIN	1536	106	31	9	0.0171175	0.00107611
P. mirabilis	2017/18	CEFUROXIME	LEVOFLOXACIN	522	172	12	6	0.00861678	0.412745
P. mirabilis	2017/18	CEFUROXIME	PIPERACILLIN_TAZOBACTAM	1343	3	38	0	0.00318137	0.136208
P. mirabilis	2017/18	CEFUROXIME	SULFA_TRIMETHOPRIM	1299	343	24	16	0.0186768	0.00595829
P. mirabilis	2017/18	CEFUROXIME	TOBRAMYCIN	1489	91	32	8	0.0157816	0.00220282
P. mirabilis	2017/18	CIPROFLOXACIN	GENTAMICIN	3680	113	1047	150	0.0733119	3.37462e-32
P. mirabilis	2017/18	CIPROFLOXACIN	LEVOFLOXACIN	2461	4	78	659	0.533258	0
P. mirabilis	2017/18	CIPROFLOXACIN	PIPERACILLIN_TAZOBACTAM	3514	8	1102	4	0.00100564	0.496834
P. mirabilis	2017/18	CIPROFLOXACIN	SULFA_TRIMETHOPRIM	3589	203	462	733	0.403908	0
P. mirabilis	2017/18	CIPROFLOXACIN	TOBRAMYCIN	2973	77	632	106	0.0800851	2.93187e-32
P. mirabilis	2017/18	GENTAMICIN	LEVOFLOXACIN	2456	575	84	89	0.0707441	2.49763e-20
P. mirabilis	2017/18	GENTAMICIN	PIPERACILLIN_TAZOBACTAM	4374	11	247	1	0.000325846	0.483658
P. mirabilis	2017/18	GENTAMICIN	SULFA_TRIMETHOPRIM	3977	750	75	189	0.120408	1.68093e-83
P. mirabilis	2017/18	GENTAMICIN	TOBRAMYCIN	3569	16	37	169	0.195059	1.10693e-235
P. mirabilis	2017/18	LEVOFLOXACIN	PIPERACILLIN_TAZOBACTAM	2423	7	626	2	0.000199922	1
P. mirabilis	2017/18	LEVOFLOXACIN	SULFA_TRIMETHOPRIM	2382	158	263	400	0.360722	6.46512e-195
P. mirabilis	2017/18	LEVOFLOXACIN	TOBRAMYCIN	2005	57	304	53	0.0673399	1.07593e-17
P. mirabilis	2017/18	PIPERACILLIN_TAZOBACTAM	SULFA_TRIMETHOPRIM	3741	878	8	4	0.00155909	0.259413
P. mirabilis	2017/18	PIPERACILLIN_TAZOBACTAM	TOBRAMYCIN	3269	173	8	1	0.000698389	0.372603
P. mirabilis	2017/18	SULFA_TRIMETHOPRIM	TOBRAMYCIN	3110	55	496	130	0.115214	1.77037e-63
S. aureus	2015/16	CIPROFLOXACIN	CLINDAMYCIN	5961	1206	2199	1165	0.156581	1.97503e-88
S. aureus	2015/16	CIPROFLOXACIN	ERYTHROMYCIN	4123	3159	492	2905	0.345691	0
S. aureus	2015/16	CIPROFLOXACIN	GENTAMICIN	5585	37	2689	113	0.0302764	2.51586e-26
S. aureus	2015/16	CIPROFLOXACIN	LEVOFLOXACIN	5690	8	122	2542	0.63818	0
S. aureus	2015/16	CIPROFLOXACIN	OXACILLIN	6138	1508	993	2680	0.450239	0
S. aureus	2015/16	CIPROFLOXACIN	SULFA_TRIMETHOPRIM	7573	59	3544	122	0.0228735	3.61871e-22
S. aureus	2015/16	CIPROFLOXACIN	TETRACYCLINE	7083	292	3339	117	-0.00495191	0.159634
S. aureus	2015/16	CLINDAMYCIN	ERYTHROMYCIN	7419	5834	72	4230	0.345783	0
S. aureus	2015/16	CLINDAMYCIN	GENTAMICIN	9290	89	2993	156	0.0317063	9.01254e-38
S. aureus	2015/16	CLINDAMYCIN	LEVOFLOXACIN	4696	1579	995	890	0.158744	5.16847e-71
S. aureus	2015/16	CLINDAMYCIN	OXACILLIN	8362	4911	2266	2047	0.0777111	8.35233e-34
S. aureus	2015/16	CLINDAMYCIN	SULFA_TRIMETHOPRIM	13092	164	4208	101	0.00847804	8.04783e-07
S. aureus	2015/16	CLINDAMYCIN	TETRACYCLINE	12487	396	3946	310	0.0327019	1.59302e-29
S. aureus	2015/16	ERYTHROMYCIN	GENTAMICIN	5220	39	7218	211	0.0192799	8.52788e-19
S. aureus	2015/16	ERYTHROMYCIN	LEVOFLOXACIN	3247	304	2556	2230	0.347954	0
S. aureus	2015/16	ERYTHROMYCIN	OXACILLIN	6610	879	4175	6197	0.4377	0
S. aureus	2015/16	ERYTHROMYCIN	SULFA_TRIMETHOPRIM	7390	87	10177	177	0.00526176	0.00307837
S. aureus	2015/16	ERYTHROMYCIN	TETRACYCLINE	7081	261	9579	446	0.00868182	0.00313384
S. aureus	2015/16	GENTAMICIN	LEVOFLOXACIN	5741	2372	35	106	0.0315519	8.65876e-29
S. aureus	2015/16	GENTAMICIN	OXACILLIN	8443	5183	70	210	0.029027	1.87032e-35
S. aureus	2015/16	GENTAMICIN	SULFA_TRIMETHOPRIM	13124	162	232	46	0.0167161	1.02343e-34
S. aureus	2015/16	GENTAMICIN	TETRACYCLINE	12716	533	239	39	0.00934545	3.66039e-11
S. aureus	2015/16	LEVOFLOXACIN	OXACILLIN	5128	1361	693	2301	0.462487	0
S. aureus	2015/16	LEVOFLOXACIN	SULFA_TRIMETHOPRIM	6159	51	2844	110	0.0258958	3.82224e-21
S. aureus	2015/16	LEVOFLOXACIN	TETRACYCLINE	5932	251	2852	93	-0.00779003	0.0343736
S. aureus	2015/16	OXACILLIN	SULFA_TRIMETHOPRIM	11538	110	7684	183	0.0133641	1.58376e-14
S. aureus	2015/16	OXACILLIN	TETRACYCLINE	11006	492	7196	308	-0.00166637	0.57946
S. aureus	2015/16	SULFA_TRIMETHOPRIM	TETRACYCLINE	17976	729	211	71	0.0155423	1.96456e-35
S. aureus	2017/18	CIPROFLOXACIN	CLINDAMYCIN	5267	1447	1896	1248	0.158907	1.99249e-76
S. aureus	2017/18	CIPROFLOXACIN	ERYTHROMYCIN	3804	2937	497	2653	0.335433	0
S. aureus	2017/18	CIPROFLOXACIN	GENTAMICIN	6431	45	3062	92	0.0199768	1.33772e-16
S. aureus	2017/18	CIPROFLOXACIN	LEVOFLOXACIN	6930	14	136	3134	0.641062	0
S. aureus	2017/18	CIPROFLOXACIN	OXACILLIN	5793	1381	872	2598	0.468844	0
S. aureus	2017/18	CIPROFLOXACIN	SULFA_TRIMETHOPRIM	7103	75	3311	159	0.0317008	6.78017e-29
S. aureus	2017/18	CIPROFLOXACIN	TETRACYCLINE	6828	351	3313	157	-0.00319457	0.437733
S. aureus	2017/18	CLINDAMYCIN	ERYTHROMYCIN	7451	5239	70	4521	0.383134	0
S. aureus	2017/18	CLINDAMYCIN	GENTAMICIN	10220	73	3735	143	0.0246547	4.89769e-33
S. aureus	2017/18	CLINDAMYCIN	LEVOFLOXACIN	5422	1762	1527	1204	0.157673	2.16136e-77
S. aureus	2017/18	CLINDAMYCIN	OXACILLIN	8526	4587	2592	2155	0.0816202	2.10205e-36
S. aureus	2017/18	CLINDAMYCIN	SULFA_TRIMETHOPRIM	12847	264	4632	116	0.00338911	0.0885374
S. aureus	2017/18	CLINDAMYCIN	TETRACYCLINE	12623	480	4395	353	0.0303754	7.07318e-24
S. aureus	2017/18	ERYTHROMYCIN	GENTAMICIN	5847	36	7686	173	0.0148269	3.46988e-15
S. aureus	2017/18	ERYTHROMYCIN	LEVOFLOXACIN	3925	441	3027	2525	0.330155	0
S. aureus	2017/18	ERYTHROMYCIN	OXACILLIN	6600	924	4157	5606	0.418196	0
S. aureus	2017/18	ERYTHROMYCIN	SULFA_TRIMETHOPRIM	7406	118	9514	251	0.00973018	5.88457e-06
S. aureus	2017/18	ERYTHROMYCIN	TETRACYCLINE	7195	325	9271	490	0.00684538	0.0327269
S. aureus	2017/18	GENTAMICIN	LEVOFLOXACIN	6333	2763	42	86	0.0206892	2.34019e-17
S. aureus	2017/18	GENTAMICIN	OXACILLIN	9452	5665	69	178	0.0219108	1.06834e-27
S. aureus	2017/18	GENTAMICIN	SULFA_TRIMETHOPRIM	14707	293	197	49	0.015111	1.44353e-32
S. aureus	2017/18	GENTAMICIN	TETRACYCLINE	14281	712	200	46	0.0104275	4.67108e-15
S. aureus	2017/18	LEVOFLOXACIN	OXACILLIN	6069	1434	777	2536	0.467787	0
S. aureus	2017/18	LEVOFLOXACIN	SULFA_TRIMETHOPRIM	7346	75	3146	156	0.0324885	6.0378e-31
S. aureus	2017/18	LEVOFLOXACIN	TETRACYCLINE	7057	362	3155	144	-0.00436084	0.256719
S. aureus	2017/18	OXACILLIN	SULFA_TRIMETHOPRIM	11912	143	7009	293	0.0267332	2.54428e-36
S. aureus	2017/18	OXACILLIN	TETRACYCLINE	11437	605	6966	332	-0.00444947	0.137566
S. aureus	2017/18	SULFA_TRIMETHOPRIM	TETRACYCLINE	18055	859	350	78	0.0139167	1.36926e-24
E. faecalis	2015/16	CIPROFLOXACIN	LEVOFLOXACIN	2648	2	139	1135	0.624646	0
E. faecalis	2015/16	CIPROFLOXACIN	RIFAMPIN	725	595	447	255	-0.0790395	0.000152511
E. faecalis	2015/16	CIPROFLOXACIN	TETRACYCLINE	630	2035	239	1294	0.0736259	3.69237e-10
E. faecalis	2015/16	CIPROFLOXACIN	VANCOMYCIN	3262	19	1583	88	0.0417585	2.15009e-25
E. faecalis	2015/16	LEVOFLOXACIN	RIFAMPIN	672	618	361	143	-0.155408	3.25465e-14
E. faecalis	2015/16	LEVOFLOXACIN	TETRACYCLINE	555	1684	104	916	0.120258	7.57944e-24
E. faecalis	2015/16	LEVOFLOXACIN	VANCOMYCIN	2766	21	1078	63	0.0403412	1.65255e-18
E. faecalis	2015/16	RIFAMPIN	TETRACYCLINE	200	972	215	633	-0.080951	6.06034e-06
E. faecalis	2015/16	RIFAMPIN	VANCOMYCIN	1424	48	1027	35	0.000338949	1
E. faecalis	2015/16	TETRACYCLINE	VANCOMYCIN	992	14	3775	96	0.00682343	0.0419937
E. faecalis	2017/18	CIPROFLOXACIN	LEVOFLOXACIN	3336	4	230	1189	0.581437	0
E. faecalis	2017/18	CIPROFLOXACIN	RIFAMPIN	554	638	298	273	-0.0500247	0.0251604
E. faecalis	2017/18	CIPROFLOXACIN	TETRACYCLINE	637	2012	195	1083	0.0757813	1.23885e-10
E. faecalis	2017/18	CIPROFLOXACIN	VANCOMYCIN	3494	32	1465	67	0.0300962	1.10535e-14
E. faecalis	2017/18	LEVOFLOXACIN	RIFAMPIN	549	715	260	141	-0.155238	6.63397e-14
E. faecalis	2017/18	LEVOFLOXACIN	TETRACYCLINE	703	2047	86	923	0.125936	5.60917e-34
E. faecalis	2017/18	LEVOFLOXACIN	VANCOMYCIN	3632	32	1167	57	0.0298946	5.0918e-15
E. faecalis	2017/18	RIFAMPIN	TETRACYCLINE	156	696	222	689	-0.0603601	0.0020766
E. faecalis	2017/18	RIFAMPIN	VANCOMYCIN	1064	31	1134	22	-0.00925447	0.165026
E. faecalis	2017/18	TETRACYCLINE	VANCOMYCIN	904	10	3307	81	0.00818514	0.013542

## Sheet: Conditional_MIS
species	year	Conditioning_Resistant	Antibiotic_1	Antibiotic_2	S1S2	S1R2	R1S2	R1R2	MIS
E. coli	2015/16	SULFA_TRIMETHOPRIM	AMOXICILLIN_CLAVULANATE	AMPICILLIN	513	2015	0	1062	0.137428
E. coli	2015/16	SULFA_TRIMETHOPRIM	AMOXICILLIN_CLAVULANATE	AMPICILLIN_SULBACTAM	1092	1436	11	1049	0.297594
E. coli	2015/16	SULFA_TRIMETHOPRIM	AMOXICILLIN_CLAVULANATE	CEFAZOLIN	1003	85	257	222	0.325712
E. coli	2015/16	SULFA_TRIMETHOPRIM	AMOXICILLIN_CLAVULANATE	CEFEPIME	1843	70	711	82	0.057053
E. coli	2015/16	SULFA_TRIMETHOPRIM	AMOXICILLIN_CLAVULANATE	CEFTAZIDIME	2284	125	816	165	0.0984956
E. coli	2015/16	SULFA_TRIMETHOPRIM	AMOXICILLIN_CLAVULANATE	CEFTRIAXONE	2212	196	770	213	0.114261
E. coli	2015/16	SULFA_TRIMETHOPRIM	AMOXICILLIN_CLAVULANATE	CEFUROXIME	25	39	33	53	0.00675631
E. coli	2015/16	SULFA_TRIMETHOPRIM	AMOXICILLIN_CLAVULANATE	CIPROFLOXACIN	1729	799	612	450	0.0901198
E. coli	2015/16	SULFA_TRIMETHOPRIM	AMOXICILLIN_CLAVULANATE	GENTAMICIN	2108	419	771	290	0.0908365
E. coli	2015/16	SULFA_TRIMETHOPRIM	AMOXICILLIN_CLAVULANATE	LEVOFLOXACIN	1597	726	558	380	0.0762563
E. coli	2015/16	SULFA_TRIMETHOPRIM	AMOXICILLIN_CLAVULANATE	NITROFURANTOIN	2339	133	916	110	0.045369
E. coli	2015/16	SULFA_TRIMETHOPRIM	AMOXICILLIN_CLAVULANATE	PIPERACILLIN_TAZOBACTAM	2403	13	770	208	0.164914
E. coli	2015/16	SULFA_TRIMETHOPRIM	AMOXICILLIN_CLAVULANATE	TOBRAMYCIN	2132	309	709	290	0.137657
E. coli	2015/16	SULFA_TRIMETHOPRIM	AMPICILLIN	AMPICILLIN_SULBACTAM	1154	2	965	5804	0.38515
E. coli	2015/16	SULFA_TRIMETHOPRIM	AMPICILLIN	AZTREONAM	474	0	2216	123	0.0232863
E. coli	2015/16	SULFA_TRIMETHOPRIM	AMPICILLIN	CEFAZOLIN	795	0	3322	912	0.0915184
E. coli	2015/16	SULFA_TRIMETHOPRIM	AMPICILLIN	CEFEPIME	784	0	4395	252	0.0210279
E. coli	2015/16	SULFA_TRIMETHOPRIM	AMPICILLIN	CEFTAZIDIME	880	1	4682	448	0.0342489
E. coli	2015/16	SULFA_TRIMETHOPRIM	AMPICILLIN	CEFTRIAXONE	980	2	5169	755	0.0489622
E. coli	2015/16	SULFA_TRIMETHOPRIM	AMPICILLIN	CEFUROXIME	454	21	1985	311	0.0476708
E. coli	2015/16	SULFA_TRIMETHOPRIM	AMPICILLIN	CIPROFLOXACIN	804	524	4489	2785	-0.00611955
E. coli	2015/16	SULFA_TRIMETHOPRIM	AMPICILLIN	GENTAMICIN	1270	58	5535	1739	0.090841
E. coli	2015/16	SULFA_TRIMETHOPRIM	AMPICILLIN	LEVOFLOXACIN	624	370	3498	2049	-0.00146672
E. coli	2015/16	SULFA_TRIMETHOPRIM	AMPICILLIN	NITROFURANTOIN	1223	56	6459	412	0.00834372
E. coli	2015/16	SULFA_TRIMETHOPRIM	AMPICILLIN	PIPERACILLIN_TAZOBACTAM	1148	0	6475	515	0.0279866
E. coli	2015/16	SULFA_TRIMETHOPRIM	AMPICILLIN	TOBRAMYCIN	999	46	4478	1127	0.0746711
E. coli	2015/16	SULFA_TRIMETHOPRIM	AMPICILLIN_SULBACTAM	AZTREONAM	572	11	1760	72	0.0142342
E. coli	2015/16	SULFA_TRIMETHOPRIM	AMPICILLIN_SULBACTAM	CEFAZOLIN	1049	78	2495	732	0.112831
E. coli	2015/16	SULFA_TRIMETHOPRIM	AMPICILLIN_SULBACTAM	CEFEPIME	1271	40	3420	183	0.0153797
E. coli	2015/16	SULFA_TRIMETHOPRIM	AMPICILLIN_SULBACTAM	CEFTAZIDIME	1586	91	3863	355	0.0237606
E. coli	2015/16	SULFA_TRIMETHOPRIM	AMPICILLIN_SULBACTAM	CEFTRIAXONE	1609	161	4092	520	0.0172735
E. coli	2015/16	SULFA_TRIMETHOPRIM	AMPICILLIN_SULBACTAM	CEFUROXIME	611	57	1785	276	0.0349643
E. coli	2015/16	SULFA_TRIMETHOPRIM	AMPICILLIN_SULBACTAM	CIPROFLOXACIN	1327	888	3613	2351	-0.00529751
E. coli	2015/16	SULFA_TRIMETHOPRIM	AMPICILLIN_SULBACTAM	GENTAMICIN	2055	160	4414	1550	0.137959
E. coli	2015/16	SULFA_TRIMETHOPRIM	AMPICILLIN_SULBACTAM	LEVOFLOXACIN	1166	696	2965	1810	0.00425025
E. coli	2015/16	SULFA_TRIMETHOPRIM	AMPICILLIN_SULBACTAM	NITROFURANTOIN	1981	109	5234	324	0.0048488
E. coli	2015/16	SULFA_TRIMETHOPRIM	AMPICILLIN_SULBACTAM	PIPERACILLIN_TAZOBACTAM	1947	3	5232	496	0.0525781
E. coli	2015/16	SULFA_TRIMETHOPRIM	AMPICILLIN_SULBACTAM	TOBRAMYCIN	1597	107	3431	1017	0.123454
E. coli	2015/16	SULFA_TRIMETHOPRIM	AZTREONAM	CEFAZOLIN	1098	127	2	74	0.19825
E. coli	2015/16	SULFA_TRIMETHOPRIM	AZTREONAM	CEFEPIME	2127	1	66	64	0.128328
E. coli	2015/16	SULFA_TRIMETHOPRIM	AZTREONAM	CEFTAZIDIME	1462	11	10	35	0.117096
E. coli	2015/16	SULFA_TRIMETHOPRIM	AZTREONAM	CEFTRIAXONE	2077	50	15	115	0.21399
E. coli	2015/16	SULFA_TRIMETHOPRIM	AZTREONAM	CEFUROXIME	1802	140	14	45	0.0942298
E. coli	2015/16	SULFA_TRIMETHOPRIM	AZTREONAM	CIPROFLOXACIN	1724	1037	31	103	0.0686662
E. coli	2015/16	SULFA_TRIMETHOPRIM	AZTREONAM	GENTAMICIN	2193	570	98	36	0.0112423
E. coli	2015/16	SULFA_TRIMETHOPRIM	AZTREONAM	LEVOFLOXACIN	1212	686	15	30	0.0278691
E. coli	2015/16	SULFA_TRIMETHOPRIM	AZTREONAM	NITROFURANTOIN	2410	84	92	17	0.0231661
E. coli	2015/16	SULFA_TRIMETHOPRIM	AZTREONAM	PIPERACILLIN_TAZOBACTAM	2473	159	105	29	0.0327256
E. coli	2015/16	SULFA_TRIMETHOPRIM	AZTREONAM	TOBRAMYCIN	2247	441	71	54	0.0490745
E. coli	2015/16	SULFA_TRIMETHOPRIM	CEFAZOLIN	CEFEPIME	1378	0	325	163	0.242014
E. coli	2015/16	SULFA_TRIMETHOPRIM	CEFAZOLIN	CEFTAZIDIME	1975	1	374	223	0.252492
E. coli	2015/16	SULFA_TRIMETHOPRIM	CEFAZOLIN	CEFTRIAXONE	2508	0	453	374	0.312959
E. coli	2015/16	SULFA_TRIMETHOPRIM	CEFAZOLIN	CEFUROXIME	969	23	154	176	0.373118
E. coli	2015/16	SULFA_TRIMETHOPRIM	CEFAZOLIN	CIPROFLOXACIN	2697	1420	348	567	0.163587
E. coli	2015/16	SULFA_TRIMETHOPRIM	CEFAZOLIN	GENTAMICIN	3290	828	658	256	0.0478009
E. coli	2015/16	SULFA_TRIMETHOPRIM	CEFAZOLIN	LEVOFLOXACIN	1686	820	252	336	0.151154
E. coli	2015/16	SULFA_TRIMETHOPRIM	CEFAZOLIN	NITROFURANTOIN	3686	212	766	93	0.0333713
E. coli	2015/16	SULFA_TRIMETHOPRIM	CEFAZOLIN	PIPERACILLIN_TAZOBACTAM	3691	79	608	194	0.138703
E. coli	2015/16	SULFA_TRIMETHOPRIM	CEFAZOLIN	TOBRAMYCIN	2219	392	352	176	0.10676
E. coli	2015/16	SULFA_TRIMETHOPRIM	CEFEPIME	CEFTAZIDIME	3988	159	6	151	0.151706
E. coli	2015/16	SULFA_TRIMETHOPRIM	CEFEPIME	CEFTRIAXONE	4650	365	0	252	0.180091
E. coli	2015/16	SULFA_TRIMETHOPRIM	CEFEPIME	CEFUROXIME	1822	176	0	124	0.207791
E. coli	2015/16	SULFA_TRIMETHOPRIM	CEFEPIME	CIPROFLOXACIN	3401	1859	35	217	0.0860995
E. coli	2015/16	SULFA_TRIMETHOPRIM	CEFEPIME	GENTAMICIN	4208	1054	186	66	0.0109867
E. coli	2015/16	SULFA_TRIMETHOPRIM	CEFEPIME	LEVOFLOXACIN	2812	1468	26	125	0.0629861
E. coli	2015/16	SULFA_TRIMETHOPRIM	CEFEPIME	NITROFURANTOIN	4714	232	188	40	0.024906
E. coli	2015/16	SULFA_TRIMETHOPRIM	CEFEPIME	PIPERACILLIN_TAZOBACTAM	4886	357	168	29	0.0120056
E. coli	2015/16	SULFA_TRIMETHOPRIM	CEFEPIME	TOBRAMYCIN	4218	819	102	108	0.0588379
E. coli	2015/16	SULFA_TRIMETHOPRIM	CEFTAZIDIME	CEFTRIAXONE	5417	146	14	435	0.273892
E. coli	2015/16	SULFA_TRIMETHOPRIM	CEFTAZIDIME	CEFUROXIME	1483	119	1	91	0.198427
E. coli	2015/16	SULFA_TRIMETHOPRIM	CEFTAZIDIME	CIPROFLOXACIN	3709	1855	72	377	0.136684
E. coli	2015/16	SULFA_TRIMETHOPRIM	CEFTAZIDIME	GENTAMICIN	4436	1128	314	135	0.027862
E. coli	2015/16	SULFA_TRIMETHOPRIM	CEFTAZIDIME	LEVOFLOXACIN	3528	1775	69	348	0.132208
E. coli	2015/16	SULFA_TRIMETHOPRIM	CEFTAZIDIME	NITROFURANTOIN	5011	295	345	76	0.0379834
E. coli	2015/16	SULFA_TRIMETHOPRIM	CEFTAZIDIME	PIPERACILLIN_TAZOBACTAM	5204	346	383	63	0.0235057
E. coli	2015/16	SULFA_TRIMETHOPRIM	CEFTAZIDIME	TOBRAMYCIN	3999	687	182	134	0.0710807
E. coli	2015/16	SULFA_TRIMETHOPRIM	CEFTRIAXONE	CEFUROXIME	1576	132	10	170	0.303489
E. coli	2015/16	SULFA_TRIMETHOPRIM	CEFTRIAXONE	CIPROFLOXACIN	4156	2071	148	611	0.179283
E. coli	2015/16	SULFA_TRIMETHOPRIM	CEFTRIAXONE	GENTAMICIN	4962	1267	537	222	0.035342
E. coli	2015/16	SULFA_TRIMETHOPRIM	CEFTRIAXONE	LEVOFLOXACIN	3499	1701	116	462	0.167264
E. coli	2015/16	SULFA_TRIMETHOPRIM	CEFTRIAXONE	NITROFURANTOIN	5523	308	592	115	0.0464492
E. coli	2015/16	SULFA_TRIMETHOPRIM	CEFTRIAXONE	PIPERACILLIN_TAZOBACTAM	5788	424	615	84	0.019854
E. coli	2015/16	SULFA_TRIMETHOPRIM	CEFTRIAXONE	TOBRAMYCIN	4398	738	322	249	0.112709
E. coli	2015/16	SULFA_TRIMETHOPRIM	CEFUROXIME	CIPROFLOXACIN	1608	900	67	278	0.185023
E. coli	2015/16	SULFA_TRIMETHOPRIM	CEFUROXIME	GENTAMICIN	2031	478	256	89	0.0292667
E. coli	2015/16	SULFA_TRIMETHOPRIM	CEFUROXIME	LEVOFLOXACIN	1254	629	53	166	0.156799
E. coli	2015/16	SULFA_TRIMETHOPRIM	CEFUROXIME	NITROFURANTOIN	2237	43	251	38	0.0516856
E. coli	2015/16	SULFA_TRIMETHOPRIM	CEFUROXIME	PIPERACILLIN_TAZOBACTAM	2166	106	202	59	0.0747556
E. coli	2015/16	SULFA_TRIMETHOPRIM	CEFUROXIME	TOBRAMYCIN	1827	338	162	106	0.0993242
E. coli	2015/16	SULFA_TRIMETHOPRIM	CIPROFLOXACIN	GENTAMICIN	4364	1032	2913	962	0.0556024
E. coli	2015/16	SULFA_TRIMETHOPRIM	CIPROFLOXACIN	LEVOFLOXACIN	4150	9	30	2792	0.688621
E. coli	2015/16	SULFA_TRIMETHOPRIM	CIPROFLOXACIN	NITROFURANTOIN	4894	230	3264	279	0.0329137
E. coli	2015/16	SULFA_TRIMETHOPRIM	CIPROFLOXACIN	PIPERACILLIN_TAZOBACTAM	4845	269	2962	272	0.0301426
E. coli	2015/16	SULFA_TRIMETHOPRIM	CIPROFLOXACIN	TOBRAMYCIN	3766	536	1928	936	0.193567
E. coli	2015/16	SULFA_TRIMETHOPRIM	GENTAMICIN	LEVOFLOXACIN	3379	2080	801	722	0.0636841
E. coli	2015/16	SULFA_TRIMETHOPRIM	GENTAMICIN	NITROFURANTOIN	6448	350	1711	159	0.0233914
E. coli	2015/16	SULFA_TRIMETHOPRIM	GENTAMICIN	PIPERACILLIN_TAZOBACTAM	6177	411	1630	130	0.00772322
E. coli	2015/16	SULFA_TRIMETHOPRIM	GENTAMICIN	TOBRAMYCIN	5271	295	424	1176	0.458993
E. coli	2015/16	SULFA_TRIMETHOPRIM	LEVOFLOXACIN	NITROFURANTOIN	3842	188	2400	211	0.0328494
E. coli	2015/16	SULFA_TRIMETHOPRIM	LEVOFLOXACIN	PIPERACILLIN_TAZOBACTAM	3857	212	2218	194	0.0267223
E. coli	2015/16	SULFA_TRIMETHOPRIM	LEVOFLOXACIN	TOBRAMYCIN	3172	433	1564	723	0.186184
E. coli	2015/16	SULFA_TRIMETHOPRIM	NITROFURANTOIN	PIPERACILLIN_TAZOBACTAM	6936	444	418	38	0.00525417
E. coli	2015/16	SULFA_TRIMETHOPRIM	NITROFURANTOIN	TOBRAMYCIN	5131	1273	291	89	0.00759466
E. coli	2015/16	SULFA_TRIMETHOPRIM	PIPERACILLIN_TAZOBACTAM	TOBRAMYCIN	5050	1054	299	106	0.0215101
E. coli	2017/18	SULFA_TRIMETHOPRIM	AMOXICILLIN_CLAVULANATE	AMPICILLIN	741	2657	2	1281	0.140649
E. coli	2017/18	SULFA_TRIMETHOPRIM	AMOXICILLIN_CLAVULANATE	AMPICILLIN_SULBACTAM	1267	2145	10	1283	0.243454
E. coli	2017/18	SULFA_TRIMETHOPRIM	AMOXICILLIN_CLAVULANATE	AZTREONAM	699	3	181	12	0.0415777
E. coli	2017/18	SULFA_TRIMETHOPRIM	AMOXICILLIN_CLAVULANATE	CEFAZOLIN	1601	47	317	241	0.304799
E. coli	2017/18	SULFA_TRIMETHOPRIM	AMOXICILLIN_CLAVULANATE	CEFEPIME	2970	34	1148	66	0.0365093
E. coli	2017/18	SULFA_TRIMETHOPRIM	AMOXICILLIN_CLAVULANATE	CEFTAZIDIME	2829	122	1038	174	0.0869417
E. coli	2017/18	SULFA_TRIMETHOPRIM	AMOXICILLIN_CLAVULANATE	CEFTRIAXONE	2718	230	978	219	0.0884418
E. coli	2017/18	SULFA_TRIMETHOPRIM	AMOXICILLIN_CLAVULANATE	CEFUROXIME	603	41	148	51	0.145162
E. coli	2017/18	SULFA_TRIMETHOPRIM	AMOXICILLIN_CLAVULANATE	CIPROFLOXACIN	2317	1123	793	524	0.0574299
E. coli	2017/18	SULFA_TRIMETHOPRIM	AMOXICILLIN_CLAVULANATE	GENTAMICIN	2823	617	996	321	0.0521275
E. coli	2017/18	SULFA_TRIMETHOPRIM	AMOXICILLIN_CLAVULANATE	LEVOFLOXACIN	1919	900	718	427	0.0442449
E. coli	2017/18	SULFA_TRIMETHOPRIM	AMOXICILLIN_CLAVULANATE	NITROFURANTOIN	3183	152	1174	89	0.0202374
E. coli	2017/18	SULFA_TRIMETHOPRIM	AMOXICILLIN_CLAVULANATE	PIPERACILLIN_TAZOBACTAM	3280	11	999	275	0.164719
E. coli	2017/18	SULFA_TRIMETHOPRIM	AMOXICILLIN_CLAVULANATE	TOBRAMYCIN	2971	468	949	367	0.116759
E. coli	2017/18	SULFA_TRIMETHOPRIM	AMPICILLIN	AMPICILLIN_SULBACTAM	1402	1	950	6736	0.410552
E. coli	2017/18	SULFA_TRIMETHOPRIM	AMPICILLIN	AZTREONAM	653	1	2899	186	0.0273584
E. coli	2017/18	SULFA_TRIMETHOPRIM	AMPICILLIN	CEFAZOLIN	1115	3	4328	1091	0.0911042
E. coli	2017/18	SULFA_TRIMETHOPRIM	AMPICILLIN	CEFEPIME	1124	1	5916	252	0.0166567
E. coli	2017/18	SULFA_TRIMETHOPRIM	AMPICILLIN	CEFTAZIDIME	1107	1	5572	578	0.0381611
E. coli	2017/18	SULFA_TRIMETHOPRIM	AMPICILLIN	CEFTRIAXONE	1268	1	6262	931	0.0519289
E. coli	2017/18	SULFA_TRIMETHOPRIM	AMPICILLIN	CEFUROXIME	464	60	1993	436	0.0367952
E. coli	2017/18	SULFA_TRIMETHOPRIM	AMPICILLIN	CIPROFLOXACIN	942	601	5174	2910	-0.0159405
E. coli	2017/18	SULFA_TRIMETHOPRIM	AMPICILLIN	GENTAMICIN	1491	53	6201	1889	0.0942578
E. coli	2017/18	SULFA_TRIMETHOPRIM	AMPICILLIN	LEVOFLOXACIN	638	361	3595	1993	-0.00242222
E. coli	2017/18	SULFA_TRIMETHOPRIM	AMPICILLIN	NITROFURANTOIN	1420	61	7227	415	0.00697629
E. coli	2017/18	SULFA_TRIMETHOPRIM	AMPICILLIN	PIPERACILLIN_TAZOBACTAM	1450	1	7343	599	0.0308606
E. coli	2017/18	SULFA_TRIMETHOPRIM	AMPICILLIN	TOBRAMYCIN	1184	38	5065	1239	0.0791795
E. coli	2017/18	SULFA_TRIMETHOPRIM	AMPICILLIN_SULBACTAM	AZTREONAM	839	26	2413	97	0.00644687
E. coli	2017/18	SULFA_TRIMETHOPRIM	AMPICILLIN_SULBACTAM	CEFAZOLIN	1466	99	3600	855	0.0926562
E. coli	2017/18	SULFA_TRIMETHOPRIM	AMPICILLIN_SULBACTAM	CEFEPIME	1750	24	4931	154	0.0121859
E. coli	2017/18	SULFA_TRIMETHOPRIM	AMPICILLIN_SULBACTAM	CEFTAZIDIME	1797	115	4882	464	0.0202425
E. coli	2017/18	SULFA_TRIMETHOPRIM	AMPICILLIN_SULBACTAM	CEFTRIAXONE	1873	206	5349	599	0.00124257
E. coli	2017/18	SULFA_TRIMETHOPRIM	AMPICILLIN_SULBACTAM	CEFUROXIME	658	112	1820	388	0.0229891
E. coli	2017/18	SULFA_TRIMETHOPRIM	AMPICILLIN_SULBACTAM	CIPROFLOXACIN	1435	982	4425	2418	-0.0409611
E. coli	2017/18	SULFA_TRIMETHOPRIM	AMPICILLIN_SULBACTAM	GENTAMICIN	2263	153	5124	1721	0.133931
E. coli	2017/18	SULFA_TRIMETHOPRIM	AMPICILLIN_SULBACTAM	LEVOFLOXACIN	1054	691	3155	1706	-0.0351051
E. coli	2017/18	SULFA_TRIMETHOPRIM	AMPICILLIN_SULBACTAM	NITROFURANTOIN	2203	97	6075	354	0.00984831
E. coli	2017/18	SULFA_TRIMETHOPRIM	AMPICILLIN_SULBACTAM	PIPERACILLIN_TAZOBACTAM	2275	4	6199	590	0.0523829
E. coli	2017/18	SULFA_TRIMETHOPRIM	AMPICILLIN_SULBACTAM	TOBRAMYCIN	1790	115	4163	1137	0.111312
E. coli	2017/18	SULFA_TRIMETHOPRIM	AZTREONAM	CEFAZOLIN	2718	320	4	147	0.164829
E. coli	2017/18	SULFA_TRIMETHOPRIM	AZTREONAM	CEFEPIME	2888	1	93	93	0.134835
E. coli	2017/18	SULFA_TRIMETHOPRIM	AZTREONAM	CEFTAZIDIME	2081	11	8	71	0.153793
E. coli	2017/18	SULFA_TRIMETHOPRIM	AZTREONAM	CEFTRIAXONE	2685	36	11	175	0.243026
E. coli	2017/18	SULFA_TRIMETHOPRIM	AZTREONAM	CEFUROXIME	2294	363	10	77	0.0996691
E. coli	2017/18	SULFA_TRIMETHOPRIM	AZTREONAM	CIPROFLOXACIN	2342	1234	37	152	0.086543
E. coli	2017/18	SULFA_TRIMETHOPRIM	AZTREONAM	GENTAMICIN	2880	696	141	48	0.0115685
E. coli	2017/18	SULFA_TRIMETHOPRIM	AZTREONAM	LEVOFLOXACIN	824	465	15	54	0.080497
E. coli	2017/18	SULFA_TRIMETHOPRIM	AZTREONAM	NITROFURANTOIN	3119	96	150	17	0.0154278
E. coli	2017/18	SULFA_TRIMETHOPRIM	AZTREONAM	PIPERACILLIN_TAZOBACTAM	3258	195	166	23	0.0139131
E. coli	2017/18	SULFA_TRIMETHOPRIM	AZTREONAM	TOBRAMYCIN	2941	553	116	67	0.0420966
E. coli	2017/18	SULFA_TRIMETHOPRIM	CEFAZOLIN	CEFEPIME	3500	1	555	145	0.117981
E. coli	2017/18	SULFA_TRIMETHOPRIM	CEFAZOLIN	CEFTAZIDIME	3539	0	548	302	0.217675
E. coli	2017/18	SULFA_TRIMETHOPRIM	CEFAZOLIN	CEFTRIAXONE	4320	3	579	466	0.27105
E. coli	2017/18	SULFA_TRIMETHOPRIM	CEFAZOLIN	CEFUROXIME	1873	250	210	195	0.206473
E. coli	2017/18	SULFA_TRIMETHOPRIM	CEFAZOLIN	CIPROFLOXACIN	3658	1785	452	640	0.144579
E. coli	2017/18	SULFA_TRIMETHOPRIM	CEFAZOLIN	GENTAMICIN	4354	1089	835	260	0.0210536
E. coli	2017/18	SULFA_TRIMETHOPRIM	CEFAZOLIN	LEVOFLOXACIN	2035	957	333	406	0.146799
E. coli	2017/18	SULFA_TRIMETHOPRIM	CEFAZOLIN	NITROFURANTOIN	4954	237	908	92	0.0264152
E. coli	2017/18	SULFA_TRIMETHOPRIM	CEFAZOLIN	PIPERACILLIN_TAZOBACTAM	5166	126	772	251	0.13205
E. coli	2017/18	SULFA_TRIMETHOPRIM	CEFAZOLIN	TOBRAMYCIN	3290	616	524	140	0.0269192
E. coli	2017/18	SULFA_TRIMETHOPRIM	CEFEPIME	CEFTAZIDIME	5516	210	6	142	0.110749
E. coli	2017/18	SULFA_TRIMETHOPRIM	CEFEPIME	CEFTRIAXONE	6393	456	2	249	0.13985
E. coli	2017/18	SULFA_TRIMETHOPRIM	CEFEPIME	CEFUROXIME	1978	380	1	60	0.0829688
E. coli	2017/18	SULFA_TRIMETHOPRIM	CEFEPIME	CIPROFLOXACIN	4700	2358	30	222	0.0708988
E. coli	2017/18	SULFA_TRIMETHOPRIM	CEFEPIME	GENTAMICIN	5730	1333	188	65	0.00935342
E. coli	2017/18	SULFA_TRIMETHOPRIM	CEFEPIME	LEVOFLOXACIN	3176	1498	23	128	0.0632457
E. coli	2017/18	SULFA_TRIMETHOPRIM	CEFEPIME	NITROFURANTOIN	6317	304	198	33	0.0143467
E. coli	2017/18	SULFA_TRIMETHOPRIM	CEFEPIME	PIPERACILLIN_TAZOBACTAM	6581	456	176	29	0.0092019
E. coli	2017/18	SULFA_TRIMETHOPRIM	CEFEPIME	TOBRAMYCIN	5494	1059	108	79	0.0305337
E. coli	2017/18	SULFA_TRIMETHOPRIM	CEFTAZIDIME	CEFTRIAXONE	6497	162	8	571	0.289825
E. coli	2017/18	SULFA_TRIMETHOPRIM	CEFTAZIDIME	CEFUROXIME	1889	343	0	119	0.162207
E. coli	2017/18	SULFA_TRIMETHOPRIM	CEFTAZIDIME	CIPROFLOXACIN	4590	2088	108	470	0.144966
E. coli	2017/18	SULFA_TRIMETHOPRIM	CEFTAZIDIME	GENTAMICIN	5372	1308	403	176	0.0327901
E. coli	2017/18	SULFA_TRIMETHOPRIM	CEFTAZIDIME	LEVOFLOXACIN	3758	1656	105	458	0.170776
E. coli	2017/18	SULFA_TRIMETHOPRIM	CEFTAZIDIME	NITROFURANTOIN	6096	291	470	78	0.0313491
E. coli	2017/18	SULFA_TRIMETHOPRIM	CEFTAZIDIME	PIPERACILLIN_TAZOBACTAM	6225	409	499	62	0.0148684
E. coli	2017/18	SULFA_TRIMETHOPRIM	CEFTAZIDIME	TOBRAMYCIN	4747	846	213	154	0.0669431
E. coli	2017/18	SULFA_TRIMETHOPRIM	CEFTRIAXONE	CEFUROXIME	1899	340	3	131	0.176162
E. coli	2017/18	SULFA_TRIMETHOPRIM	CEFTRIAXONE	CIPROFLOXACIN	5222	2327	176	754	0.192829
E. coli	2017/18	SULFA_TRIMETHOPRIM	CEFTRIAXONE	GENTAMICIN	6098	1455	686	246	0.028504
E. coli	2017/18	SULFA_TRIMETHOPRIM	CEFTRIAXONE	LEVOFLOXACIN	3729	1546	146	583	0.213034
E. coli	2017/18	SULFA_TRIMETHOPRIM	CEFTRIAXONE	NITROFURANTOIN	6793	339	774	107	0.0313375
E. coli	2017/18	SULFA_TRIMETHOPRIM	CEFTRIAXONE	PIPERACILLIN_TAZOBACTAM	6999	504	789	76	0.0078593
E. coli	2017/18	SULFA_TRIMETHOPRIM	CEFTRIAXONE	TOBRAMYCIN	5114	865	389	252	0.0928278
E. coli	2017/18	SULFA_TRIMETHOPRIM	CEFUROXIME	CIPROFLOXACIN	1666	812	190	310	0.163879
E. coli	2017/18	SULFA_TRIMETHOPRIM	CEFUROXIME	GENTAMICIN	1982	494	403	97	-0.00307839
E. coli	2017/18	SULFA_TRIMETHOPRIM	CEFUROXIME	LEVOFLOXACIN	760	388	73	172	0.209168
E. coli	2017/18	SULFA_TRIMETHOPRIM	CEFUROXIME	NITROFURANTOIN	2171	43	421	33	0.0326638
E. coli	2017/18	SULFA_TRIMETHOPRIM	CEFUROXIME	PIPERACILLIN_TAZOBACTAM	2233	107	413	64	0.0532604
E. coli	2017/18	SULFA_TRIMETHOPRIM	CEFUROXIME	TOBRAMYCIN	1992	365	360	106	0.0409903
E. coli	2017/18	SULFA_TRIMETHOPRIM	CIPROFLOXACIN	GENTAMICIN	4992	1219	3216	898	0.0211434
E. coli	2017/18	SULFA_TRIMETHOPRIM	CIPROFLOXACIN	LEVOFLOXACIN	4241	8	21	2582	0.67577
E. coli	2017/18	SULFA_TRIMETHOPRIM	CIPROFLOXACIN	NITROFURANTOIN	5661	250	3526	275	0.0288628
E. coli	2017/18	SULFA_TRIMETHOPRIM	CIPROFLOXACIN	PIPERACILLIN_TAZOBACTAM	5683	358	3255	260	0.0137598
E. coli	2017/18	SULFA_TRIMETHOPRIM	CIPROFLOXACIN	TOBRAMYCIN	4336	651	2205	930	0.157928
E. coli	2017/18	SULFA_TRIMETHOPRIM	GENTAMICIN	LEVOFLOXACIN	3435	1997	827	596	0.033794
E. coli	2017/18	SULFA_TRIMETHOPRIM	GENTAMICIN	NITROFURANTOIN	7304	416	1888	109	0.000454884
E. coli	2017/18	SULFA_TRIMETHOPRIM	GENTAMICIN	PIPERACILLIN_TAZOBACTAM	7150	484	1792	136	0.00463035
E. coli	2017/18	SULFA_TRIMETHOPRIM	GENTAMICIN	TOBRAMYCIN	6168	306	375	1276	0.455872
E. coli	2017/18	SULFA_TRIMETHOPRIM	LEVOFLOXACIN	NITROFURANTOIN	3883	188	2200	191	0.0317616
E. coli	2017/18	SULFA_TRIMETHOPRIM	LEVOFLOXACIN	PIPERACILLIN_TAZOBACTAM	3948	251	2163	181	0.0161557
E. coli	2017/18	SULFA_TRIMETHOPRIM	LEVOFLOXACIN	TOBRAMYCIN	3018	442	1412	588	0.155317
E. coli	2017/18	SULFA_TRIMETHOPRIM	NITROFURANTOIN	PIPERACILLIN_TAZOBACTAM	8055	512	421	47	0.0084376
E. coli	2017/18	SULFA_TRIMETHOPRIM	NITROFURANTOIN	TOBRAMYCIN	5845	1387	292	74	0.0019159
E. coli	2017/18	SULFA_TRIMETHOPRIM	PIPERACILLIN_TAZOBACTAM	TOBRAMYCIN	5772	1187	344	113	0.0182991
E. coli	2015/16	CEFAZOLIN	AMOXICILLIN_CLAVULANATE	AMPICILLIN	5	259	1	707	0.0142051
E. coli	2015/16	CEFAZOLIN	AMOXICILLIN_CLAVULANATE	AMPICILLIN_SULBACTAM	52	212	5	703	0.148952
E. coli	2015/16	CEFAZOLIN	AMOXICILLIN_CLAVULANATE	CEFEPIME	74	53	319	53	-0.213231
E. coli	2015/16	CEFAZOLIN	AMOXICILLIN_CLAVULANATE	CEFTAZIDIME	162	56	513	84	-0.0929541
E. coli	2015/16	CEFAZOLIN	AMOXICILLIN_CLAVULANATE	CEFTRIAXONE	162	54	519	75	-0.0990673
E. coli	2015/16	CEFAZOLIN	AMOXICILLIN_CLAVULANATE	CEFUROXIME	34	55	90	71	-0.161339
E. coli	2015/16	CEFAZOLIN	AMOXICILLIN_CLAVULANATE	CIPROFLOXACIN	172	91	531	181	-0.0729557
E. coli	2015/16	CEFAZOLIN	AMOXICILLIN_CLAVULANATE	GENTAMICIN	237	26	633	79	0.0094732
E. coli	2015/16	CEFAZOLIN	AMOXICILLIN_CLAVULANATE	LEVOFLOXACIN	132	56	435	116	-0.0670951
E. coli	2015/16	CEFAZOLIN	AMOXICILLIN_CLAVULANATE	NITROFURANTOIN	233	20	644	40	-0.0164595
E. coli	2015/16	CEFAZOLIN	AMOXICILLIN_CLAVULANATE	PIPERACILLIN_TAZOBACTAM	210	8	462	134	0.132643
E. coli	2015/16	CEFAZOLIN	AMOXICILLIN_CLAVULANATE	SULFA_TRIMETHOPRIM	179	85	490	222	-0.00803656
E. coli	2015/16	CEFAZOLIN	AMOXICILLIN_CLAVULANATE	TOBRAMYCIN	203	21	515	94	0.0463637
E. coli	2015/16	CEFAZOLIN	AMPICILLIN	AMPICILLIN_SULBACTAM	20	1	165	2100	0.038497
E. coli	2015/16	CEFAZOLIN	AMPICILLIN	AZTREONAM	7	0	357	131	0.0104505
E. coli	2015/16	CEFAZOLIN	AMPICILLIN	CEFEPIME	12	0	1014	245	0.00491177
E. coli	2015/16	CEFAZOLIN	AMPICILLIN	CEFTAZIDIME	16	0	1286	408	0.00685914
E. coli	2015/16	CEFAZOLIN	AMPICILLIN	CEFTRIAXONE	15	3	1560	662	0.00400461
E. coli	2015/16	CEFAZOLIN	AMPICILLIN	CEFUROXIME	8	4	487	381	0.00562202
E. coli	2015/16	CEFAZOLIN	AMPICILLIN	CIPROFLOXACIN	19	1	1535	950	0.0093089
E. coli	2015/16	CEFAZOLIN	AMPICILLIN	GENTAMICIN	19	2	2094	392	0.00197497
E. coli	2015/16	CEFAZOLIN	AMPICILLIN	LEVOFLOXACIN	14	1	1093	580	0.0088359
E. coli	2015/16	CEFAZOLIN	AMPICILLIN	NITROFURANTOIN	16	4	2143	184	-0.00454888
E. coli	2015/16	CEFAZOLIN	AMPICILLIN	PIPERACILLIN_TAZOBACTAM	11	0	1779	437	0.00256671
E. coli	2015/16	CEFAZOLIN	AMPICILLIN	SULFA_TRIMETHOPRIM	21	0	1572	912	0.0103165
E. coli	2015/16	CEFAZOLIN	AMPICILLIN	TOBRAMYCIN	11	2	1205	255	0.00071932
E. coli	2015/16	CEFAZOLIN	AMPICILLIN_SULBACTAM	AZTREONAM	22	6	247	50	-0.0147483
E. coli	2015/16	CEFAZOLIN	AMPICILLIN_SULBACTAM	CEFEPIME	44	45	802	163	-0.110944
E. coli	2015/16	CEFAZOLIN	AMPICILLIN_SULBACTAM	CEFTAZIDIME	69	65	1192	339	-0.0814453
E. coli	2015/16	CEFAZOLIN	AMPICILLIN_SULBACTAM	CEFTRIAXONE	74	96	1398	453	-0.102098
E. coli	2015/16	CEFAZOLIN	AMPICILLIN_SULBACTAM	CEFUROXIME	24	54	434	317	-0.0912819
E. coli	2015/16	CEFAZOLIN	AMPICILLIN_SULBACTAM	CIPROFLOXACIN	88	94	1356	747	-0.0478043
E. coli	2015/16	CEFAZOLIN	AMPICILLIN_SULBACTAM	GENTAMICIN	175	9	1757	347	0.0310149
E. coli	2015/16	CEFAZOLIN	AMPICILLIN_SULBACTAM	LEVOFLOXACIN	63	69	1043	510	-0.0570011
E. coli	2015/16	CEFAZOLIN	AMPICILLIN_SULBACTAM	NITROFURANTOIN	141	29	1830	137	-0.0320992
E. coli	2015/16	CEFAZOLIN	AMPICILLIN_SULBACTAM	PIPERACILLIN_TAZOBACTAM	132	1	1492	388	0.0400483
E. coli	2015/16	CEFAZOLIN	AMPICILLIN_SULBACTAM	SULFA_TRIMETHOPRIM	107	78	1369	732	-0.0219548
E. coli	2015/16	CEFAZOLIN	AMPICILLIN_SULBACTAM	TOBRAMYCIN	65	5	983	200	0.0190981
E. coli	2015/16	CEFAZOLIN	AZTREONAM	CEFEPIME	305	0	67	62	0.365382
E. coli	2015/16	CEFAZOLIN	AZTREONAM	CEFTAZIDIME	183	11	2	33	0.434844
E. coli	2015/16	CEFAZOLIN	AZTREONAM	CEFTRIAXONE	250	54	3	127	0.575809
E. coli	2015/16	CEFAZOLIN	AZTREONAM	CEFUROXIME	179	72	0	34	0.271314
E. coli	2015/16	CEFAZOLIN	AZTREONAM	CIPROFLOXACIN	246	116	36	95	0.309211
E. coli	2015/16	CEFAZOLIN	AZTREONAM	GENTAMICIN	311	54	102	29	0.0580061
E. coli	2015/16	CEFAZOLIN	AZTREONAM	LEVOFLOXACIN	120	39	7	11	0.137565
E. coli	2015/16	CEFAZOLIN	AZTREONAM	NITROFURANTOIN	316	24	110	13	0.0279155
E. coli	2015/16	CEFAZOLIN	AZTREONAM	PIPERACILLIN_TAZOBACTAM	276	76	113	18	-0.0606756
E. coli	2015/16	CEFAZOLIN	AZTREONAM	SULFA_TRIMETHOPRIM	238	127	57	74	0.168635
E. coli	2015/16	CEFAZOLIN	AZTREONAM	TOBRAMYCIN	302	56	87	44	0.143689
E. coli	2015/16	CEFAZOLIN	CEFEPIME	CEFTAZIDIME	583	66	0	109	0.406182
E. coli	2015/16	CEFAZOLIN	CEFEPIME	CEFTRIAXONE	841	187	1	243	0.441534
E. coli	2015/16	CEFAZOLIN	CEFEPIME	CEFUROXIME	282	158	0	158	0.419142
E. coli	2015/16	CEFAZOLIN	CEFEPIME	CIPROFLOXACIN	734	296	42	203	0.323671
E. coli	2015/16	CEFAZOLIN	CEFEPIME	GENTAMICIN	892	140	185	60	0.0699179
E. coli	2015/16	CEFAZOLIN	CEFEPIME	LEVOFLOXACIN	467	126	21	82	0.292402
E. coli	2015/16	CEFAZOLIN	CEFEPIME	NITROFURANTOIN	907	56	205	23	0.0274159
E. coli	2015/16	CEFAZOLIN	CEFEPIME	PIPERACILLIN_TAZOBACTAM	821	186	141	19	-0.0302022
E. coli	2015/16	CEFAZOLIN	CEFEPIME	SULFA_TRIMETHOPRIM	707	325	81	163	0.217624
E. coli	2015/16	CEFAZOLIN	CEFEPIME	TOBRAMYCIN	784	119	85	92	0.222573
E. coli	2015/16	CEFAZOLIN	CEFTAZIDIME	CEFTRIAXONE	1288	16	17	390	0.569332
E. coli	2015/16	CEFAZOLIN	CEFTAZIDIME	CEFUROXIME	166	70	0	114	0.515582
E. coli	2015/16	CEFAZOLIN	CEFTAZIDIME	CIPROFLOXACIN	992	315	122	286	0.329616
E. coli	2015/16	CEFAZOLIN	CEFTAZIDIME	GENTAMICIN	1156	152	297	111	0.116655
E. coli	2015/16	CEFAZOLIN	CEFTAZIDIME	LEVOFLOXACIN	874	264	102	246	0.336586
E. coli	2015/16	CEFAZOLIN	CEFTAZIDIME	NITROFURANTOIN	1147	70	329	54	0.0632667
E. coli	2015/16	CEFAZOLIN	CEFTAZIDIME	PIPERACILLIN_TAZOBACTAM	1013	278	344	58	-0.0503438
E. coli	2015/16	CEFAZOLIN	CEFTAZIDIME	SULFA_TRIMETHOPRIM	934	374	184	223	0.190767
E. coli	2015/16	CEFAZOLIN	CEFTAZIDIME	TOBRAMYCIN	816	79	126	55	0.128491
E. coli	2015/16	CEFAZOLIN	CEFTRIAXONE	CEFUROXIME	276	107	3	231	0.563053
E. coli	2015/16	CEFAZOLIN	CEFTRIAXONE	CIPROFLOXACIN	1171	411	202	462	0.356006
E. coli	2015/16	CEFAZOLIN	CEFTRIAXONE	GENTAMICIN	1393	189	488	177	0.1247
E. coli	2015/16	CEFAZOLIN	CEFTRIAXONE	LEVOFLOXACIN	935	299	113	268	0.328484
E. coli	2015/16	CEFAZOLIN	CEFTRIAXONE	NITROFURANTOIN	1392	80	536	89	0.0756607
E. coli	2015/16	CEFAZOLIN	CEFTRIAXONE	PIPERACILLIN_TAZOBACTAM	1214	347	502	65	-0.0812384
E. coli	2015/16	CEFAZOLIN	CEFTRIAXONE	SULFA_TRIMETHOPRIM	1129	453	290	374	0.230415
E. coli	2015/16	CEFAZOLIN	CEFTRIAXONE	TOBRAMYCIN	954	105	214	125	0.204505
E. coli	2015/16	CEFAZOLIN	CEFUROXIME	CIPROFLOXACIN	368	129	158	227	0.319347
E. coli	2015/16	CEFAZOLIN	CEFUROXIME	GENTAMICIN	439	59	305	81	0.0899333
E. coli	2015/16	CEFAZOLIN	CEFUROXIME	LEVOFLOXACIN	159	48	71	91	0.31944
E. coli	2015/16	CEFAZOLIN	CEFUROXIME	NITROFURANTOIN	448	9	307	53	0.120406
E. coli	2015/16	CEFAZOLIN	CEFUROXIME	PIPERACILLIN_TAZOBACTAM	292	74	199	40	-0.0331366
E. coli	2015/16	CEFAZOLIN	CEFUROXIME	SULFA_TRIMETHOPRIM	343	154	210	176	0.143523
E. coli	2015/16	CEFAZOLIN	CEFUROXIME	TOBRAMYCIN	250	51	167	81	0.155032
E. coli	2015/16	CEFAZOLIN	CIPROFLOXACIN	GENTAMICIN	1434	125	683	270	0.190808
E. coli	2015/16	CEFAZOLIN	CIPROFLOXACIN	LEVOFLOXACIN	1105	0	3	579	0.653114
E. coli	2015/16	CEFAZOLIN	CIPROFLOXACIN	NITROFURANTOIN	1406	61	756	129	0.0981255
E. coli	2015/16	CEFAZOLIN	CIPROFLOXACIN	PIPERACILLIN_TAZOBACTAM	1175	231	616	207	0.0817924
E. coli	2015/16	CEFAZOLIN	CIPROFLOXACIN	SULFA_TRIMETHOPRIM	1210	348	385	567	0.344842
E. coli	2015/16	CEFAZOLIN	CIPROFLOXACIN	TOBRAMYCIN	917	70	305	187	0.273354
E. coli	2015/16	CEFAZOLIN	GENTAMICIN	LEVOFLOXACIN	1029	394	80	186	0.224309
E. coli	2015/16	CEFAZOLIN	GENTAMICIN	NITROFURANTOIN	1852	129	311	62	0.0573771
E. coli	2015/16	CEFAZOLIN	GENTAMICIN	PIPERACILLIN_TAZOBACTAM	1536	344	258	94	0.045675
E. coli	2015/16	CEFAZOLIN	GENTAMICIN	SULFA_TRIMETHOPRIM	1460	658	138	256	0.179933
E. coli	2015/16	CEFAZOLIN	GENTAMICIN	TOBRAMYCIN	1169	61	53	196	0.411183
E. coli	2015/16	CEFAZOLIN	LEVOFLOXACIN	NITROFURANTOIN	1012	38	464	80	0.10085
E. coli	2015/16	CEFAZOLIN	LEVOFLOXACIN	PIPERACILLIN_TAZOBACTAM	917	170	408	146	0.0968333
E. coli	2015/16	CEFAZOLIN	LEVOFLOXACIN	SULFA_TRIMETHOPRIM	856	252	244	336	0.314457
E. coli	2015/16	CEFAZOLIN	LEVOFLOXACIN	TOBRAMYCIN	702	46	165	86	0.218109
E. coli	2015/16	CEFAZOLIN	NITROFURANTOIN	PIPERACILLIN_TAZOBACTAM	1549	376	128	31	-0.000100375
E. coli	2015/16	CEFAZOLIN	NITROFURANTOIN	SULFA_TRIMETHOPRIM	1396	766	98	93	0.0399744
E. coli	2015/16	CEFAZOLIN	NITROFURANTOIN	TOBRAMYCIN	1097	216	61	27	0.0352343
E. coli	2015/16	CEFAZOLIN	PIPERACILLIN_TAZOBACTAM	SULFA_TRIMETHOPRIM	1184	608	244	194	0.0658648
E. coli	2015/16	CEFAZOLIN	PIPERACILLIN_TAZOBACTAM	TOBRAMYCIN	989	167	204	55	0.0415427
E. coli	2015/16	CEFAZOLIN	SULFA_TRIMETHOPRIM	TOBRAMYCIN	869	81	352	176	0.227533
E. coli	2017/18	CEFAZOLIN	AMOXICILLIN_CLAVULANATE	AMPICILLIN	3	179	1	889	0.00959601
E. coli	2017/18	CEFAZOLIN	AMOXICILLIN_CLAVULANATE	AMPICILLIN_SULBACTAM	27	156	16	873	0.0805864
E. coli	2017/18	CEFAZOLIN	AMOXICILLIN_CLAVULANATE	AZTREONAM	46	1	282	20	0.019038
E. coli	2017/18	CEFAZOLIN	AMOXICILLIN_CLAVULANATE	CEFEPIME	156	2	817	4	-0.00452407
E. coli	2017/18	CEFAZOLIN	AMOXICILLIN_CLAVULANATE	CEFTAZIDIME	158	16	815	46	-0.0224129
E. coli	2017/18	CEFAZOLIN	AMOXICILLIN_CLAVULANATE	CEFTRIAXONE	147	24	767	45	-0.0517689
E. coli	2017/18	CEFAZOLIN	AMOXICILLIN_CLAVULANATE	CEFUROXIME	46	20	203	121	0.0392661
E. coli	2017/18	CEFAZOLIN	AMOXICILLIN_CLAVULANATE	CIPROFLOXACIN	136	47	742	149	-0.0519293
E. coli	2017/18	CEFAZOLIN	AMOXICILLIN_CLAVULANATE	GENTAMICIN	169	14	827	64	-0.00265504
E. coli	2017/18	CEFAZOLIN	AMOXICILLIN_CLAVULANATE	LEVOFLOXACIN	108	32	545	96	-0.047534
E. coli	2017/18	CEFAZOLIN	AMOXICILLIN_CLAVULANATE	NITROFURANTOIN	158	9	807	27	-0.0124327
E. coli	2017/18	CEFAZOLIN	AMOXICILLIN_CLAVULANATE	PIPERACILLIN_TAZOBACTAM	167	2	666	201	0.100638
E. coli	2017/18	CEFAZOLIN	AMOXICILLIN_CLAVULANATE	SULFA_TRIMETHOPRIM	136	47	650	241	0.00769807
E. coli	2017/18	CEFAZOLIN	AMOXICILLIN_CLAVULANATE	TOBRAMYCIN	170	13	823	67	0.00239012
E. coli	2017/18	CEFAZOLIN	AMPICILLIN	AMPICILLIN_SULBACTAM	39	1	164	2560	0.0627275
E. coli	2017/18	CEFAZOLIN	AMPICILLIN	AZTREONAM	14	1	1009	296	0.0064968
E. coli	2017/18	CEFAZOLIN	AMPICILLIN	CEFEPIME	18	1	1830	244	0.00215856
E. coli	2017/18	CEFAZOLIN	AMPICILLIN	CEFTAZIDIME	38	1	1882	571	0.0108573
E. coli	2017/18	CEFAZOLIN	AMPICILLIN	CEFTRIAXONE	39	1	1971	869	0.0131034
E. coli	2017/18	CEFAZOLIN	AMPICILLIN	CEFUROXIME	13	10	623	545	0.00240771
E. coli	2017/18	CEFAZOLIN	AMPICILLIN	CIPROFLOXACIN	31	9	1921	1080	0.00679989
E. coli	2017/18	CEFAZOLIN	AMPICILLIN	GENTAMICIN	39	1	2602	403	0.00488236
E. coli	2017/18	CEFAZOLIN	AMPICILLIN	LEVOFLOXACIN	28	9	1401	679	0.00560269
E. coli	2017/18	CEFAZOLIN	AMPICILLIN	NITROFURANTOIN	27	4	2552	169	-0.00325014
E. coli	2017/18	CEFAZOLIN	AMPICILLIN	PIPERACILLIN_TAZOBACTAM	35	1	2307	574	0.00715636
E. coli	2017/18	CEFAZOLIN	AMPICILLIN	SULFA_TRIMETHOPRIM	37	3	1913	1091	0.0134926
E. coli	2017/18	CEFAZOLIN	AMPICILLIN	TOBRAMYCIN	17	1	1836	221	0.00166774
E. coli	2017/18	CEFAZOLIN	AMPICILLIN_SULBACTAM	AZTREONAM	45	31	898	152	-0.0715477
E. coli	2017/18	CEFAZOLIN	AMPICILLIN_SULBACTAM	CEFEPIME	68	30	1629	96	-0.0596936
E. coli	2017/18	CEFAZOLIN	AMPICILLIN_SULBACTAM	CEFTAZIDIME	94	93	1825	481	-0.0841694
E. coli	2017/18	CEFAZOLIN	AMPICILLIN_SULBACTAM	CEFTRIAXONE	83	110	1863	554	-0.097355
E. coli	2017/18	CEFAZOLIN	AMPICILLIN_SULBACTAM	CEFUROXIME	38	57	599	498	-0.0427641
E. coli	2017/18	CEFAZOLIN	AMPICILLIN_SULBACTAM	CIPROFLOXACIN	94	109	1777	783	-0.0642362
E. coli	2017/18	CEFAZOLIN	AMPICILLIN_SULBACTAM	GENTAMICIN	194	9	2214	350	0.0227245
E. coli	2017/18	CEFAZOLIN	AMPICILLIN_SULBACTAM	LEVOFLOXACIN	74	100	1347	586	-0.0839242
E. coli	2017/18	CEFAZOLIN	AMPICILLIN_SULBACTAM	NITROFURANTOIN	170	15	2164	136	-0.0062429
E. coli	2017/18	CEFAZOLIN	AMPICILLIN_SULBACTAM	PIPERACILLIN_TAZOBACTAM	190	2	1991	537	0.0437138
E. coli	2017/18	CEFAZOLIN	AMPICILLIN_SULBACTAM	SULFA_TRIMETHOPRIM	104	99	1707	855	-0.0424934
E. coli	2017/18	CEFAZOLIN	AMPICILLIN_SULBACTAM	TOBRAMYCIN	95	7	1611	166	0.00493706
E. coli	2017/18	CEFAZOLIN	AZTREONAM	CEFEPIME	921	0	164	131	0.306131
E. coli	2017/18	CEFAZOLIN	AZTREONAM	CEFTAZIDIME	788	32	6	145	0.448629
E. coli	2017/18	CEFAZOLIN	AZTREONAM	CEFTRIAXONE	809	59	7	288	0.586499
E. coli	2017/18	CEFAZOLIN	AZTREONAM	CEFUROXIME	581	336	2	149	0.263807
E. coli	2017/18	CEFAZOLIN	AZTREONAM	CIPROFLOXACIN	753	270	96	202	0.287347
E. coli	2017/18	CEFAZOLIN	AZTREONAM	GENTAMICIN	923	101	241	57	0.0668121
E. coli	2017/18	CEFAZOLIN	AZTREONAM	LEVOFLOXACIN	342	130	29	68	0.240286
E. coli	2017/18	CEFAZOLIN	AZTREONAM	NITROFURANTOIN	778	33	268	24	0.0333197
E. coli	2017/18	CEFAZOLIN	AZTREONAM	PIPERACILLIN_TAZOBACTAM	811	205	268	28	-0.0714745
E. coli	2017/18	CEFAZOLIN	AZTREONAM	SULFA_TRIMETHOPRIM	704	320	151	147	0.127213
E. coli	2017/18	CEFAZOLIN	AZTREONAM	TOBRAMYCIN	930	94	214	84	0.138371
E. coli	2017/18	CEFAZOLIN	CEFEPIME	CEFTAZIDIME	1454	110	0	85	0.19457
E. coli	2017/18	CEFAZOLIN	CEFEPIME	CEFTRIAXONE	1540	254	0	243	0.334425
E. coli	2017/18	CEFAZOLIN	CEFEPIME	CEFUROXIME	507	414	0	81	0.141555
E. coli	2017/18	CEFAZOLIN	CEFEPIME	CIPROFLOXACIN	1381	465	36	209	0.243739
E. coli	2017/18	CEFAZOLIN	CEFEPIME	GENTAMICIN	1684	165	189	57	0.0633947
E. coli	2017/18	CEFAZOLIN	CEFEPIME	LEVOFLOXACIN	909	209	16	69	0.169798
E. coli	2017/18	CEFAZOLIN	CEFEPIME	NITROFURANTOIN	1515	71	207	22	0.0240978
E. coli	2017/18	CEFAZOLIN	CEFEPIME	PIPERACILLIN_TAZOBACTAM	1462	374	150	15	-0.0319772
E. coli	2017/18	CEFAZOLIN	CEFEPIME	SULFA_TRIMETHOPRIM	1294	555	101	145	0.121729
E. coli	2017/18	CEFAZOLIN	CEFEPIME	TOBRAMYCIN	1612	163	96	43	0.0648691
E. coli	2017/18	CEFAZOLIN	CEFTAZIDIME	CEFTRIAXONE	1848	24	14	557	0.565856
E. coli	2017/18	CEFAZOLIN	CEFTAZIDIME	CEFUROXIME	524	329	0	222	0.340592
E. coli	2017/18	CEFAZOLIN	CEFTAZIDIME	CIPROFLOXACIN	1499	421	212	361	0.29149
E. coli	2017/18	CEFAZOLIN	CEFTAZIDIME	GENTAMICIN	1749	174	433	141	0.114307
E. coli	2017/18	CEFAZOLIN	CEFTAZIDIME	LEVOFLOXACIN	1203	321	160	342	0.347504
E. coli	2017/18	CEFAZOLIN	CEFTAZIDIME	NITROFURANTOIN	1597	73	495	63	0.0540613
E. coli	2017/18	CEFAZOLIN	CEFTAZIDIME	PIPERACILLIN_TAZOBACTAM	1505	395	491	60	-0.0663629
E. coli	2017/18	CEFAZOLIN	CEFTAZIDIME	SULFA_TRIMETHOPRIM	1374	548	271	302	0.172562
E. coli	2017/18	CEFAZOLIN	CEFTAZIDIME	TOBRAMYCIN	1385	102	169	44	0.0655426
E. coli	2017/18	CEFAZOLIN	CEFTRIAXONE	CEFUROXIME	502	315	1	224	0.350323
E. coli	2017/18	CEFAZOLIN	CEFTRIAXONE	CIPROFLOXACIN	1555	455	275	597	0.37906
E. coli	2017/18	CEFAZOLIN	CEFTRIAXONE	GENTAMICIN	1826	187	670	203	0.120369
E. coli	2017/18	CEFAZOLIN	CEFTRIAXONE	LEVOFLOXACIN	1181	305	159	348	0.360651
E. coli	2017/18	CEFAZOLIN	CEFTRIAXONE	NITROFURANTOIN	1673	80	756	91	0.0554081
E. coli	2017/18	CEFAZOLIN	CEFTRIAXONE	PIPERACILLIN_TAZOBACTAM	1525	462	691	78	-0.100948
E. coli	2017/18	CEFAZOLIN	CEFTRIAXONE	SULFA_TRIMETHOPRIM	1433	579	405	466	0.208686
E. coli	2017/18	CEFAZOLIN	CEFTRIAXONE	TOBRAMYCIN	1418	102	287	106	0.139795
E. coli	2017/18	CEFAZOLIN	CEFUROXIME	CIPROFLOXACIN	484	153	329	227	0.166523
E. coli	2017/18	CEFAZOLIN	CEFUROXIME	GENTAMICIN	572	65	486	70	0.0237633
E. coli	2017/18	CEFAZOLIN	CEFUROXIME	LEVOFLOXACIN	275	97	155	157	0.238383
E. coli	2017/18	CEFAZOLIN	CEFUROXIME	NITROFURANTOIN	446	13	465	33	0.0372028
E. coli	2017/18	CEFAZOLIN	CEFUROXIME	PIPERACILLIN_TAZOBACTAM	496	126	459	71	-0.0677074
E. coli	2017/18	CEFAZOLIN	CEFUROXIME	SULFA_TRIMETHOPRIM	427	210	361	195	0.0209553
E. coli	2017/18	CEFAZOLIN	CEFUROXIME	TOBRAMYCIN	563	50	450	68	0.0493403
E. coli	2017/18	CEFAZOLIN	CIPROFLOXACIN	GENTAMICIN	1818	138	825	266	0.160122
E. coli	2017/18	CEFAZOLIN	CIPROFLOXACIN	LEVOFLOXACIN	1429	2	1	683	0.63514
E. coli	2017/18	CEFAZOLIN	CIPROFLOXACIN	NITROFURANTOIN	1701	59	879	115	0.0765015
E. coli	2017/18	CEFAZOLIN	CIPROFLOXACIN	PIPERACILLIN_TAZOBACTAM	1583	341	760	233	0.0519117
E. coli	2017/18	CEFAZOLIN	CIPROFLOXACIN	SULFA_TRIMETHOPRIM	1504	452	448	640	0.324178
E. coli	2017/18	CEFAZOLIN	CIPROFLOXACIN	TOBRAMYCIN	1416	68	437	153	0.177693
E. coli	2017/18	CEFAZOLIN	GENTAMICIN	LEVOFLOXACIN	1327	517	104	171	0.156497
E. coli	2017/18	CEFAZOLIN	GENTAMICIN	NITROFURANTOIN	2263	119	321	55	0.0490813
E. coli	2017/18	CEFAZOLIN	GENTAMICIN	PIPERACILLIN_TAZOBACTAM	2061	483	284	93	0.0260002
E. coli	2017/18	CEFAZOLIN	GENTAMICIN	SULFA_TRIMETHOPRIM	1810	835	143	260	0.152139
E. coli	2017/18	CEFAZOLIN	GENTAMICIN	TOBRAMYCIN	1823	51	33	171	0.30513
E. coli	2017/18	CEFAZOLIN	LEVOFLOXACIN	NITROFURANTOIN	1219	38	527	84	0.0958534
E. coli	2017/18	CEFAZOLIN	LEVOFLOXACIN	PIPERACILLIN_TAZOBACTAM	1183	234	511	151	0.0551618
E. coli	2017/18	CEFAZOLIN	LEVOFLOXACIN	SULFA_TRIMETHOPRIM	1098	333	281	406	0.31151
E. coli	2017/18	CEFAZOLIN	LEVOFLOXACIN	TOBRAMYCIN	962	43	261	57	0.104514
E. coli	2017/18	CEFAZOLIN	NITROFURANTOIN	PIPERACILLIN_TAZOBACTAM	1979	500	133	27	-0.0073944
E. coli	2017/18	CEFAZOLIN	NITROFURANTOIN	SULFA_TRIMETHOPRIM	1675	908	80	92	0.04347
E. coli	2017/18	CEFAZOLIN	NITROFURANTOIN	TOBRAMYCIN	1535	189	66	15	0.0136406
E. coli	2017/18	CEFAZOLIN	PIPERACILLIN_TAZOBACTAM	SULFA_TRIMETHOPRIM	1572	772	324	251	0.0683141
E. coli	2017/18	CEFAZOLIN	PIPERACILLIN_TAZOBACTAM	TOBRAMYCIN	1479	172	340	44	0.00641216
E. coli	2017/18	CEFAZOLIN	SULFA_TRIMETHOPRIM	TOBRAMYCIN	1331	82	524	140	0.135253
E. coli	2015/16	CEFEPIME	AMOXICILLIN_CLAVULANATE	AMPICILLIN	0	112	0	123	0.000770563
E. coli	2015/16	CEFEPIME	AMOXICILLIN_CLAVULANATE	AMPICILLIN_SULBACTAM	40	72	0	123	0.309003
E. coli	2015/16	CEFEPIME	AMOXICILLIN_CLAVULANATE	CEFAZOLIN	0	53	0	53	0
E. coli	2015/16	CEFEPIME	AMOXICILLIN_CLAVULANATE	CEFTAZIDIME	1	111	7	116	-0.0449518
E. coli	2015/16	CEFEPIME	AMOXICILLIN_CLAVULANATE	CEFTRIAXONE	0	111	1	122	-0.00705684
E. coli	2015/16	CEFEPIME	AMOXICILLIN_CLAVULANATE	CEFUROXIME	0	54	0	46	-0.00296142
E. coli	2015/16	CEFEPIME	AMOXICILLIN_CLAVULANATE	CIPROFLOXACIN	21	91	21	102	0.0167355
E. coli	2015/16	CEFEPIME	AMOXICILLIN_CLAVULANATE	GENTAMICIN	98	14	81	42	0.210719
E. coli	2015/16	CEFEPIME	AMOXICILLIN_CLAVULANATE	LEVOFLOXACIN	19	75	21	90	0.0128549
E. coli	2015/16	CEFEPIME	AMOXICILLIN_CLAVULANATE	NITROFURANTOIN	83	22	95	16	-0.0651983
E. coli	2015/16	CEFEPIME	AMOXICILLIN_CLAVULANATE	PIPERACILLIN_TAZOBACTAM	111	1	90	33	0.227934
E. coli	2015/16	CEFEPIME	AMOXICILLIN_CLAVULANATE	SULFA_TRIMETHOPRIM	42	70	41	82	0.0415727
E. coli	2015/16	CEFEPIME	AMOXICILLIN_CLAVULANATE	TOBRAMYCIN	97	15	35	88	0.539179
E. coli	2015/16	CEFEPIME	AMPICILLIN	AMPICILLIN_SULBACTAM	1	0	61	285	0.0181855
E. coli	2015/16	CEFEPIME	AMPICILLIN	CEFAZOLIN	0	0	0	245	0.0260531
E. coli	2015/16	CEFEPIME	AMPICILLIN	CEFTAZIDIME	0	2	10	233	0.0158583
E. coli	2015/16	CEFEPIME	AMPICILLIN	CEFTRIAXONE	1	1	2	379	0.0173045
E. coli	2015/16	CEFEPIME	AMPICILLIN	CEFUROXIME	1	1	1	191	0.0321084
E. coli	2015/16	CEFEPIME	AMPICILLIN	CIPROFLOXACIN	2	0	68	315	0.025374
E. coli	2015/16	CEFEPIME	AMPICILLIN	GENTAMICIN	1	1	284	99	-0.00521455
E. coli	2015/16	CEFEPIME	AMPICILLIN	LEVOFLOXACIN	2	0	46	191	0.0384915
E. coli	2015/16	CEFEPIME	AMPICILLIN	NITROFURANTOIN	2	0	297	50	-0.00491238
E. coli	2015/16	CEFEPIME	AMPICILLIN	PIPERACILLIN_TAZOBACTAM	2	0	252	46	-0.00507468
E. coli	2015/16	CEFEPIME	AMPICILLIN	SULFA_TRIMETHOPRIM	2	0	130	252	0.0168079
E. coli	2015/16	CEFEPIME	AMPICILLIN	TOBRAMYCIN	0	2	163	152	-0.0128799
E. coli	2015/16	CEFEPIME	AMPICILLIN_SULBACTAM	CEFAZOLIN	0	45	0	163	0.0111633
E. coli	2015/16	CEFEPIME	AMPICILLIN_SULBACTAM	CEFTAZIDIME	1	41	9	192	-0.0113939
E. coli	2015/16	CEFEPIME	AMPICILLIN_SULBACTAM	CEFTRIAXONE	0	61	2	282	0.00328607
E. coli	2015/16	CEFEPIME	AMPICILLIN_SULBACTAM	CEFUROXIME	1	44	1	143	0.0116859
E. coli	2015/16	CEFEPIME	AMPICILLIN_SULBACTAM	CIPROFLOXACIN	15	47	51	234	0.0376136
E. coli	2015/16	CEFEPIME	AMPICILLIN_SULBACTAM	GENTAMICIN	61	1	195	90	0.149171
E. coli	2015/16	CEFEPIME	AMPICILLIN_SULBACTAM	LEVOFLOXACIN	8	32	39	158	0.00114014
E. coli	2015/16	CEFEPIME	AMPICILLIN_SULBACTAM	NITROFURANTOIN	48	8	219	37	0.000985427
E. coli	2015/16	CEFEPIME	AMPICILLIN_SULBACTAM	PIPERACILLIN_TAZOBACTAM	44	0	180	41	0.0816974
E. coli	2015/16	CEFEPIME	AMPICILLIN_SULBACTAM	SULFA_TRIMETHOPRIM	22	40	101	183	-0.000467736
E. coli	2015/16	CEFEPIME	AMPICILLIN_SULBACTAM	TOBRAMYCIN	40	2	104	134	0.235809
E. coli	2015/16	CEFEPIME	CEFAZOLIN	CEFTAZIDIME	0	0	0	109	0.0500932
E. coli	2015/16	CEFEPIME	CEFAZOLIN	CEFTRIAXONE	0	0	1	243	0.0248998
E. coli	2015/16	CEFEPIME	CEFAZOLIN	CEFUROXIME	0	0	0	158	0.0372905
E. coli	2015/16	CEFEPIME	CEFAZOLIN	CIPROFLOXACIN	0	0	42	203	0.0113583
E. coli	2015/16	CEFEPIME	CEFAZOLIN	GENTAMICIN	0	0	185	60	-0.0084603
E. coli	2015/16	CEFEPIME	CEFAZOLIN	LEVOFLOXACIN	0	0	21	82	0.0227123
E. coli	2015/16	CEFEPIME	CEFAZOLIN	NITROFURANTOIN	0	0	205	23	-0.0158265
E. coli	2015/16	CEFEPIME	CEFAZOLIN	PIPERACILLIN_TAZOBACTAM	0	0	141	19	-0.0206987
E. coli	2015/16	CEFEPIME	CEFAZOLIN	SULFA_TRIMETHOPRIM	0	0	81	163	0.00543574
E. coli	2015/16	CEFEPIME	CEFAZOLIN	TOBRAMYCIN	0	0	85	92	0.000854884
E. coli	2015/16	CEFEPIME	CEFTAZIDIME	CEFTRIAXONE	1	9	2	231	0.018656
E. coli	2015/16	CEFEPIME	CEFTAZIDIME	CEFUROXIME	0	3	2	104	0.0356956
E. coli	2015/16	CEFEPIME	CEFTAZIDIME	CIPROFLOXACIN	6	4	39	196	0.0739585
E. coli	2015/16	CEFEPIME	CEFTAZIDIME	GENTAMICIN	8	2	176	59	0.00785508
E. coli	2015/16	CEFEPIME	CEFTAZIDIME	LEVOFLOXACIN	6	4	37	165	0.0804656
E. coli	2015/16	CEFEPIME	CEFTAZIDIME	NITROFURANTOIN	6	3	178	37	-0.0262974
E. coli	2015/16	CEFEPIME	CEFTAZIDIME	PIPERACILLIN_TAZOBACTAM	9	1	198	37	0.00862426
E. coli	2015/16	CEFEPIME	CEFTAZIDIME	SULFA_TRIMETHOPRIM	4	6	83	151	0.00716247
E. coli	2015/16	CEFEPIME	CEFTAZIDIME	TOBRAMYCIN	8	2	128	107	0.0384736
E. coli	2015/16	CEFEPIME	CEFTRIAXONE	CEFUROXIME	0	2	1	189	0.0271468
E. coli	2015/16	CEFEPIME	CEFTRIAXONE	CIPROFLOXACIN	2	1	68	312	0.0166487
E. coli	2015/16	CEFEPIME	CEFTRIAXONE	GENTAMICIN	2	1	282	98	-0.00239172
E. coli	2015/16	CEFEPIME	CEFTRIAXONE	LEVOFLOXACIN	2	1	46	188	0.0254195
E. coli	2015/16	CEFEPIME	CEFTRIAXONE	NITROFURANTOIN	2	0	295	50	-0.0048967
E. coli	2015/16	CEFEPIME	CEFTRIAXONE	PIPERACILLIN_TAZOBACTAM	1	2	251	44	-0.0231854
E. coli	2015/16	CEFEPIME	CEFTRIAXONE	SULFA_TRIMETHOPRIM	3	0	127	252	0.0237331
E. coli	2015/16	CEFEPIME	CEFTRIAXONE	TOBRAMYCIN	1	2	161	151	-0.00683376
E. coli	2015/16	CEFEPIME	CEFUROXIME	CIPROFLOXACIN	1	1	33	159	0.0146536
E. coli	2015/16	CEFEPIME	CEFUROXIME	GENTAMICIN	1	1	139	53	-0.00947485
E. coli	2015/16	CEFEPIME	CEFUROXIME	LEVOFLOXACIN	1	1	18	84	0.0265281
E. coli	2015/16	CEFEPIME	CEFUROXIME	NITROFURANTOIN	2	0	147	21	-0.0115706
E. coli	2015/16	CEFEPIME	CEFUROXIME	PIPERACILLIN_TAZOBACTAM	2	0	87	20	-0.00800984
E. coli	2015/16	CEFEPIME	CEFUROXIME	SULFA_TRIMETHOPRIM	2	0	68	124	0.0312604
E. coli	2015/16	CEFEPIME	CEFUROXIME	TOBRAMYCIN	0	2	65	66	-0.0272632
E. coli	2015/16	CEFEPIME	CIPROFLOXACIN	GENTAMICIN	51	19	234	81	-0.0085239
E. coli	2015/16	CEFEPIME	CIPROFLOXACIN	LEVOFLOXACIN	47	1	1	190	0.516111
E. coli	2015/16	CEFEPIME	CIPROFLOXACIN	NITROFURANTOIN	54	10	245	40	-0.00959002
E. coli	2015/16	CEFEPIME	CIPROFLOXACIN	PIPERACILLIN_TAZOBACTAM	41	10	213	36	-0.029636
E. coli	2015/16	CEFEPIME	CIPROFLOXACIN	SULFA_TRIMETHOPRIM	35	35	97	217	0.115152
E. coli	2015/16	CEFEPIME	CIPROFLOXACIN	TOBRAMYCIN	41	15	122	139	0.150869
E. coli	2015/16	CEFEPIME	GENTAMICIN	LEVOFLOXACIN	35	137	13	54	0.00761769
E. coli	2015/16	CEFEPIME	GENTAMICIN	NITROFURANTOIN	220	41	79	9	-0.0403447
E. coli	2015/16	CEFEPIME	GENTAMICIN	PIPERACILLIN_TAZOBACTAM	189	35	65	11	-0.00867674
E. coli	2015/16	CEFEPIME	GENTAMICIN	SULFA_TRIMETHOPRIM	98	186	34	66	0.00390458
E. coli	2015/16	CEFEPIME	GENTAMICIN	TOBRAMYCIN	153	65	10	89	0.474379
E. coli	2015/16	CEFEPIME	LEVOFLOXACIN	NITROFURANTOIN	36	8	146	31	-0.00426806
E. coli	2015/16	CEFEPIME	LEVOFLOXACIN	PIPERACILLIN_TAZOBACTAM	34	9	146	23	-0.0484718
E. coli	2015/16	CEFEPIME	LEVOFLOXACIN	SULFA_TRIMETHOPRIM	22	26	66	125	0.0728565
E. coli	2015/16	CEFEPIME	LEVOFLOXACIN	TOBRAMYCIN	34	11	85	93	0.1746
E. coli	2015/16	CEFEPIME	NITROFURANTOIN	PIPERACILLIN_TAZOBACTAM	194	32	42	4	-0.0296278
E. coli	2015/16	CEFEPIME	NITROFURANTOIN	SULFA_TRIMETHOPRIM	110	188	10	40	0.0805516
E. coli	2015/16	CEFEPIME	NITROFURANTOIN	TOBRAMYCIN	118	123	32	15	-0.103196
E. coli	2015/16	CEFEPIME	PIPERACILLIN_TAZOBACTAM	SULFA_TRIMETHOPRIM	85	168	17	29	-0.0175597
E. coli	2015/16	CEFEPIME	PIPERACILLIN_TAZOBACTAM	TOBRAMYCIN	140	107	18	28	0.0926403
E. coli	2015/16	CEFEPIME	SULFA_TRIMETHOPRIM	TOBRAMYCIN	60	46	102	108	0.0715131
E. coli	2017/18	CEFEPIME	AMOXICILLIN_CLAVULANATE	AMPICILLIN	2	61	0	105	0.034521
E. coli	2017/18	CEFEPIME	AMOXICILLIN_CLAVULANATE	AMPICILLIN_SULBACTAM	6	57	0	106	0.0893599
E. coli	2017/18	CEFEPIME	AMOXICILLIN_CLAVULANATE	CEFTAZIDIME	2	60	7	98	-0.031163
E. coli	2017/18	CEFEPIME	AMOXICILLIN_CLAVULANATE	CEFTRIAXONE	1	61	2	104	-0.00253707
E. coli	2017/18	CEFEPIME	AMOXICILLIN_CLAVULANATE	CIPROFLOXACIN	16	47	13	93	0.123678
E. coli	2017/18	CEFEPIME	AMOXICILLIN_CLAVULANATE	GENTAMICIN	54	9	62	44	0.244549
E. coli	2017/18	CEFEPIME	AMOXICILLIN_CLAVULANATE	LEVOFLOXACIN	16	47	15	89	0.10379
E. coli	2017/18	CEFEPIME	AMOXICILLIN_CLAVULANATE	NITROFURANTOIN	42	13	75	13	-0.0844014
E. coli	2017/18	CEFEPIME	AMOXICILLIN_CLAVULANATE	PIPERACILLIN_TAZOBACTAM	62	1	73	31	0.231697
E. coli	2017/18	CEFEPIME	AMOXICILLIN_CLAVULANATE	SULFA_TRIMETHOPRIM	29	34	40	66	0.0776403
E. coli	2017/18	CEFEPIME	AMOXICILLIN_CLAVULANATE	TOBRAMYCIN	54	9	37	69	0.446293
E. coli	2017/18	CEFEPIME	AMPICILLIN	AMPICILLIN_SULBACTAM	5	0	32	265	0.0756583
E. coli	2017/18	CEFEPIME	AMPICILLIN	AZTREONAM	1	2	2	151	0.0342441
E. coli	2017/18	CEFEPIME	AMPICILLIN	CEFAZOLIN	2	1	2	244	0.0476125
E. coli	2017/18	CEFEPIME	AMPICILLIN	CEFTAZIDIME	0	2	9	235	0.0163303
E. coli	2017/18	CEFEPIME	AMPICILLIN	CEFTRIAXONE	0	4	3	414	0.0123988
E. coli	2017/18	CEFEPIME	AMPICILLIN	CEFUROXIME	1	3	1	97	0.0483165
E. coli	2017/18	CEFEPIME	AMPICILLIN	CIPROFLOXACIN	3	2	60	359	0.0240048
E. coli	2017/18	CEFEPIME	AMPICILLIN	GENTAMICIN	2	3	305	115	-0.0157893
E. coli	2017/18	CEFEPIME	AMPICILLIN	LEVOFLOXACIN	2	1	43	206	0.0255791
E. coli	2017/18	CEFEPIME	AMPICILLIN	NITROFURANTOIN	5	0	323	50	-0.000495879
E. coli	2017/18	CEFEPIME	AMPICILLIN	PIPERACILLIN_TAZOBACTAM	5	0	288	51	0.000754818
E. coli	2017/18	CEFEPIME	AMPICILLIN	SULFA_TRIMETHOPRIM	4	1	168	252	0.0182723
E. coli	2017/18	CEFEPIME	AMPICILLIN	TOBRAMYCIN	2	3	186	123	-0.0127372
E. coli	2017/18	CEFEPIME	AMPICILLIN_SULBACTAM	AZTREONAM	1	27	2	86	0.00975832
E. coli	2017/18	CEFEPIME	AMPICILLIN_SULBACTAM	CEFAZOLIN	2	30	2	96	0.0327526
E. coli	2017/18	CEFEPIME	AMPICILLIN_SULBACTAM	CEFTAZIDIME	0	31	9	207	-0.00685466
E. coli	2017/18	CEFEPIME	AMPICILLIN_SULBACTAM	CEFTRIAXONE	0	35	3	261	0.00541941
E. coli	2017/18	CEFEPIME	AMPICILLIN_SULBACTAM	CEFUROXIME	1	31	1	70	0.0150773
E. coli	2017/18	CEFEPIME	AMPICILLIN_SULBACTAM	CIPROFLOXACIN	7	30	44	221	0.0100523
E. coli	2017/18	CEFEPIME	AMPICILLIN_SULBACTAM	GENTAMICIN	32	5	178	88	0.0793108
E. coli	2017/18	CEFEPIME	AMPICILLIN_SULBACTAM	LEVOFLOXACIN	6	27	39	177	0.000580925
E. coli	2017/18	CEFEPIME	AMPICILLIN_SULBACTAM	NITROFURANTOIN	33	1	195	37	0.0510343
E. coli	2017/18	CEFEPIME	AMPICILLIN_SULBACTAM	PIPERACILLIN_TAZOBACTAM	36	1	218	46	0.0553139
E. coli	2017/18	CEFEPIME	AMPICILLIN_SULBACTAM	SULFA_TRIMETHOPRIM	13	24	112	154	-0.0297028
E. coli	2017/18	CEFEPIME	AMPICILLIN_SULBACTAM	TOBRAMYCIN	30	5	135	104	0.122927
E. coli	2017/18	CEFEPIME	AZTREONAM	CEFAZOLIN	3	0	0	131	0.140572
E. coli	2017/18	CEFEPIME	AZTREONAM	CEFTRIAXONE	1	1	0	153	0.0686307
E. coli	2017/18	CEFEPIME	AZTREONAM	CIPROFLOXACIN	2	1	22	131	0.0442234
E. coli	2017/18	CEFEPIME	AZTREONAM	GENTAMICIN	2	1	111	42	-0.00449981
E. coli	2017/18	CEFEPIME	AZTREONAM	NITROFURANTOIN	2	1	123	15	-0.0209534
E. coli	2017/18	CEFEPIME	AZTREONAM	PIPERACILLIN_TAZOBACTAM	2	1	131	21	-0.0161322
E. coli	2017/18	CEFEPIME	AZTREONAM	SULFA_TRIMETHOPRIM	2	1	60	93	0.0207698
E. coli	2017/18	CEFEPIME	AZTREONAM	TOBRAMYCIN	2	1	97	54	0.00184809
E. coli	2017/18	CEFEPIME	CEFAZOLIN	CEFTRIAXONE	1	2	0	243	0.0461422
E. coli	2017/18	CEFEPIME	CEFAZOLIN	CIPROFLOXACIN	2	2	36	209	0.024844
E. coli	2017/18	CEFEPIME	CEFAZOLIN	GENTAMICIN	3	1	189	57	-0.00115937
E. coli	2017/18	CEFEPIME	CEFAZOLIN	NITROFURANTOIN	3	1	207	22	-0.0115172
E. coli	2017/18	CEFEPIME	CEFAZOLIN	PIPERACILLIN_TAZOBACTAM	3	1	150	15	-0.0163731
E. coli	2017/18	CEFEPIME	CEFAZOLIN	SULFA_TRIMETHOPRIM	3	1	101	145	0.0211442
E. coli	2017/18	CEFEPIME	CEFAZOLIN	TOBRAMYCIN	3	1	96	43	0.00636119
E. coli	2017/18	CEFEPIME	CEFTAZIDIME	CEFTRIAXONE	2	7	1	237	0.0422948
E. coli	2017/18	CEFEPIME	CEFTAZIDIME	CIPROFLOXACIN	3	6	41	196	0.023904
E. coli	2017/18	CEFEPIME	CEFTAZIDIME	GENTAMICIN	6	3	168	70	-0.00555233
E. coli	2017/18	CEFEPIME	CEFTAZIDIME	LEVOFLOXACIN	3	5	40	194	0.0278748
E. coli	2017/18	CEFEPIME	CEFTAZIDIME	NITROFURANTOIN	7	1	179	32	0.00368464
E. coli	2017/18	CEFEPIME	CEFTAZIDIME	PIPERACILLIN_TAZOBACTAM	6	3	205	32	-0.0303566
E. coli	2017/18	CEFEPIME	CEFTAZIDIME	SULFA_TRIMETHOPRIM	3	6	96	142	-0.00975104
E. coli	2017/18	CEFEPIME	CEFTAZIDIME	TOBRAMYCIN	4	5	145	92	-0.0237836
E. coli	2017/18	CEFEPIME	CEFTRIAXONE	CEFUROXIME	1	1	0	100	0.0946889
E. coli	2017/18	CEFEPIME	CEFTRIAXONE	CIPROFLOXACIN	1	2	61	357	0.00575649
E. coli	2017/18	CEFEPIME	CEFTRIAXONE	GENTAMICIN	2	1	302	117	-0.00154713
E. coli	2017/18	CEFEPIME	CEFTRIAXONE	LEVOFLOXACIN	1	1	42	204	0.0115495
E. coli	2017/18	CEFEPIME	CEFTRIAXONE	NITROFURANTOIN	2	0	323	50	-0.00506866
E. coli	2017/18	CEFEPIME	CEFTRIAXONE	PIPERACILLIN_TAZOBACTAM	2	1	290	47	-0.00739908
E. coli	2017/18	CEFEPIME	CEFTRIAXONE	SULFA_TRIMETHOPRIM	1	2	170	249	-0.00202552
E. coli	2017/18	CEFEPIME	CEFTRIAXONE	TOBRAMYCIN	1	2	184	124	-0.0101081
E. coli	2017/18	CEFEPIME	CEFUROXIME	CIPROFLOXACIN	1	1	18	83	0.0266031
E. coli	2017/18	CEFEPIME	CEFUROXIME	GENTAMICIN	2	0	72	29	0.0058757
E. coli	2017/18	CEFEPIME	CEFUROXIME	PIPERACILLIN_TAZOBACTAM	1	1	86	14	-0.0309345
E. coli	2017/18	CEFEPIME	CEFUROXIME	SULFA_TRIMETHOPRIM	1	1	41	60	0.00720395
E. coli	2017/18	CEFEPIME	CEFUROXIME	TOBRAMYCIN	1	1	69	32	-0.0142657
E. coli	2017/18	CEFEPIME	CIPROFLOXACIN	GENTAMICIN	53	11	254	107	0.0616275
E. coli	2017/18	CEFEPIME	CIPROFLOXACIN	LEVOFLOXACIN	42	0	3	206	0.480851
E. coli	2017/18	CEFEPIME	CIPROFLOXACIN	NITROFURANTOIN	50	10	278	40	-0.0222656
E. coli	2017/18	CEFEPIME	CIPROFLOXACIN	PIPERACILLIN_TAZOBACTAM	41	10	252	40	-0.0306665
E. coli	2017/18	CEFEPIME	CIPROFLOXACIN	SULFA_TRIMETHOPRIM	34	30	139	222	0.0751234
E. coli	2017/18	CEFEPIME	CIPROFLOXACIN	TOBRAMYCIN	42	9	147	116	0.1378
E. coli	2017/18	CEFEPIME	GENTAMICIN	LEVOFLOXACIN	36	143	9	64	0.0625516
E. coli	2017/18	CEFEPIME	GENTAMICIN	NITROFURANTOIN	236	42	93	8	-0.0541512
E. coli	2017/18	CEFEPIME	GENTAMICIN	PIPERACILLIN_TAZOBACTAM	203	39	90	12	-0.0357704
E. coli	2017/18	CEFEPIME	GENTAMICIN	SULFA_TRIMETHOPRIM	120	188	53	65	-0.0477841
E. coli	2017/18	CEFEPIME	GENTAMICIN	TOBRAMYCIN	181	44	8	82	0.531236
E. coli	2017/18	CEFEPIME	LEVOFLOXACIN	NITROFURANTOIN	33	6	156	29	0.00167202
E. coli	2017/18	CEFEPIME	LEVOFLOXACIN	PIPERACILLIN_TAZOBACTAM	36	9	178	28	-0.038614
E. coli	2017/18	CEFEPIME	LEVOFLOXACIN	SULFA_TRIMETHOPRIM	22	23	79	128	0.0631888
E. coli	2017/18	CEFEPIME	LEVOFLOXACIN	TOBRAMYCIN	35	10	117	87	0.117535
E. coli	2017/18	CEFEPIME	NITROFURANTOIN	PIPERACILLIN_TAZOBACTAM	233	31	35	8	0.0341767
E. coli	2017/18	CEFEPIME	NITROFURANTOIN	SULFA_TRIMETHOPRIM	131	198	17	33	0.0264907
E. coli	2017/18	CEFEPIME	NITROFURANTOIN	TOBRAMYCIN	139	100	34	6	-0.124922
E. coli	2017/18	CEFEPIME	PIPERACILLIN_TAZOBACTAM	SULFA_TRIMETHOPRIM	117	176	22	29	-0.016223
E. coli	2017/18	CEFEPIME	PIPERACILLIN_TAZOBACTAM	TOBRAMYCIN	165	99	22	27	0.0933586
E. coli	2017/18	CEFEPIME	SULFA_TRIMETHOPRIM	TOBRAMYCIN	81	47	108	79	0.0532438
E. coli	2015/16	CEFTAZIDIME	AMOXICILLIN_CLAVULANATE	AMPICILLIN	1	209	0	337	0.00617618
E. coli	2015/16	CEFTAZIDIME	AMOXICILLIN_CLAVULANATE	AMPICILLIN_SULBACTAM	89	121	1	336	0.352075
E. coli	2015/16	CEFTAZIDIME	AMOXICILLIN_CLAVULANATE	CEFAZOLIN	0	56	0	84	0.00543531
E. coli	2015/16	CEFTAZIDIME	AMOXICILLIN_CLAVULANATE	CEFEPIME	95	111	217	116	-0.179346
E. coli	2015/16	CEFTAZIDIME	AMOXICILLIN_CLAVULANATE	CEFTRIAXONE	4	205	19	318	-0.0335588
E. coli	2015/16	CEFTAZIDIME	AMOXICILLIN_CLAVULANATE	CEFUROXIME	0	58	0	49	-0.00292497
E. coli	2015/16	CEFTAZIDIME	AMOXICILLIN_CLAVULANATE	CIPROFLOXACIN	39	171	136	201	-0.201042
E. coli	2015/16	CEFTAZIDIME	AMOXICILLIN_CLAVULANATE	GENTAMICIN	183	27	237	100	0.154425
E. coli	2015/16	CEFTAZIDIME	AMOXICILLIN_CLAVULANATE	LEVOFLOXACIN	37	155	132	184	-0.206394
E. coli	2015/16	CEFTAZIDIME	AMOXICILLIN_CLAVULANATE	NITROFURANTOIN	172	28	278	40	-0.013508
E. coli	2015/16	CEFTAZIDIME	AMOXICILLIN_CLAVULANATE	PIPERACILLIN_TAZOBACTAM	208	2	254	80	0.188628
E. coli	2015/16	CEFTAZIDIME	AMOXICILLIN_CLAVULANATE	SULFA_TRIMETHOPRIM	85	125	172	165	-0.0996558
E. coli	2015/16	CEFTAZIDIME	AMOXICILLIN_CLAVULANATE	TOBRAMYCIN	181	29	185	152	0.283122
E. coli	2015/16	CEFTAZIDIME	AMPICILLIN	AMPICILLIN_SULBACTAM	2	1	129	722	0.00812972
E. coli	2015/16	CEFTAZIDIME	AMPICILLIN	AZTREONAM	0	1	27	86	0.00912039
E. coli	2015/16	CEFTAZIDIME	AMPICILLIN	CEFAZOLIN	1	0	0	408	0.0319719
E. coli	2015/16	CEFTAZIDIME	AMPICILLIN	CEFEPIME	1	2	384	233	-0.00560751
E. coli	2015/16	CEFTAZIDIME	AMPICILLIN	CEFTRIAXONE	3	1	30	823	0.0184651
E. coli	2015/16	CEFTAZIDIME	AMPICILLIN	CEFUROXIME	1	1	4	184	0.0284788
E. coli	2015/16	CEFTAZIDIME	AMPICILLIN	CIPROFLOXACIN	3	1	281	576	0.00790826
E. coli	2015/16	CEFTAZIDIME	AMPICILLIN	GENTAMICIN	3	1	634	223	0.000188243
E. coli	2015/16	CEFTAZIDIME	AMPICILLIN	LEVOFLOXACIN	3	1	261	536	0.00850645
E. coli	2015/16	CEFTAZIDIME	AMPICILLIN	NITROFURANTOIN	3	0	694	111	-0.0015565
E. coli	2015/16	CEFTAZIDIME	AMPICILLIN	PIPERACILLIN_TAZOBACTAM	4	0	718	128	-0.00040963
E. coli	2015/16	CEFTAZIDIME	AMPICILLIN	SULFA_TRIMETHOPRIM	3	1	408	448	0.00495927
E. coli	2015/16	CEFTAZIDIME	AMPICILLIN	TOBRAMYCIN	1	2	438	192	-0.0070243
E. coli	2015/16	CEFTAZIDIME	AMPICILLIN_SULBACTAM	AZTREONAM	3	8	24	77	0.0125509
E. coli	2015/16	CEFTAZIDIME	AMPICILLIN_SULBACTAM	CEFAZOLIN	0	65	1	339	0.00532782
E. coli	2015/16	CEFTAZIDIME	AMPICILLIN_SULBACTAM	CEFEPIME	51	41	331	192	-0.0401785
E. coli	2015/16	CEFTAZIDIME	AMPICILLIN_SULBACTAM	CEFTRIAXONE	3	127	28	694	-0.00777184
E. coli	2015/16	CEFTAZIDIME	AMPICILLIN_SULBACTAM	CEFUROXIME	2	27	3	153	0.0286768
E. coli	2015/16	CEFTAZIDIME	AMPICILLIN_SULBACTAM	CIPROFLOXACIN	19	112	261	462	-0.10646
E. coli	2015/16	CEFTAZIDIME	AMPICILLIN_SULBACTAM	GENTAMICIN	125	6	508	215	0.115934
E. coli	2015/16	CEFTAZIDIME	AMPICILLIN_SULBACTAM	LEVOFLOXACIN	19	103	243	433	-0.100636
E. coli	2015/16	CEFTAZIDIME	AMPICILLIN_SULBACTAM	NITROFURANTOIN	110	13	582	97	0.0188717
E. coli	2015/16	CEFTAZIDIME	AMPICILLIN_SULBACTAM	PIPERACILLIN_TAZOBACTAM	130	0	589	126	0.0735831
E. coli	2015/16	CEFTAZIDIME	AMPICILLIN_SULBACTAM	SULFA_TRIMETHOPRIM	40	91	367	355	-0.104049
E. coli	2015/16	CEFTAZIDIME	AMPICILLIN_SULBACTAM	TOBRAMYCIN	87	6	348	185	0.12895
E. coli	2015/16	CEFTAZIDIME	AZTREONAM	CEFEPIME	25	1	38	47	0.326328
E. coli	2015/16	CEFTAZIDIME	AZTREONAM	CEFTRIAXONE	2	25	3	80	0.029107
E. coli	2015/16	CEFTAZIDIME	AZTREONAM	CEFUROXIME	2	25	3	82	0.0294506
E. coli	2015/16	CEFTAZIDIME	AZTREONAM	CIPROFLOXACIN	19	8	35	52	0.214454
E. coli	2015/16	CEFTAZIDIME	AZTREONAM	GENTAMICIN	20	7	66	21	-0.0129668
E. coli	2015/16	CEFTAZIDIME	AZTREONAM	PIPERACILLIN_TAZOBACTAM	25	1	66	19	0.119029
E. coli	2015/16	CEFTAZIDIME	AZTREONAM	SULFA_TRIMETHOPRIM	16	11	52	35	-0.00369442
E. coli	2015/16	CEFTAZIDIME	AZTREONAM	TOBRAMYCIN	24	3	61	26	0.128442
E. coli	2015/16	CEFTAZIDIME	CEFAZOLIN	CEFEPIME	0	0	66	109	0.00542068
E. coli	2015/16	CEFTAZIDIME	CEFAZOLIN	CEFTRIAXONE	1	0	17	390	0.0240588
E. coli	2015/16	CEFTAZIDIME	CEFAZOLIN	CEFUROXIME	0	0	0	114	0.0483617
E. coli	2015/16	CEFTAZIDIME	CEFAZOLIN	CIPROFLOXACIN	0	1	122	286	0.000968442
E. coli	2015/16	CEFTAZIDIME	CEFAZOLIN	GENTAMICIN	1	0	297	111	-0.00176105
E. coli	2015/16	CEFTAZIDIME	CEFAZOLIN	LEVOFLOXACIN	0	1	102	246	0.00132754
E. coli	2015/16	CEFTAZIDIME	CEFAZOLIN	NITROFURANTOIN	0	0	329	54	-0.00825367
E. coli	2015/16	CEFTAZIDIME	CEFAZOLIN	PIPERACILLIN_TAZOBACTAM	1	0	344	58	-0.0059487
E. coli	2015/16	CEFTAZIDIME	CEFAZOLIN	SULFA_TRIMETHOPRIM	0	1	184	223	-0.00340335
E. coli	2015/16	CEFTAZIDIME	CEFAZOLIN	TOBRAMYCIN	0	0	126	55	-0.00851794
E. coli	2015/16	CEFTAZIDIME	CEFEPIME	CEFTRIAXONE	28	357	2	231	0.0541733
E. coli	2015/16	CEFTAZIDIME	CEFEPIME	CEFUROXIME	3	75	2	104	0.0191917
E. coli	2015/16	CEFTAZIDIME	CEFEPIME	CIPROFLOXACIN	188	197	39	196	0.291888
E. coli	2015/16	CEFTAZIDIME	CEFEPIME	GENTAMICIN	299	86	176	59	0.0261228
E. coli	2015/16	CEFTAZIDIME	CEFEPIME	LEVOFLOXACIN	170	189	37	165	0.258732
E. coli	2015/16	CEFTAZIDIME	CEFEPIME	NITROFURANTOIN	333	34	178	37	0.0747345
E. coli	2015/16	CEFTAZIDIME	CEFEPIME	PIPERACILLIN_TAZOBACTAM	322	59	198	37	0.00244657
E. coli	2015/16	CEFTAZIDIME	CEFEPIME	SULFA_TRIMETHOPRIM	226	159	83	151	0.21635
E. coli	2015/16	CEFTAZIDIME	CEFEPIME	TOBRAMYCIN	302	83	128	107	0.225268
E. coli	2015/16	CEFTAZIDIME	CEFTRIAXONE	CEFUROXIME	0	7	4	177	0.0174404
E. coli	2015/16	CEFTAZIDIME	CEFTRIAXONE	CIPROFLOXACIN	21	12	262	562	0.0480898
E. coli	2015/16	CEFTAZIDIME	CEFTRIAXONE	GENTAMICIN	27	6	607	217	0.0117318
E. coli	2015/16	CEFTAZIDIME	CEFTRIAXONE	LEVOFLOXACIN	19	10	244	524	0.048234
E. coli	2015/16	CEFTAZIDIME	CEFTRIAXONE	NITROFURANTOIN	29	1	665	109	0.01361
E. coli	2015/16	CEFTAZIDIME	CEFTRIAXONE	PIPERACILLIN_TAZOBACTAM	23	9	697	119	-0.020889
E. coli	2015/16	CEFTAZIDIME	CEFTRIAXONE	SULFA_TRIMETHOPRIM	19	14	388	435	0.0154498
E. coli	2015/16	CEFTAZIDIME	CEFTRIAXONE	TOBRAMYCIN	25	5	411	188	0.025584
E. coli	2015/16	CEFTAZIDIME	CEFUROXIME	CIPROFLOXACIN	2	3	69	116	0.00277889
E. coli	2015/16	CEFTAZIDIME	CEFUROXIME	GENTAMICIN	4	1	141	44	0.0038229
E. coli	2015/16	CEFTAZIDIME	CEFUROXIME	LEVOFLOXACIN	2	3	55	79	-0.00144784
E. coli	2015/16	CEFTAZIDIME	CEFUROXIME	NITROFURANTOIN	4	0	142	19	-0.00620882
E. coli	2015/16	CEFTAZIDIME	CEFUROXIME	PIPERACILLIN_TAZOBACTAM	5	0	150	31	0.00445955
E. coli	2015/16	CEFTAZIDIME	CEFUROXIME	SULFA_TRIMETHOPRIM	4	1	94	91	0.0288555
E. coli	2015/16	CEFTAZIDIME	CEFUROXIME	TOBRAMYCIN	3	2	129	56	-0.0101402
E. coli	2015/16	CEFTAZIDIME	CIPROFLOXACIN	GENTAMICIN	238	46	399	178	0.126298
E. coli	2015/16	CEFTAZIDIME	CIPROFLOXACIN	LEVOFLOXACIN	262	1	2	536	0.644533
E. coli	2015/16	CEFTAZIDIME	CIPROFLOXACIN	NITROFURANTOIN	254	15	443	96	0.102526
E. coli	2015/16	CEFTAZIDIME	CIPROFLOXACIN	PIPERACILLIN_TAZOBACTAM	228	52	494	76	-0.0467234
E. coli	2015/16	CEFTAZIDIME	CIPROFLOXACIN	SULFA_TRIMETHOPRIM	212	72	199	377	0.344584
E. coli	2015/16	CEFTAZIDIME	CIPROFLOXACIN	TOBRAMYCIN	214	18	225	176	0.310656
E. coli	2015/16	CEFTAZIDIME	GENTAMICIN	LEVOFLOXACIN	224	365	40	172	0.144693
E. coli	2015/16	CEFTAZIDIME	GENTAMICIN	NITROFURANTOIN	528	72	169	39	0.0526172
E. coli	2015/16	CEFTAZIDIME	GENTAMICIN	PIPERACILLIN_TAZOBACTAM	535	93	187	35	0.00740775
E. coli	2015/16	CEFTAZIDIME	GENTAMICIN	SULFA_TRIMETHOPRIM	322	314	89	135	0.083653
E. coli	2015/16	CEFTAZIDIME	GENTAMICIN	TOBRAMYCIN	409	78	30	116	0.435866
E. coli	2015/16	CEFTAZIDIME	LEVOFLOXACIN	NITROFURANTOIN	236	13	413	93	0.109076
E. coli	2015/16	CEFTAZIDIME	LEVOFLOXACIN	PIPERACILLIN_TAZOBACTAM	211	49	463	67	-0.0554023
E. coli	2015/16	CEFTAZIDIME	LEVOFLOXACIN	SULFA_TRIMETHOPRIM	195	69	189	348	0.332647
E. coli	2015/16	CEFTAZIDIME	LEVOFLOXACIN	TOBRAMYCIN	194	18	202	159	0.308496
E. coli	2015/16	CEFTAZIDIME	NITROFURANTOIN	PIPERACILLIN_TAZOBACTAM	588	103	91	15	-0.00346855
E. coli	2015/16	CEFTAZIDIME	NITROFURANTOIN	SULFA_TRIMETHOPRIM	351	345	35	76	0.0885486
E. coli	2015/16	CEFTAZIDIME	NITROFURANTOIN	TOBRAMYCIN	365	157	52	21	-0.00562425
E. coli	2015/16	CEFTAZIDIME	PIPERACILLIN_TAZOBACTAM	SULFA_TRIMETHOPRIM	338	383	65	63	-0.0199896
E. coli	2015/16	CEFTAZIDIME	PIPERACILLIN_TAZOBACTAM	TOBRAMYCIN	369	159	61	35	0.0333095
E. coli	2015/16	CEFTAZIDIME	SULFA_TRIMETHOPRIM	TOBRAMYCIN	256	60	182	134	0.230643
E. coli	2017/18	CEFTAZIDIME	AMOXICILLIN_CLAVULANATE	AMPICILLIN	4	224	0	390	0.0176019
E. coli	2017/18	CEFTAZIDIME	AMOXICILLIN_CLAVULANATE	AMPICILLIN_SULBACTAM	83	144	0	391	0.303027
E. coli	2017/18	CEFTAZIDIME	AMOXICILLIN_CLAVULANATE	CEFEPIME	155	60	285	98	-0.0214025
E. coli	2017/18	CEFTAZIDIME	AMOXICILLIN_CLAVULANATE	CEFTRIAXONE	5	223	7	381	0.00364617
E. coli	2017/18	CEFTAZIDIME	AMOXICILLIN_CLAVULANATE	CIPROFLOXACIN	67	161	159	232	-0.104205
E. coli	2017/18	CEFTAZIDIME	AMOXICILLIN_CLAVULANATE	GENTAMICIN	196	32	266	125	0.1619
E. coli	2017/18	CEFTAZIDIME	AMOXICILLIN_CLAVULANATE	LEVOFLOXACIN	67	161	145	221	-0.0961972
E. coli	2017/18	CEFTAZIDIME	AMOXICILLIN_CLAVULANATE	NITROFURANTOIN	180	32	325	32	-0.0578398
E. coli	2017/18	CEFTAZIDIME	AMOXICILLIN_CLAVULANATE	PIPERACILLIN_TAZOBACTAM	212	2	299	82	0.163428
E. coli	2017/18	CEFTAZIDIME	AMOXICILLIN_CLAVULANATE	SULFA_TRIMETHOPRIM	106	122	217	174	-0.0837507
E. coli	2017/18	CEFTAZIDIME	AMOXICILLIN_CLAVULANATE	TOBRAMYCIN	198	30	213	177	0.28573
E. coli	2017/18	CEFTAZIDIME	AMPICILLIN	AMPICILLIN_SULBACTAM	8	0	169	972	0.0283742
E. coli	2017/18	CEFTAZIDIME	AMPICILLIN	AZTREONAM	1	3	41	162	0.00371
E. coli	2017/18	CEFTAZIDIME	AMPICILLIN	CEFAZOLIN	4	1	3	571	0.0428935
E. coli	2017/18	CEFTAZIDIME	AMPICILLIN	CEFEPIME	6	2	526	235	0.00238551
E. coli	2017/18	CEFTAZIDIME	AMPICILLIN	CEFTRIAXONE	3	6	24	1114	0.0136623
E. coli	2017/18	CEFTAZIDIME	AMPICILLIN	CEFUROXIME	3	1	2	253	0.0659736
E. coli	2017/18	CEFTAZIDIME	AMPICILLIN	CIPROFLOXACIN	8	1	411	729	0.0159235
E. coli	2017/18	CEFTAZIDIME	AMPICILLIN	GENTAMICIN	4	5	854	287	-0.00992007
E. coli	2017/18	CEFTAZIDIME	AMPICILLIN	LEVOFLOXACIN	5	1	361	704	0.0109467
E. coli	2017/18	CEFTAZIDIME	AMPICILLIN	NITROFURANTOIN	8	1	960	122	5.36842e-05
E. coli	2017/18	CEFTAZIDIME	AMPICILLIN	PIPERACILLIN_TAZOBACTAM	8	0	982	134	0.000715055
E. coli	2017/18	CEFTAZIDIME	AMPICILLIN	SULFA_TRIMETHOPRIM	7	1	563	578	0.00994688
E. coli	2017/18	CEFTAZIDIME	AMPICILLIN	TOBRAMYCIN	4	5	546	234	-0.0118811
E. coli	2017/18	CEFTAZIDIME	AMPICILLIN_SULBACTAM	AZTREONAM	1	28	41	138	-0.081927
E. coli	2017/18	CEFTAZIDIME	AMPICILLIN_SULBACTAM	CEFAZOLIN	3	93	3	481	0.0152584
E. coli	2017/18	CEFTAZIDIME	AMPICILLIN_SULBACTAM	CEFEPIME	78	31	453	207	0.0141535
E. coli	2017/18	CEFTAZIDIME	AMPICILLIN_SULBACTAM	CEFTRIAXONE	4	173	23	948	-0.000565314
E. coli	2017/18	CEFTAZIDIME	AMPICILLIN_SULBACTAM	CEFUROXIME	3	43	2	212	0.0357608
E. coli	2017/18	CEFTAZIDIME	AMPICILLIN_SULBACTAM	CIPROFLOXACIN	45	132	374	599	-0.0665005
E. coli	2017/18	CEFTAZIDIME	AMPICILLIN_SULBACTAM	GENTAMICIN	163	14	696	278	0.0986788
E. coli	2017/18	CEFTAZIDIME	AMPICILLIN_SULBACTAM	LEVOFLOXACIN	42	132	323	573	-0.0636167
E. coli	2017/18	CEFTAZIDIME	AMPICILLIN_SULBACTAM	NITROFURANTOIN	151	15	817	109	0.0138157
E. coli	2017/18	CEFTAZIDIME	AMPICILLIN_SULBACTAM	PIPERACILLIN_TAZOBACTAM	173	0	816	135	0.0589796
E. coli	2017/18	CEFTAZIDIME	AMPICILLIN_SULBACTAM	SULFA_TRIMETHOPRIM	61	115	509	464	-0.0908247
E. coli	2017/18	CEFTAZIDIME	AMPICILLIN_SULBACTAM	TOBRAMYCIN	103	10	447	229	0.11297
E. coli	2017/18	CEFTAZIDIME	AZTREONAM	CEFAZOLIN	3	32	2	145	0.0486155
E. coli	2017/18	CEFTAZIDIME	AZTREONAM	CEFEPIME	41	1	77	89	0.287187
E. coli	2017/18	CEFTAZIDIME	AZTREONAM	CEFTRIAXONE	7	32	4	162	0.103431
E. coli	2017/18	CEFTAZIDIME	AZTREONAM	CEFUROXIME	2	40	3	163	0.0201669
E. coli	2017/18	CEFTAZIDIME	AZTREONAM	CIPROFLOXACIN	33	9	70	96	0.227135
E. coli	2017/18	CEFTAZIDIME	AZTREONAM	GENTAMICIN	36	6	131	35	0.0427957
E. coli	2017/18	CEFTAZIDIME	AZTREONAM	LEVOFLOXACIN	16	2	30	80	0.284523
E. coli	2017/18	CEFTAZIDIME	AZTREONAM	NITROFURANTOIN	38	1	141	14	0.0378969
E. coli	2017/18	CEFTAZIDIME	AZTREONAM	PIPERACILLIN_TAZOBACTAM	39	3	145	20	0.0310445
E. coli	2017/18	CEFTAZIDIME	AZTREONAM	SULFA_TRIMETHOPRIM	31	11	95	71	0.104864
E. coli	2017/18	CEFTAZIDIME	AZTREONAM	TOBRAMYCIN	38	4	127	39	0.0850216
E. coli	2017/18	CEFTAZIDIME	CEFAZOLIN	CEFEPIME	5	1	110	85	0.0296565
E. coli	2017/18	CEFTAZIDIME	CEFAZOLIN	CEFTRIAXONE	3	4	14	557	0.0268252
E. coli	2017/18	CEFTAZIDIME	CEFAZOLIN	CEFUROXIME	4	1	0	222	0.111064
E. coli	2017/18	CEFTAZIDIME	CEFAZOLIN	CIPROFLOXACIN	4	3	212	361	0.00972612
E. coli	2017/18	CEFTAZIDIME	CEFAZOLIN	GENTAMICIN	3	4	433	141	-0.0163309
E. coli	2017/18	CEFTAZIDIME	CEFAZOLIN	LEVOFLOXACIN	1	1	160	342	0.0029332
E. coli	2017/18	CEFTAZIDIME	CEFAZOLIN	NITROFURANTOIN	5	2	495	63	-0.0093279
E. coli	2017/18	CEFTAZIDIME	CEFAZOLIN	PIPERACILLIN_TAZOBACTAM	7	0	491	60	-5.06969e-05
E. coli	2017/18	CEFTAZIDIME	CEFAZOLIN	SULFA_TRIMETHOPRIM	6	0	271	302	0.0205726
E. coli	2017/18	CEFTAZIDIME	CEFAZOLIN	TOBRAMYCIN	5	2	169	44	-0.0100195
E. coli	2017/18	CEFTAZIDIME	CEFEPIME	CEFTRIAXONE	19	510	1	237	0.0239284
E. coli	2017/18	CEFTAZIDIME	CEFEPIME	CEFUROXIME	5	118	0	96	0.0351079
E. coli	2017/18	CEFTAZIDIME	CEFEPIME	CIPROFLOXACIN	266	266	41	196	0.267416
E. coli	2017/18	CEFTAZIDIME	CEFEPIME	GENTAMICIN	418	114	168	70	0.0687531
E. coli	2017/18	CEFTAZIDIME	CEFEPIME	LEVOFLOXACIN	212	244	40	194	0.253656
E. coli	2017/18	CEFTAZIDIME	CEFEPIME	NITROFURANTOIN	463	41	179	32	0.0597446
E. coli	2017/18	CEFTAZIDIME	CEFEPIME	PIPERACILLIN_TAZOBACTAM	466	62	205	32	0.0151315
E. coli	2017/18	CEFTAZIDIME	CEFEPIME	SULFA_TRIMETHOPRIM	322	210	96	142	0.171678
E. coli	2017/18	CEFTAZIDIME	CEFEPIME	TOBRAMYCIN	392	139	145	92	0.108624
E. coli	2017/18	CEFTAZIDIME	CEFTRIAXONE	CEFUROXIME	3	9	2	243	0.056777
E. coli	2017/18	CEFTAZIDIME	CEFTRIAXONE	CIPROFLOXACIN	20	7	398	723	0.035511
E. coli	2017/18	CEFTAZIDIME	CEFTRIAXONE	GENTAMICIN	22	5	835	287	0.00631409
E. coli	2017/18	CEFTAZIDIME	CEFTRIAXONE	LEVOFLOXACIN	15	3	349	701	0.0329702
E. coli	2017/18	CEFTAZIDIME	CEFTRIAXONE	NITROFURANTOIN	24	1	942	123	0.00611394
E. coli	2017/18	CEFTAZIDIME	CEFTRIAXONE	PIPERACILLIN_TAZOBACTAM	22	3	966	131	-5.08643e-05
E. coli	2017/18	CEFTAZIDIME	CEFTRIAXONE	SULFA_TRIMETHOPRIM	19	8	549	571	0.0193521
E. coli	2017/18	CEFTAZIDIME	CEFTRIAXONE	TOBRAMYCIN	19	2	529	237	0.0204224
E. coli	2017/18	CEFTAZIDIME	CEFUROXIME	CIPROFLOXACIN	3	2	112	143	0.0121377
E. coli	2017/18	CEFTAZIDIME	CEFUROXIME	GENTAMICIN	3	2	204	51	-0.0159668
E. coli	2017/18	CEFTAZIDIME	CEFUROXIME	LEVOFLOXACIN	1	0	59	120	0.0218839
E. coli	2017/18	CEFTAZIDIME	CEFUROXIME	NITROFURANTOIN	5	0	207	21	-0.005647
E. coli	2017/18	CEFTAZIDIME	CEFUROXIME	PIPERACILLIN_TAZOBACTAM	5	0	209	26	-0.00330099
E. coli	2017/18	CEFTAZIDIME	CEFUROXIME	SULFA_TRIMETHOPRIM	5	0	136	119	0.0315875
E. coli	2017/18	CEFTAZIDIME	CEFUROXIME	TOBRAMYCIN	3	2	183	50	-0.0160152
E. coli	2017/18	CEFTAZIDIME	CIPROFLOXACIN	GENTAMICIN	363	57	496	235	0.166648
E. coli	2017/18	CEFTAZIDIME	CIPROFLOXACIN	LEVOFLOXACIN	362	0	4	704	0.655014
E. coli	2017/18	CEFTAZIDIME	CIPROFLOXACIN	NITROFURANTOIN	376	26	592	98	0.0696638
E. coli	2017/18	CEFTAZIDIME	CIPROFLOXACIN	PIPERACILLIN_TAZOBACTAM	346	66	644	68	-0.0606497
E. coli	2017/18	CEFTAZIDIME	CIPROFLOXACIN	SULFA_TRIMETHOPRIM	312	108	259	470	0.349381
E. coli	2017/18	CEFTAZIDIME	CIPROFLOXACIN	TOBRAMYCIN	283	28	268	210	0.312509
E. coli	2017/18	CEFTAZIDIME	GENTAMICIN	LEVOFLOXACIN	311	478	55	227	0.149941
E. coli	2017/18	CEFTAZIDIME	GENTAMICIN	NITROFURANTOIN	735	77	234	47	0.0567077
E. coli	2017/18	CEFTAZIDIME	GENTAMICIN	PIPERACILLIN_TAZOBACTAM	735	107	255	28	-0.0208912
E. coli	2017/18	CEFTAZIDIME	GENTAMICIN	SULFA_TRIMETHOPRIM	456	403	115	176	0.102146
E. coli	2017/18	CEFTAZIDIME	GENTAMICIN	TOBRAMYCIN	529	70	22	169	0.522065
E. coli	2017/18	CEFTAZIDIME	LEVOFLOXACIN	NITROFURANTOIN	322	25	572	95	0.0614689
E. coli	2017/18	CEFTAZIDIME	LEVOFLOXACIN	PIPERACILLIN_TAZOBACTAM	299	60	623	63	-0.0688138
E. coli	2017/18	CEFTAZIDIME	LEVOFLOXACIN	SULFA_TRIMETHOPRIM	261	105	246	458	0.320091
E. coli	2017/18	CEFTAZIDIME	LEVOFLOXACIN	TOBRAMYCIN	228	28	256	198	0.284211
E. coli	2017/18	CEFTAZIDIME	NITROFURANTOIN	PIPERACILLIN_TAZOBACTAM	838	112	103	14	0.000689496
E. coli	2017/18	CEFTAZIDIME	NITROFURANTOIN	SULFA_TRIMETHOPRIM	499	470	44	78	0.0608867
E. coli	2017/18	CEFTAZIDIME	NITROFURANTOIN	TOBRAMYCIN	460	197	56	21	-0.0101299
E. coli	2017/18	CEFTAZIDIME	PIPERACILLIN_TAZOBACTAM	SULFA_TRIMETHOPRIM	490	499	72	62	-0.0175885
E. coli	2017/18	CEFTAZIDIME	PIPERACILLIN_TAZOBACTAM	TOBRAMYCIN	477	195	58	36	0.0404871
E. coli	2017/18	CEFTAZIDIME	SULFA_TRIMETHOPRIM	TOBRAMYCIN	338	84	213	154	0.217357
E. coli	2015/16	CEFTRIAXONE	AMOXICILLIN_CLAVULANATE	AMPICILLIN	0	318	0	408	0.000677269
E. coli	2015/16	CEFTRIAXONE	AMOXICILLIN_CLAVULANATE	AMPICILLIN_SULBACTAM	158	160	2	405	0.420452
E. coli	2015/16	CEFTRIAXONE	AMOXICILLIN_CLAVULANATE	CEFAZOLIN	0	54	0	75	0.00476828
E. coli	2015/16	CEFTRIAXONE	AMOXICILLIN_CLAVULANATE	CEFEPIME	202	111	274	122	-0.0459385
E. coli	2015/16	CEFTRIAXONE	AMOXICILLIN_CLAVULANATE	CEFTAZIDIME	113	205	89	318	0.134464
E. coli	2015/16	CEFTRIAXONE	AMOXICILLIN_CLAVULANATE	CEFUROXIME	0	58	1	55	-0.017649
E. coli	2015/16	CEFTRIAXONE	AMOXICILLIN_CLAVULANATE	CIPROFLOXACIN	78	240	151	257	-0.121978
E. coli	2015/16	CEFTRIAXONE	AMOXICILLIN_CLAVULANATE	GENTAMICIN	267	51	285	123	0.13685
E. coli	2015/16	CEFTRIAXONE	AMOXICILLIN_CLAVULANATE	LEVOFLOXACIN	76	224	147	243	-0.120612
E. coli	2015/16	CEFTRIAXONE	AMOXICILLIN_CLAVULANATE	NITROFURANTOIN	268	39	337	51	0.00434566
E. coli	2015/16	CEFTRIAXONE	AMOXICILLIN_CLAVULANATE	PIPERACILLIN_TAZOBACTAM	315	2	327	78	0.159837
E. coli	2015/16	CEFTRIAXONE	AMOXICILLIN_CLAVULANATE	SULFA_TRIMETHOPRIM	122	196	195	213	-0.0926263
E. coli	2015/16	CEFTRIAXONE	AMOXICILLIN_CLAVULANATE	TOBRAMYCIN	268	50	210	198	0.311551
E. coli	2015/16	CEFTRIAXONE	AMPICILLIN	AMPICILLIN_SULBACTAM	12	0	234	1037	0.0336476
E. coli	2015/16	CEFTRIAXONE	AMPICILLIN	AZTREONAM	7	2	111	202	0.045779
E. coli	2015/16	CEFTRIAXONE	AMPICILLIN	CEFAZOLIN	1	3	0	662	0.0198354
E. coli	2015/16	CEFTRIAXONE	AMPICILLIN	CEFEPIME	9	1	761	379	0.00736468
E. coli	2015/16	CEFTRIAXONE	AMPICILLIN	CEFTAZIDIME	10	1	240	823	0.0284511
E. coli	2015/16	CEFTRIAXONE	AMPICILLIN	CEFUROXIME	8	2	18	342	0.0973876
E. coli	2015/16	CEFTRIAXONE	AMPICILLIN	CIPROFLOXACIN	8	4	474	913	0.011229
E. coli	2015/16	CEFTRIAXONE	AMPICILLIN	GENTAMICIN	11	1	1036	352	0.00528664
E. coli	2015/16	CEFTRIAXONE	AMPICILLIN	LEVOFLOXACIN	7	4	361	702	0.0122502
E. coli	2015/16	CEFTRIAXONE	AMPICILLIN	NITROFURANTOIN	10	2	1127	167	-0.0014069
E. coli	2015/16	CEFTRIAXONE	AMPICILLIN	PIPERACILLIN_TAZOBACTAM	10	0	1136	152	0.00124191
E. coli	2015/16	CEFTRIAXONE	AMPICILLIN	SULFA_TRIMETHOPRIM	10	2	632	755	0.0123697
E. coli	2015/16	CEFTRIAXONE	AMPICILLIN	TOBRAMYCIN	7	3	693	347	0.00126129
E. coli	2015/16	CEFTRIAXONE	AMPICILLIN_SULBACTAM	AZTREONAM	17	16	66	125	0.0859451
E. coli	2015/16	CEFTRIAXONE	AMPICILLIN_SULBACTAM	CEFAZOLIN	1	96	0	453	0.0116501
E. coli	2015/16	CEFTRIAXONE	AMPICILLIN_SULBACTAM	CEFEPIME	146	61	556	282	0.0264316
E. coli	2015/16	CEFTRIAXONE	AMPICILLIN_SULBACTAM	CEFTAZIDIME	92	127	157	694	0.157624
E. coli	2015/16	CEFTRIAXONE	AMPICILLIN_SULBACTAM	CEFUROXIME	14	55	14	289	0.101685
E. coli	2015/16	CEFTRIAXONE	AMPICILLIN_SULBACTAM	CIPROFLOXACIN	60	188	397	648	-0.0838346
E. coli	2015/16	CEFTRIAXONE	AMPICILLIN_SULBACTAM	GENTAMICIN	236	13	725	320	0.141657
E. coli	2015/16	CEFTRIAXONE	AMPICILLIN_SULBACTAM	LEVOFLOXACIN	49	167	319	537	-0.091726
E. coli	2015/16	CEFTRIAXONE	AMPICILLIN_SULBACTAM	NITROFURANTOIN	210	27	826	129	0.0133289
E. coli	2015/16	CEFTRIAXONE	AMPICILLIN_SULBACTAM	PIPERACILLIN_TAZOBACTAM	223	0	829	143	0.0716551
E. coli	2015/16	CEFTRIAXONE	AMPICILLIN_SULBACTAM	SULFA_TRIMETHOPRIM	88	161	523	520	-0.0914076
E. coli	2015/16	CEFTRIAXONE	AMPICILLIN_SULBACTAM	TOBRAMYCIN	169	14	456	296	0.182227
E. coli	2015/16	CEFTRIAXONE	AZTREONAM	CEFAZOLIN	0	54	0	127	0.00877217
E. coli	2015/16	CEFTRIAXONE	AZTREONAM	CEFEPIME	113	1	119	94	0.333405
E. coli	2015/16	CEFTRIAXONE	AZTREONAM	CEFTAZIDIME	41	25	5	80	0.508872
E. coli	2015/16	CEFTRIAXONE	AZTREONAM	CEFUROXIME	22	53	6	101	0.224423
E. coli	2015/16	CEFTRIAXONE	AZTREONAM	CIPROFLOXACIN	66	51	72	143	0.208359
E. coli	2015/16	CEFTRIAXONE	AZTREONAM	GENTAMICIN	91	27	164	51	0.00767615
E. coli	2015/16	CEFTRIAXONE	AZTREONAM	LEVOFLOXACIN	41	28	38	42	0.118234
E. coli	2015/16	CEFTRIAXONE	AZTREONAM	NITROFURANTOIN	93	10	156	22	0.0244214
E. coli	2015/16	CEFTRIAXONE	AZTREONAM	PIPERACILLIN_TAZOBACTAM	109	4	176	38	0.118444
E. coli	2015/16	CEFTRIAXONE	AZTREONAM	SULFA_TRIMETHOPRIM	68	50	99	115	0.103897
E. coli	2015/16	CEFTRIAXONE	AZTREONAM	TOBRAMYCIN	87	30	134	71	0.0825774
E. coli	2015/16	CEFTRIAXONE	CEFAZOLIN	CEFEPIME	0	0	187	243	0.00119255
E. coli	2015/16	CEFTRIAXONE	CEFAZOLIN	CEFTAZIDIME	1	0	16	390	0.0243813
E. coli	2015/16	CEFTRIAXONE	CEFAZOLIN	CEFUROXIME	0	0	3	231	0.0237831
E. coli	2015/16	CEFTRIAXONE	CEFAZOLIN	CIPROFLOXACIN	0	1	202	462	0.00051253
E. coli	2015/16	CEFTRIAXONE	CEFAZOLIN	GENTAMICIN	1	0	488	177	-0.0012052
E. coli	2015/16	CEFTRIAXONE	CEFAZOLIN	LEVOFLOXACIN	0	1	113	268	0.00110931
E. coli	2015/16	CEFTRIAXONE	CEFAZOLIN	NITROFURANTOIN	1	0	536	89	-0.00391591
E. coli	2015/16	CEFTRIAXONE	CEFAZOLIN	PIPERACILLIN_TAZOBACTAM	1	0	502	65	-0.00507353
E. coli	2015/16	CEFTRIAXONE	CEFAZOLIN	SULFA_TRIMETHOPRIM	1	0	290	374	0.00408779
E. coli	2015/16	CEFTRIAXONE	CEFAZOLIN	TOBRAMYCIN	0	0	214	125	-0.00306103
E. coli	2015/16	CEFTRIAXONE	CEFEPIME	CEFTAZIDIME	228	357	9	231	0.257808
E. coli	2015/16	CEFTRIAXONE	CEFEPIME	CEFUROXIME	28	151	1	189	0.134893
E. coli	2015/16	CEFTRIAXONE	CEFEPIME	CIPROFLOXACIN	362	418	68	312	0.242262
E. coli	2015/16	CEFTRIAXONE	CEFEPIME	GENTAMICIN	607	174	282	98	0.0310374
E. coli	2015/16	CEFTRIAXONE	CEFEPIME	LEVOFLOXACIN	266	326	46	188	0.198664
E. coli	2015/16	CEFTRIAXONE	CEFEPIME	NITROFURANTOIN	647	79	295	50	0.0318415
E. coli	2015/16	CEFTRIAXONE	CEFEPIME	PIPERACILLIN_TAZOBACTAM	690	78	251	44	0.0387839
E. coli	2015/16	CEFTRIAXONE	CEFEPIME	SULFA_TRIMETHOPRIM	415	365	127	252	0.171677
E. coli	2015/16	CEFTRIAXONE	CEFEPIME	TOBRAMYCIN	528	190	161	151	0.186101
E. coli	2015/16	CEFTRIAXONE	CEFTAZIDIME	CEFUROXIME	21	30	4	177	0.272471
E. coli	2015/16	CEFTRIAXONE	CEFTAZIDIME	CIPROFLOXACIN	96	153	262	562	0.0484368
E. coli	2015/16	CEFTRIAXONE	CEFTAZIDIME	GENTAMICIN	192	58	607	217	0.0222643
E. coli	2015/16	CEFTRIAXONE	CEFTAZIDIME	LEVOFLOXACIN	91	155	244	524	0.0385414
E. coli	2015/16	CEFTRIAXONE	CEFTAZIDIME	NITROFURANTOIN	211	31	665	109	0.00918888
E. coli	2015/16	CEFTRIAXONE	CEFTAZIDIME	PIPERACILLIN_TAZOBACTAM	236	9	697	119	0.0707233
E. coli	2015/16	CEFTRIAXONE	CEFTAZIDIME	SULFA_TRIMETHOPRIM	104	146	388	435	-0.0395582
E. coli	2015/16	CEFTRIAXONE	CEFTAZIDIME	TOBRAMYCIN	168	77	411	188	-0.000353779
E. coli	2015/16	CEFTRIAXONE	CEFUROXIME	CIPROFLOXACIN	15	14	143	207	0.0308484
E. coli	2015/16	CEFTRIAXONE	CEFUROXIME	GENTAMICIN	26	3	264	87	0.0380809
E. coli	2015/16	CEFTRIAXONE	CEFUROXIME	LEVOFLOXACIN	12	12	97	117	0.0169645
E. coli	2015/16	CEFTRIAXONE	CEFUROXIME	NITROFURANTOIN	22	1	267	34	0.0168072
E. coli	2015/16	CEFTRIAXONE	CEFUROXIME	PIPERACILLIN_TAZOBACTAM	25	0	220	38	0.0343491
E. coli	2015/16	CEFTRIAXONE	CEFUROXIME	SULFA_TRIMETHOPRIM	19	10	181	170	0.0389822
E. coli	2015/16	CEFTRIAXONE	CEFUROXIME	TOBRAMYCIN	22	4	173	88	0.0574559
E. coli	2015/16	CEFTRIAXONE	CIPROFLOXACIN	GENTAMICIN	398	89	656	267	0.0948169
E. coli	2015/16	CEFTRIAXONE	CIPROFLOXACIN	LEVOFLOXACIN	365	3	3	702	0.657786
E. coli	2015/16	CEFTRIAXONE	CIPROFLOXACIN	NITROFURANTOIN	414	39	723	130	0.0586664
E. coli	2015/16	CEFTRIAXONE	CIPROFLOXACIN	PIPERACILLIN_TAZOBACTAM	400	61	753	93	-0.0205566
E. coli	2015/16	CEFTRIAXONE	CIPROFLOXACIN	SULFA_TRIMETHOPRIM	339	148	310	611	0.318786
E. coli	2015/16	CEFTRIAXONE	CIPROFLOXACIN	TOBRAMYCIN	334	44	367	306	0.294371
E. coli	2015/16	CEFTRIAXONE	GENTAMICIN	LEVOFLOXACIN	302	489	66	217	0.113135
E. coli	2015/16	CEFTRIAXONE	GENTAMICIN	NITROFURANTOIN	867	116	270	54	0.0368956
E. coli	2015/16	CEFTRIAXONE	GENTAMICIN	PIPERACILLIN_TAZOBACTAM	867	112	287	42	0.0100405
E. coli	2015/16	CEFTRIAXONE	GENTAMICIN	SULFA_TRIMETHOPRIM	516	537	134	222	0.0853919
E. coli	2015/16	CEFTRIAXONE	GENTAMICIN	TOBRAMYCIN	652	132	49	218	0.468709
E. coli	2015/16	CEFTRIAXONE	LEVOFLOXACIN	NITROFURANTOIN	316	30	563	109	0.0659247
E. coli	2015/16	CEFTRIAXONE	LEVOFLOXACIN	PIPERACILLIN_TAZOBACTAM	306	52	609	67	-0.0421904
E. coli	2015/16	CEFTRIAXONE	LEVOFLOXACIN	SULFA_TRIMETHOPRIM	252	116	244	462	0.300166
E. coli	2015/16	CEFTRIAXONE	LEVOFLOXACIN	TOBRAMYCIN	271	38	289	225	0.280686
E. coli	2015/16	CEFTRIAXONE	NITROFURANTOIN	PIPERACILLIN_TAZOBACTAM	937	115	140	20	0.00726589
E. coli	2015/16	CEFTRIAXONE	NITROFURANTOIN	SULFA_TRIMETHOPRIM	544	592	54	115	0.0709864
E. coli	2015/16	CEFTRIAXONE	NITROFURANTOIN	TOBRAMYCIN	587	275	81	39	0.00256582
E. coli	2015/16	CEFTRIAXONE	PIPERACILLIN_TAZOBACTAM	SULFA_TRIMETHOPRIM	538	615	70	84	0.00501385
E. coli	2015/16	CEFTRIAXONE	PIPERACILLIN_TAZOBACTAM	TOBRAMYCIN	613	285	71	44	0.0264843
E. coli	2015/16	CEFTRIAXONE	SULFA_TRIMETHOPRIM	TOBRAMYCIN	377	101	322	249	0.219349
E. coli	2017/18	CEFTRIAXONE	AMOXICILLIN_CLAVULANATE	AMPICILLIN	6	410	0	472	0.0138106
E. coli	2017/18	CEFTRIAXONE	AMOXICILLIN_CLAVULANATE	AMPICILLIN_SULBACTAM	201	214	2	471	0.41141
E. coli	2017/18	CEFTRIAXONE	AMOXICILLIN_CLAVULANATE	CEFEPIME	341	61	362	104	0.0706295
E. coli	2017/18	CEFTRIAXONE	AMOXICILLIN_CLAVULANATE	CEFTAZIDIME	192	223	91	381	0.264721
E. coli	2017/18	CEFTRIAXONE	AMOXICILLIN_CLAVULANATE	CIPROFLOXACIN	154	262	182	291	-0.0145234
E. coli	2017/18	CEFTRIAXONE	AMOXICILLIN_CLAVULANATE	GENTAMICIN	354	62	331	142	0.148411
E. coli	2017/18	CEFTRIAXONE	AMOXICILLIN_CLAVULANATE	LEVOFLOXACIN	151	263	166	280	-0.0074523
E. coli	2017/18	CEFTRIAXONE	AMOXICILLIN_CLAVULANATE	NITROFURANTOIN	354	44	395	43	-0.012355
E. coli	2017/18	CEFTRIAXONE	AMOXICILLIN_CLAVULANATE	PIPERACILLIN_TAZOBACTAM	400	3	375	86	0.157537
E. coli	2017/18	CEFTRIAXONE	AMOXICILLIN_CLAVULANATE	SULFA_TRIMETHOPRIM	186	230	254	219	-0.089389
E. coli	2017/18	CEFTRIAXONE	AMOXICILLIN_CLAVULANATE	TOBRAMYCIN	358	58	251	221	0.315771
E. coli	2017/18	CEFTRIAXONE	AMPICILLIN	AMPICILLIN_SULBACTAM	14	0	308	1268	0.0306202
E. coli	2017/18	CEFTRIAXONE	AMPICILLIN	AZTREONAM	5	4	102	343	0.0268415
E. coli	2017/18	CEFTRIAXONE	AMPICILLIN	CEFAZOLIN	8	1	12	869	0.0510528
E. coli	2017/18	CEFTRIAXONE	AMPICILLIN	CEFEPIME	10	4	1009	414	0.000201191
E. coli	2017/18	CEFTRIAXONE	AMPICILLIN	CEFTAZIDIME	7	6	307	1114	0.0123721
E. coli	2017/18	CEFTRIAXONE	AMPICILLIN	CEFUROXIME	7	3	13	284	0.103
E. coli	2017/18	CEFTRIAXONE	AMPICILLIN	CIPROFLOXACIN	12	3	632	1165	0.0146628
E. coli	2017/18	CEFTRIAXONE	AMPICILLIN	GENTAMICIN	11	4	1384	416	-0.00117991
E. coli	2017/18	CEFTRIAXONE	AMPICILLIN	LEVOFLOXACIN	6	2	484	886	0.00919996
E. coli	2017/18	CEFTRIAXONE	AMPICILLIN	NITROFURANTOIN	14	1	1506	179	0.00131818
E. coli	2017/18	CEFTRIAXONE	AMPICILLIN	PIPERACILLIN_TAZOBACTAM	15	0	1518	175	0.00166863
E. coli	2017/18	CEFTRIAXONE	AMPICILLIN	SULFA_TRIMETHOPRIM	13	1	869	931	0.0125516
E. coli	2017/18	CEFTRIAXONE	AMPICILLIN	TOBRAMYCIN	10	5	898	382	-0.00161014
E. coli	2017/18	CEFTRIAXONE	AMPICILLIN_SULBACTAM	AZTREONAM	15	37	76	199	0.0064859
E. coli	2017/18	CEFTRIAXONE	AMPICILLIN_SULBACTAM	CEFAZOLIN	8	110	11	554	0.0298811
E. coli	2017/18	CEFTRIAXONE	AMPICILLIN_SULBACTAM	CEFEPIME	218	35	699	261	0.0847794
E. coli	2017/18	CEFTRIAXONE	AMPICILLIN_SULBACTAM	CEFTAZIDIME	132	173	182	948	0.187309
E. coli	2017/18	CEFTRIAXONE	AMPICILLIN_SULBACTAM	CEFUROXIME	11	50	9	238	0.0979421
E. coli	2017/18	CEFTRIAXONE	AMPICILLIN_SULBACTAM	CIPROFLOXACIN	100	223	510	759	-0.0591571
E. coli	2017/18	CEFTRIAXONE	AMPICILLIN_SULBACTAM	GENTAMICIN	301	22	908	362	0.12836
E. coli	2017/18	CEFTRIAXONE	AMPICILLIN_SULBACTAM	LEVOFLOXACIN	86	212	402	665	-0.0595801
E. coli	2017/18	CEFTRIAXONE	AMPICILLIN_SULBACTAM	NITROFURANTOIN	278	29	1051	130	0.0101238
E. coli	2017/18	CEFTRIAXONE	AMPICILLIN_SULBACTAM	PIPERACILLIN_TAZOBACTAM	317	2	1085	161	0.066446
E. coli	2017/18	CEFTRIAXONE	AMPICILLIN_SULBACTAM	SULFA_TRIMETHOPRIM	116	206	670	599	-0.107532
E. coli	2017/18	CEFTRIAXONE	AMPICILLIN_SULBACTAM	TOBRAMYCIN	234	18	586	326	0.177084
E. coli	2017/18	CEFTRIAXONE	AZTREONAM	CEFAZOLIN	13	59	3	288	0.115088
E. coli	2017/18	CEFTRIAXONE	AZTREONAM	CEFEPIME	106	1	195	153	0.26107
E. coli	2017/18	CEFTRIAXONE	AZTREONAM	CEFTAZIDIME	31	32	3	162	0.364121
E. coli	2017/18	CEFTRIAXONE	AZTREONAM	CEFUROXIME	15	59	5	175	0.147016
E. coli	2017/18	CEFTRIAXONE	AZTREONAM	CIPROFLOXACIN	75	32	111	237	0.271017
E. coli	2017/18	CEFTRIAXONE	AZTREONAM	GENTAMICIN	94	13	273	75	0.0654466
E. coli	2017/18	CEFTRIAXONE	AZTREONAM	LEVOFLOXACIN	27	8	38	83	0.309743
E. coli	2017/18	CEFTRIAXONE	AZTREONAM	NITROFURANTOIN	85	8	281	27	0.0011678
E. coli	2017/18	CEFTRIAXONE	AZTREONAM	PIPERACILLIN_TAZOBACTAM	105	2	299	47	0.0743481
E. coli	2017/18	CEFTRIAXONE	AZTREONAM	SULFA_TRIMETHOPRIM	71	36	173	175	0.118598
E. coli	2017/18	CEFTRIAXONE	AZTREONAM	TOBRAMYCIN	90	10	235	106	0.138605
E. coli	2017/18	CEFTRIAXONE	CEFAZOLIN	CEFEPIME	16	2	254	243	0.0475517
E. coli	2017/18	CEFTRIAXONE	CEFAZOLIN	CEFTAZIDIME	15	4	24	557	0.113727
E. coli	2017/18	CEFTRIAXONE	CEFAZOLIN	CEFUROXIME	12	5	1	224	0.209147
E. coli	2017/18	CEFTRIAXONE	CEFAZOLIN	CIPROFLOXACIN	13	7	275	597	0.0300007
E. coli	2017/18	CEFTRIAXONE	CEFAZOLIN	GENTAMICIN	16	4	670	203	0.00281315
E. coli	2017/18	CEFTRIAXONE	CEFAZOLIN	LEVOFLOXACIN	3	3	159	348	0.00882657
E. coli	2017/18	CEFTRIAXONE	CEFAZOLIN	NITROFURANTOIN	18	2	756	91	0.000665478
E. coli	2017/18	CEFTRIAXONE	CEFAZOLIN	PIPERACILLIN_TAZOBACTAM	20	0	691	78	0.00567564
E. coli	2017/18	CEFTRIAXONE	CEFAZOLIN	SULFA_TRIMETHOPRIM	16	3	405	466	0.0301814
E. coli	2017/18	CEFTRIAXONE	CEFAZOLIN	TOBRAMYCIN	17	3	287	106	0.0210996
E. coli	2017/18	CEFTRIAXONE	CEFEPIME	CEFTAZIDIME	303	510	7	237	0.212901
E. coli	2017/18	CEFTRIAXONE	CEFEPIME	CEFUROXIME	20	146	0	100	0.0956616
E. coli	2017/18	CEFTRIAXONE	CEFEPIME	CIPROFLOXACIN	476	541	61	357	0.252855
E. coli	2017/18	CEFTRIAXONE	CEFEPIME	GENTAMICIN	824	195	302	117	0.073396
E. coli	2017/18	CEFTRIAXONE	CEFEPIME	LEVOFLOXACIN	339	415	42	204	0.198245
E. coli	2017/18	CEFTRIAXONE	CEFEPIME	NITROFURANTOIN	874	80	323	50	0.0413479
E. coli	2017/18	CEFTRIAXONE	CEFEPIME	PIPERACILLIN_TAZOBACTAM	925	89	290	47	0.0395858
E. coli	2017/18	CEFTRIAXONE	CEFEPIME	SULFA_TRIMETHOPRIM	563	456	170	249	0.120779
E. coli	2017/18	CEFTRIAXONE	CEFEPIME	TOBRAMYCIN	711	255	184	124	0.102787
E. coli	2017/18	CEFTRIAXONE	CEFTAZIDIME	CEFUROXIME	16	20	2	243	0.212241
E. coli	2017/18	CEFTRIAXONE	CEFTAZIDIME	CIPROFLOXACIN	144	170	398	723	0.071153
E. coli	2017/18	CEFTRIAXONE	CEFTAZIDIME	GENTAMICIN	258	56	835	287	0.0519124
E. coli	2017/18	CEFTRIAXONE	CEFTAZIDIME	LEVOFLOXACIN	124	169	349	701	0.0623446
E. coli	2017/18	CEFTRIAXONE	CEFTAZIDIME	NITROFURANTOIN	286	24	942	123	0.0259157
E. coli	2017/18	CEFTRIAXONE	CEFTAZIDIME	PIPERACILLIN_TAZOBACTAM	306	6	966	131	0.0610646
E. coli	2017/18	CEFTRIAXONE	CEFTAZIDIME	SULFA_TRIMETHOPRIM	152	162	549	571	-0.00417418
E. coli	2017/18	CEFTRIAXONE	CEFTAZIDIME	TOBRAMYCIN	235	76	529	237	0.0529668
E. coli	2017/18	CEFTRIAXONE	CEFUROXIME	CIPROFLOXACIN	17	3	133	155	0.0898075
E. coli	2017/18	CEFTRIAXONE	CEFUROXIME	GENTAMICIN	18	2	231	57	0.0224558
E. coli	2017/18	CEFTRIAXONE	CEFUROXIME	LEVOFLOXACIN	6	2	72	129	0.0575553
E. coli	2017/18	CEFTRIAXONE	CEFUROXIME	NITROFURANTOIN	17	1	223	23	0.00917366
E. coli	2017/18	CEFTRIAXONE	CEFUROXIME	PIPERACILLIN_TAZOBACTAM	19	0	240	29	0.0155901
E. coli	2017/18	CEFTRIAXONE	CEFUROXIME	SULFA_TRIMETHOPRIM	17	3	157	131	0.0700286
E. coli	2017/18	CEFTRIAXONE	CEFUROXIME	TOBRAMYCIN	17	3	210	54	0.0139245
E. coli	2017/18	CEFTRIAXONE	CIPROFLOXACIN	GENTAMICIN	548	97	847	324	0.113148
E. coli	2017/18	CEFTRIAXONE	CIPROFLOXACIN	LEVOFLOXACIN	486	1	4	886	0.66092
E. coli	2017/18	CEFTRIAXONE	CIPROFLOXACIN	NITROFURANTOIN	556	49	963	132	0.0357172
E. coli	2017/18	CEFTRIAXONE	CIPROFLOXACIN	PIPERACILLIN_TAZOBACTAM	544	82	987	94	-0.0412627
E. coli	2017/18	CEFTRIAXONE	CIPROFLOXACIN	SULFA_TRIMETHOPRIM	469	176	414	754	0.333123
E. coli	2017/18	CEFTRIAXONE	CIPROFLOXACIN	TOBRAMYCIN	438	57	472	329	0.26538
E. coli	2017/18	CEFTRIAXONE	GENTAMICIN	LEVOFLOXACIN	409	630	81	258	0.112532
E. coli	2017/18	CEFTRIAXONE	GENTAMICIN	NITROFURANTOIN	1182	127	340	54	0.0290146
E. coli	2017/18	CEFTRIAXONE	GENTAMICIN	PIPERACILLIN_TAZOBACTAM	1175	139	358	38	-0.00695175
E. coli	2017/18	CEFTRIAXONE	GENTAMICIN	SULFA_TRIMETHOPRIM	710	686	174	246	0.0668942
E. coli	2017/18	CEFTRIAXONE	GENTAMICIN	TOBRAMYCIN	879	133	31	254	0.487596
E. coli	2017/18	CEFTRIAXONE	LEVOFLOXACIN	NITROFURANTOIN	419	39	736	110	0.0402179
E. coli	2017/18	CEFTRIAXONE	LEVOFLOXACIN	PIPERACILLIN_TAZOBACTAM	421	64	798	69	-0.0487146
E. coli	2017/18	CEFTRIAXONE	LEVOFLOXACIN	SULFA_TRIMETHOPRIM	344	146	304	583	0.32246
E. coli	2017/18	CEFTRIAXONE	LEVOFLOXACIN	TOBRAMYCIN	331	51	373	255	0.245738
E. coli	2017/18	CEFTRIAXONE	NITROFURANTOIN	PIPERACILLIN_TAZOBACTAM	1303	136	146	20	0.00983998
E. coli	2017/18	CEFTRIAXONE	NITROFURANTOIN	SULFA_TRIMETHOPRIM	747	774	72	107	0.0333802
E. coli	2017/18	CEFTRIAXONE	NITROFURANTOIN	TOBRAMYCIN	757	325	90	30	-0.0179042
E. coli	2017/18	CEFTRIAXONE	PIPERACILLIN_TAZOBACTAM	SULFA_TRIMETHOPRIM	743	789	100	76	-0.0307126
E. coli	2017/18	CEFTRIAXONE	PIPERACILLIN_TAZOBACTAM	TOBRAMYCIN	818	329	75	49	0.038772
E. coli	2017/18	CEFTRIAXONE	SULFA_TRIMETHOPRIM	TOBRAMYCIN	520	134	389	252	0.18642
E. coli	2015/16	CEFUROXIME	AMOXICILLIN_CLAVULANATE	AMPICILLIN	2	74	0	93	0.0271958
E. coli	2015/16	CEFUROXIME	AMOXICILLIN_CLAVULANATE	AMPICILLIN_SULBACTAM	34	42	0	92	0.383866
E. coli	2015/16	CEFUROXIME	AMOXICILLIN_CLAVULANATE	CEFAZOLIN	1	55	1	71	0.00391627
E. coli	2015/16	CEFUROXIME	AMOXICILLIN_CLAVULANATE	CEFEPIME	4	54	8	46	-0.0783771
E. coli	2015/16	CEFUROXIME	AMOXICILLIN_CLAVULANATE	CEFTAZIDIME	3	58	10	49	-0.117101
E. coli	2015/16	CEFUROXIME	AMOXICILLIN_CLAVULANATE	CEFTRIAXONE	2	58	5	55	-0.0491854
E. coli	2015/16	CEFUROXIME	AMOXICILLIN_CLAVULANATE	CIPROFLOXACIN	14	62	21	72	-0.0410602
E. coli	2015/16	CEFUROXIME	AMOXICILLIN_CLAVULANATE	GENTAMICIN	63	13	66	27	0.116818
E. coli	2015/16	CEFUROXIME	AMOXICILLIN_CLAVULANATE	NITROFURANTOIN	51	17	66	15	-0.0643446
E. coli	2015/16	CEFUROXIME	AMOXICILLIN_CLAVULANATE	PIPERACILLIN_TAZOBACTAM	60	2	42	17	0.238566
E. coli	2015/16	CEFUROXIME	AMOXICILLIN_CLAVULANATE	SULFA_TRIMETHOPRIM	37	39	40	53	0.0561437
E. coli	2015/16	CEFUROXIME	AMOXICILLIN_CLAVULANATE	TOBRAMYCIN	53	13	20	47	0.480233
E. coli	2015/16	CEFUROXIME	AMPICILLIN	AMPICILLIN_SULBACTAM	119	2	81	640	0.39748
E. coli	2015/16	CEFUROXIME	AMPICILLIN	AZTREONAM	105	0	316	100	0.126015
E. coli	2015/16	CEFUROXIME	AMPICILLIN	CEFAZOLIN	55	4	47	381	0.343974
E. coli	2015/16	CEFUROXIME	AMPICILLIN	CEFEPIME	83	1	436	191	0.101872
E. coli	2015/16	CEFUROXIME	AMPICILLIN	CEFTAZIDIME	71	1	281	184	0.149995
E. coli	2015/16	CEFUROXIME	AMPICILLIN	CEFTRIAXONE	73	2	301	342	0.166164
E. coli	2015/16	CEFUROXIME	AMPICILLIN	CIPROFLOXACIN	80	48	322	413	0.0940344
E. coli	2015/16	CEFUROXIME	AMPICILLIN	GENTAMICIN	123	5	584	152	0.0750974
E. coli	2015/16	CEFUROXIME	AMPICILLIN	LEVOFLOXACIN	64	32	231	258	0.105528
E. coli	2015/16	CEFUROXIME	AMPICILLIN	NITROFURANTOIN	110	8	582	70	0.0198022
E. coli	2015/16	CEFUROXIME	AMPICILLIN	PIPERACILLIN_TAZOBACTAM	83	0	503	81	0.0476729
E. coli	2015/16	CEFUROXIME	AMPICILLIN	SULFA_TRIMETHOPRIM	107	21	425	311	0.124329
E. coli	2015/16	CEFUROXIME	AMPICILLIN	TOBRAMYCIN	117	4	427	157	0.117368
E. coli	2015/16	CEFUROXIME	AMPICILLIN_SULBACTAM	AZTREONAM	132	11	307	102	0.123773
E. coli	2015/16	CEFUROXIME	AMPICILLIN_SULBACTAM	CEFAZOLIN	64	54	36	317	0.333974
E. coli	2015/16	CEFUROXIME	AMPICILLIN_SULBACTAM	CEFEPIME	106	44	432	143	-0.0295147
E. coli	2015/16	CEFUROXIME	AMPICILLIN_SULBACTAM	CEFTAZIDIME	81	27	260	153	0.0778426
E. coli	2015/16	CEFUROXIME	AMPICILLIN_SULBACTAM	CEFTRIAXONE	89	55	299	289	0.0689116
E. coli	2015/16	CEFUROXIME	AMPICILLIN_SULBACTAM	CIPROFLOXACIN	109	104	302	363	0.0423462
E. coli	2015/16	CEFUROXIME	AMPICILLIN_SULBACTAM	GENTAMICIN	207	7	515	150	0.126336
E. coli	2015/16	CEFUROXIME	AMPICILLIN_SULBACTAM	LEVOFLOXACIN	71	62	222	224	0.0255237
E. coli	2015/16	CEFUROXIME	AMPICILLIN_SULBACTAM	NITROFURANTOIN	165	22	511	55	-0.0154426
E. coli	2015/16	CEFUROXIME	AMPICILLIN_SULBACTAM	PIPERACILLIN_TAZOBACTAM	125	3	467	90	0.0735346
E. coli	2015/16	CEFUROXIME	AMPICILLIN_SULBACTAM	SULFA_TRIMETHOPRIM	157	57	389	276	0.107797
E. coli	2015/16	CEFUROXIME	AMPICILLIN_SULBACTAM	TOBRAMYCIN	157	5	371	152	0.164793
E. coli	2015/16	CEFUROXIME	AZTREONAM	CEFAZOLIN	52	72	1	34	0.233595
E. coli	2015/16	CEFUROXIME	AZTREONAM	CEFEPIME	385	2	65	46	0.277441
E. coli	2015/16	CEFUROXIME	AZTREONAM	CEFTAZIDIME	334	25	4	82	0.500826
E. coli	2015/16	CEFUROXIME	AZTREONAM	CEFTRIAXONE	339	53	10	101	0.493861
E. coli	2015/16	CEFUROXIME	AZTREONAM	CIPROFLOXACIN	240	204	52	61	0.0519684
E. coli	2015/16	CEFUROXIME	AZTREONAM	GENTAMICIN	378	67	88	25	0.0466102
E. coli	2015/16	CEFUROXIME	AZTREONAM	LEVOFLOXACIN	198	161	38	44	0.0533596
E. coli	2015/16	CEFUROXIME	AZTREONAM	NITROFURANTOIN	349	25	72	10	0.0338286
E. coli	2015/16	CEFUROXIME	AZTREONAM	PIPERACILLIN_TAZOBACTAM	351	49	86	27	0.0825048
E. coli	2015/16	CEFUROXIME	AZTREONAM	SULFA_TRIMETHOPRIM	305	140	68	45	0.0544172
E. coli	2015/16	CEFUROXIME	AZTREONAM	TOBRAMYCIN	361	61	73	27	0.0802339
E. coli	2015/16	CEFUROXIME	CEFAZOLIN	CEFEPIME	26	0	158	158	0.122193
E. coli	2015/16	CEFUROXIME	CEFAZOLIN	CEFTAZIDIME	4	0	70	114	0.0533496
E. coli	2015/16	CEFUROXIME	CEFAZOLIN	CEFTRIAXONE	5	0	107	231	0.0422764
E. coli	2015/16	CEFUROXIME	CEFAZOLIN	CIPROFLOXACIN	51	52	158	227	0.0565618
E. coli	2015/16	CEFUROXIME	CEFAZOLIN	GENTAMICIN	95	8	305	81	0.0824287
E. coli	2015/16	CEFUROXIME	CEFAZOLIN	LEVOFLOXACIN	25	21	71	91	0.072473
E. coli	2015/16	CEFUROXIME	CEFAZOLIN	NITROFURANTOIN	92	3	307	53	0.0687414
E. coli	2015/16	CEFUROXIME	CEFAZOLIN	PIPERACILLIN_TAZOBACTAM	51	0	199	40	0.0771346
E. coli	2015/16	CEFUROXIME	CEFAZOLIN	SULFA_TRIMETHOPRIM	80	23	210	176	0.150328
E. coli	2015/16	CEFUROXIME	CEFAZOLIN	TOBRAMYCIN	72	9	167	81	0.150952
E. coli	2015/16	CEFUROXIME	CEFEPIME	CEFTAZIDIME	344	75	3	104	0.46018
E. coli	2015/16	CEFUROXIME	CEFEPIME	CEFTRIAXONE	383	151	2	189	0.469635
E. coli	2015/16	CEFUROXIME	CEFEPIME	CIPROFLOXACIN	320	236	33	159	0.294028
E. coli	2015/16	CEFUROXIME	CEFEPIME	GENTAMICIN	470	87	139	53	0.0932651
E. coli	2015/16	CEFUROXIME	CEFEPIME	LEVOFLOXACIN	260	186	18	84	0.23597
E. coli	2015/16	CEFUROXIME	CEFEPIME	NITROFURANTOIN	424	34	147	21	0.0407821
E. coli	2015/16	CEFUROXIME	CEFEPIME	PIPERACILLIN_TAZOBACTAM	477	71	87	20	0.0321245
E. coli	2015/16	CEFUROXIME	CEFEPIME	SULFA_TRIMETHOPRIM	381	176	68	124	0.249711
E. coli	2015/16	CEFUROXIME	CEFEPIME	TOBRAMYCIN	418	77	65	66	0.236764
E. coli	2015/16	CEFUROXIME	CEFTAZIDIME	CEFTRIAXONE	325	30	7	177	0.660901
E. coli	2015/16	CEFUROXIME	CEFTAZIDIME	CIPROFLOXACIN	185	169	69	116	0.134163
E. coli	2015/16	CEFUROXIME	CEFTAZIDIME	GENTAMICIN	302	53	141	44	0.0805482
E. coli	2015/16	CEFUROXIME	CEFTAZIDIME	LEVOFLOXACIN	169	151	55	79	0.0976275
E. coli	2015/16	CEFUROXIME	CEFTAZIDIME	NITROFURANTOIN	287	24	142	19	0.0371483
E. coli	2015/16	CEFUROXIME	CEFTAZIDIME	PIPERACILLIN_TAZOBACTAM	311	40	150	31	0.0519993
E. coli	2015/16	CEFUROXIME	CEFTAZIDIME	SULFA_TRIMETHOPRIM	236	119	94	91	0.141254
E. coli	2015/16	CEFUROXIME	CEFTAZIDIME	TOBRAMYCIN	296	58	129	56	0.126372
E. coli	2015/16	CEFUROXIME	CEFTRIAXONE	CIPROFLOXACIN	213	192	143	207	0.116429
E. coli	2015/16	CEFUROXIME	CEFTRIAXONE	GENTAMICIN	349	56	264	87	0.108661
E. coli	2015/16	CEFUROXIME	CEFTRIAXONE	LEVOFLOXACIN	174	152	97	117	0.0769251
E. coli	2015/16	CEFUROXIME	CEFTRIAXONE	NITROFURANTOIN	309	25	267	34	0.03796
E. coli	2015/16	CEFUROXIME	CEFTRIAXONE	PIPERACILLIN_TAZOBACTAM	338	59	220	38	-0.00126774
E. coli	2015/16	CEFUROXIME	CEFTRIAXONE	SULFA_TRIMETHOPRIM	273	132	181	170	0.157035
E. coli	2015/16	CEFUROXIME	CEFTRIAXONE	TOBRAMYCIN	302	55	173	88	0.178099
E. coli	2015/16	CEFUROXIME	CIPROFLOXACIN	GENTAMICIN	379	44	362	118	0.138454
E. coli	2015/16	CEFUROXIME	CIPROFLOXACIN	LEVOFLOXACIN	289	0	8	290	0.716251
E. coli	2015/16	CEFUROXIME	CIPROFLOXACIN	NITROFURANTOIN	349	19	347	59	0.0910905
E. coli	2015/16	CEFUROXIME	CIPROFLOXACIN	PIPERACILLIN_TAZOBACTAM	317	30	289	67	0.100388
E. coli	2015/16	CEFUROXIME	CIPROFLOXACIN	SULFA_TRIMETHOPRIM	356	67	202	278	0.40113
E. coli	2015/16	CEFUROXIME	CIPROFLOXACIN	TOBRAMYCIN	318	22	230	139	0.2935
E. coli	2015/16	CEFUROXIME	GENTAMICIN	LEVOFLOXACIN	269	209	28	82	0.183241
E. coli	2015/16	CEFUROXIME	GENTAMICIN	NITROFURANTOIN	581	60	115	19	0.0283512
E. coli	2015/16	CEFUROXIME	GENTAMICIN	PIPERACILLIN_TAZOBACTAM	503	75	104	22	0.0268623
E. coli	2015/16	CEFUROXIME	GENTAMICIN	SULFA_TRIMETHOPRIM	486	256	73	89	0.120926
E. coli	2015/16	CEFUROXIME	GENTAMICIN	TOBRAMYCIN	513	39	35	122	0.470645
E. coli	2015/16	CEFUROXIME	LEVOFLOXACIN	NITROFURANTOIN	251	11	221	32	0.0826938
E. coli	2015/16	CEFUROXIME	LEVOFLOXACIN	PIPERACILLIN_TAZOBACTAM	256	20	223	38	0.0725014
E. coli	2015/16	CEFUROXIME	LEVOFLOXACIN	SULFA_TRIMETHOPRIM	244	53	125	166	0.379041
E. coli	2015/16	CEFUROXIME	LEVOFLOXACIN	TOBRAMYCIN	266	19	173	99	0.282977
E. coli	2015/16	CEFUROXIME	NITROFURANTOIN	PIPERACILLIN_TAZOBACTAM	481	57	45	5	-0.00184131
E. coli	2015/16	CEFUROXIME	NITROFURANTOIN	SULFA_TRIMETHOPRIM	445	251	41	38	0.0444569
E. coli	2015/16	CEFUROXIME	NITROFURANTOIN	TOBRAMYCIN	451	117	36	19	0.0464735
E. coli	2015/16	CEFUROXIME	PIPERACILLIN_TAZOBACTAM	SULFA_TRIMETHOPRIM	405	202	38	59	0.131754
E. coli	2015/16	CEFUROXIME	PIPERACILLIN_TAZOBACTAM	TOBRAMYCIN	444	102	46	30	0.0929907
E. coli	2015/16	CEFUROXIME	SULFA_TRIMETHOPRIM	TOBRAMYCIN	386	55	162	106	0.253326
E. coli	2017/18	CEFUROXIME	AMOXICILLIN_CLAVULANATE	AMPICILLIN	85	59	3	155	0.499791
E. coli	2017/18	CEFUROXIME	AMOXICILLIN_CLAVULANATE	AMPICILLIN_SULBACTAM	96	48	4	154	0.559197
E. coli	2017/18	CEFUROXIME	AMOXICILLIN_CLAVULANATE	AZTREONAM	122	2	111	28	0.167882
E. coli	2017/18	CEFUROXIME	AMOXICILLIN_CLAVULANATE	CEFAZOLIN	120	20	22	121	0.63369
E. coli	2017/18	CEFUROXIME	AMOXICILLIN_CLAVULANATE	CEFEPIME	74	5	124	14	0.0346964
E. coli	2017/18	CEFUROXIME	AMOXICILLIN_CLAVULANATE	CEFTAZIDIME	48	18	97	50	0.057275
E. coli	2017/18	CEFUROXIME	AMOXICILLIN_CLAVULANATE	CEFTRIAXONE	47	18	85	47	0.0694999
E. coli	2017/18	CEFUROXIME	AMOXICILLIN_CLAVULANATE	CIPROFLOXACIN	80	64	91	68	-0.0167305
E. coli	2017/18	CEFUROXIME	AMOXICILLIN_CLAVULANATE	GENTAMICIN	131	13	135	24	0.0600268
E. coli	2017/18	CEFUROXIME	AMOXICILLIN_CLAVULANATE	LEVOFLOXACIN	16	36	20	29	-0.100212
E. coli	2017/18	CEFUROXIME	AMOXICILLIN_CLAVULANATE	NITROFURANTOIN	121	5	124	13	0.0540823
E. coli	2017/18	CEFUROXIME	AMOXICILLIN_CLAVULANATE	PIPERACILLIN_TAZOBACTAM	91	0	114	32	0.1751
E. coli	2017/18	CEFUROXIME	AMOXICILLIN_CLAVULANATE	SULFA_TRIMETHOPRIM	103	41	108	51	0.0359167
E. coli	2017/18	CEFUROXIME	AMOXICILLIN_CLAVULANATE	TOBRAMYCIN	129	15	124	35	0.11395
E. coli	2017/18	CEFUROXIME	AMPICILLIN	AMPICILLIN_SULBACTAM	625	2	97	1097	0.659788
E. coli	2017/18	CEFUROXIME	AMPICILLIN	AZTREONAM	600	7	919	184	0.124374
E. coli	2017/18	CEFUROXIME	AMPICILLIN	CEFAZOLIN	599	10	541	545	0.385085
E. coli	2017/18	CEFUROXIME	AMPICILLIN	CEFEPIME	564	3	1004	97	0.0641627
E. coli	2017/18	CEFUROXIME	AMPICILLIN	CEFTAZIDIME	560	1	867	253	0.164709
E. coli	2017/18	CEFUROXIME	AMPICILLIN	CEFTRIAXONE	560	3	849	284	0.183006
E. coli	2017/18	CEFUROXIME	AMPICILLIN	CIPROFLOXACIN	507	121	697	499	0.197294
E. coli	2017/18	CEFUROXIME	AMPICILLIN	GENTAMICIN	615	13	1034	162	0.0938456
E. coli	2017/18	CEFUROXIME	AMPICILLIN	LEVOFLOXACIN	130	42	267	255	0.177808
E. coli	2017/18	CEFUROXIME	AMPICILLIN	NITROFURANTOIN	594	14	1039	53	0.0226595
E. coli	2017/18	CEFUROXIME	AMPICILLIN	PIPERACILLIN_TAZOBACTAM	579	0	1057	113	0.0703806
E. coli	2017/18	CEFUROXIME	AMPICILLIN	SULFA_TRIMETHOPRIM	568	60	760	436	0.22872
E. coli	2017/18	CEFUROXIME	AMPICILLIN	TOBRAMYCIN	602	13	988	164	0.0996021
E. coli	2017/18	CEFUROXIME	AMPICILLIN_SULBACTAM	AZTREONAM	653	32	872	160	0.0989533
E. coli	2017/18	CEFUROXIME	AMPICILLIN_SULBACTAM	CEFAZOLIN	635	57	503	498	0.372392
E. coli	2017/18	CEFUROXIME	AMPICILLIN_SULBACTAM	CEFEPIME	615	31	956	70	0.0189716
E. coli	2017/18	CEFUROXIME	AMPICILLIN_SULBACTAM	CEFTAZIDIME	608	43	819	212	0.126418
E. coli	2017/18	CEFUROXIME	AMPICILLIN_SULBACTAM	CEFTRIAXONE	603	50	810	238	0.136267
E. coli	2017/18	CEFUROXIME	AMPICILLIN_SULBACTAM	CIPROFLOXACIN	531	191	672	434	0.121147
E. coli	2017/18	CEFUROXIME	AMPICILLIN_SULBACTAM	GENTAMICIN	702	20	950	156	0.10071
E. coli	2017/18	CEFUROXIME	AMPICILLIN_SULBACTAM	LEVOFLOXACIN	137	96	258	201	0.0231126
E. coli	2017/18	CEFUROXIME	AMPICILLIN_SULBACTAM	NITROFURANTOIN	667	20	964	47	0.0164993
E. coli	2017/18	CEFUROXIME	AMPICILLIN_SULBACTAM	PIPERACILLIN_TAZOBACTAM	669	0	966	117	0.084926
E. coli	2017/18	CEFUROXIME	AMPICILLIN_SULBACTAM	SULFA_TRIMETHOPRIM	610	112	718	388	0.182138
E. coli	2017/18	CEFUROXIME	AMPICILLIN_SULBACTAM	TOBRAMYCIN	679	19	909	158	0.107076
E. coli	2017/18	CEFUROXIME	AZTREONAM	CEFAZOLIN	1099	336	7	149	0.241632
E. coli	2017/18	CEFUROXIME	AZTREONAM	CEFEPIME	1450	1	100	92	0.20926
E. coli	2017/18	CEFUROXIME	AZTREONAM	CEFTAZIDIME	1368	40	13	163	0.355376
E. coli	2017/18	CEFUROXIME	AZTREONAM	CEFTRIAXONE	1347	59	17	175	0.367816
E. coli	2017/18	CEFUROXIME	AZTREONAM	CIPROFLOXACIN	1069	456	90	102	0.093931
E. coli	2017/18	CEFUROXIME	AZTREONAM	GENTAMICIN	1400	125	156	36	0.0447902
E. coli	2017/18	CEFUROXIME	AZTREONAM	LEVOFLOXACIN	307	149	42	84	0.229039
E. coli	2017/18	CEFUROXIME	AZTREONAM	NITROFURANTOIN	1392	44	157	14	0.021258
E. coli	2017/18	CEFUROXIME	AZTREONAM	PIPERACILLIN_TAZOBACTAM	1393	82	165	26	0.035209
E. coli	2017/18	CEFUROXIME	AZTREONAM	SULFA_TRIMETHOPRIM	1162	363	115	77	0.0665719
E. coli	2017/18	CEFUROXIME	AZTREONAM	TOBRAMYCIN	1394	125	151	41	0.056308
E. coli	2017/18	CEFUROXIME	CEFAZOLIN	CEFEPIME	1043	2	414	81	0.132118
E. coli	2017/18	CEFUROXIME	CEFAZOLIN	CEFTAZIDIME	1026	1	329	222	0.324724
E. coli	2017/18	CEFUROXIME	CEFAZOLIN	CEFTRIAXONE	1024	5	315	224	0.336361
E. coli	2017/18	CEFUROXIME	CEFAZOLIN	CIPROFLOXACIN	814	326	329	227	0.108291
E. coli	2017/18	CEFUROXIME	CEFAZOLIN	GENTAMICIN	1054	86	486	70	0.0451384
E. coli	2017/18	CEFUROXIME	CEFAZOLIN	LEVOFLOXACIN	190	86	155	157	0.189378
E. coli	2017/18	CEFUROXIME	CEFAZOLIN	NITROFURANTOIN	1089	26	465	33	0.0376653
E. coli	2017/18	CEFUROXIME	CEFAZOLIN	PIPERACILLIN_TAZOBACTAM	1070	20	459	71	0.102228
E. coli	2017/18	CEFUROXIME	CEFAZOLIN	SULFA_TRIMETHOPRIM	890	250	361	195	0.116746
E. coli	2017/18	CEFUROXIME	CEFAZOLIN	TOBRAMYCIN	1034	87	450	68	0.0471679
E. coli	2017/18	CEFUROXIME	CEFEPIME	CEFTAZIDIME	1384	118	1	96	0.215747
E. coli	2017/18	CEFUROXIME	CEFEPIME	CEFTRIAXONE	1373	146	1	100	0.213642
E. coli	2017/18	CEFUROXIME	CEFEPIME	CIPROFLOXACIN	1106	468	18	83	0.118262
E. coli	2017/18	CEFUROXIME	CEFEPIME	GENTAMICIN	1452	122	72	29	0.0535072
E. coli	2017/18	CEFUROXIME	CEFEPIME	LEVOFLOXACIN	341	162	16	79	0.262792
E. coli	2017/18	CEFUROXIME	CEFEPIME	NITROFURANTOIN	1425	48	76	10	0.0199397
E. coli	2017/18	CEFUROXIME	CEFEPIME	PIPERACILLIN_TAZOBACTAM	1475	97	86	14	0.0191291
E. coli	2017/18	CEFUROXIME	CEFEPIME	SULFA_TRIMETHOPRIM	1194	380	41	60	0.0832554
E. coli	2017/18	CEFUROXIME	CEFEPIME	TOBRAMYCIN	1440	128	69	32	0.0603081
E. coli	2017/18	CEFUROXIME	CEFTAZIDIME	CEFTRIAXONE	1393	20	9	243	0.441997
E. coli	2017/18	CEFUROXIME	CEFTAZIDIME	CIPROFLOXACIN	1002	425	112	143	0.137033
E. coli	2017/18	CEFUROXIME	CEFTAZIDIME	GENTAMICIN	1323	104	204	51	0.069863
E. coli	2017/18	CEFUROXIME	CEFTAZIDIME	LEVOFLOXACIN	294	146	59	120	0.274704
E. coli	2017/18	CEFUROXIME	CEFTAZIDIME	NITROFURANTOIN	1315	43	207	21	0.0322102
E. coli	2017/18	CEFUROXIME	CEFTAZIDIME	PIPERACILLIN_TAZOBACTAM	1340	79	209	26	0.028258
E. coli	2017/18	CEFUROXIME	CEFTAZIDIME	SULFA_TRIMETHOPRIM	1084	343	136	119	0.119354
E. coli	2017/18	CEFUROXIME	CEFTAZIDIME	TOBRAMYCIN	1286	106	183	50	0.0728876
E. coli	2017/18	CEFUROXIME	CEFTRIAXONE	CIPROFLOXACIN	992	423	133	155	0.136079
E. coli	2017/18	CEFUROXIME	CEFTRIAXONE	GENTAMICIN	1313	102	231	57	0.0751473
E. coli	2017/18	CEFUROXIME	CEFTRIAXONE	LEVOFLOXACIN	287	138	72	129	0.273376
E. coli	2017/18	CEFUROXIME	CEFTRIAXONE	NITROFURANTOIN	1297	40	223	23	0.0361147
E. coli	2017/18	CEFUROXIME	CEFTRIAXONE	PIPERACILLIN_TAZOBACTAM	1321	85	240	29	0.0266303
E. coli	2017/18	CEFUROXIME	CEFTRIAXONE	SULFA_TRIMETHOPRIM	1075	340	157	131	0.123333
E. coli	2017/18	CEFUROXIME	CEFTRIAXONE	TOBRAMYCIN	1271	105	210	54	0.073673
E. coli	2017/18	CEFUROXIME	CIPROFLOXACIN	GENTAMICIN	1144	62	511	114	0.119238
E. coli	2017/18	CEFUROXIME	CIPROFLOXACIN	LEVOFLOXACIN	390	2	7	295	0.706909
E. coli	2017/18	CEFUROXIME	CIPROFLOXACIN	NITROFURANTOIN	1112	21	522	46	0.0564239
E. coli	2017/18	CEFUROXIME	CIPROFLOXACIN	PIPERACILLIN_TAZOBACTAM	1105	56	533	61	0.0496124
E. coli	2017/18	CEFUROXIME	CIPROFLOXACIN	SULFA_TRIMETHOPRIM	1016	190	315	310	0.302975
E. coli	2017/18	CEFUROXIME	CIPROFLOXACIN	TOBRAMYCIN	1135	45	456	132	0.165979
E. coli	2017/18	CEFUROXIME	GENTAMICIN	LEVOFLOXACIN	374	237	23	60	0.139394
E. coli	2017/18	CEFUROXIME	GENTAMICIN	NITROFURANTOIN	1490	50	144	17	0.0278686
E. coli	2017/18	CEFUROXIME	GENTAMICIN	PIPERACILLIN_TAZOBACTAM	1484	102	154	15	0.00876723
E. coli	2017/18	CEFUROXIME	GENTAMICIN	SULFA_TRIMETHOPRIM	1252	403	79	97	0.110493
E. coli	2017/18	CEFUROXIME	GENTAMICIN	TOBRAMYCIN	1565	35	26	142	0.301135
E. coli	2017/18	CEFUROXIME	LEVOFLOXACIN	NITROFURANTOIN	330	9	226	29	0.0839739
E. coli	2017/18	CEFUROXIME	LEVOFLOXACIN	PIPERACILLIN_TAZOBACTAM	363	23	246	27	0.0383372
E. coli	2017/18	CEFUROXIME	LEVOFLOXACIN	SULFA_TRIMETHOPRIM	324	73	125	172	0.377159
E. coli	2017/18	CEFUROXIME	LEVOFLOXACIN	TOBRAMYCIN	358	13	201	65	0.196599
E. coli	2017/18	CEFUROXIME	NITROFURANTOIN	PIPERACILLIN_TAZOBACTAM	1481	90	55	7	0.00875392
E. coli	2017/18	CEFUROXIME	NITROFURANTOIN	SULFA_TRIMETHOPRIM	1213	421	34	33	0.0369141
E. coli	2017/18	CEFUROXIME	NITROFURANTOIN	TOBRAMYCIN	1440	145	48	15	0.0237497
E. coli	2017/18	CEFUROXIME	PIPERACILLIN_TAZOBACTAM	SULFA_TRIMETHOPRIM	1225	413	53	64	0.0761022
E. coli	2017/18	CEFUROXIME	PIPERACILLIN_TAZOBACTAM	TOBRAMYCIN	1440	144	82	26	0.0391571
E. coli	2017/18	CEFUROXIME	SULFA_TRIMETHOPRIM	TOBRAMYCIN	1231	71	360	106	0.139078
E. coli	2015/16	AZTREONAM	AMPICILLIN	AMPICILLIN_SULBACTAM	34	0	14	145	0.476116
E. coli	2015/16	AZTREONAM	AMPICILLIN	CEFAZOLIN	3	0	3	131	0.131443
E. coli	2015/16	AZTREONAM	AMPICILLIN	CEFEPIME	30	1	134	95	0.140015
E. coli	2015/16	AZTREONAM	AMPICILLIN	CEFTAZIDIME	28	1	23	86	0.449122
E. coli	2015/16	AZTREONAM	AMPICILLIN	CEFTRIAXONE	29	2	27	202	0.336584
E. coli	2015/16	AZTREONAM	AMPICILLIN	CEFUROXIME	34	0	25	100	0.468858
E. coli	2015/16	AZTREONAM	AMPICILLIN	CIPROFLOXACIN	31	3	86	149	0.225025
E. coli	2015/16	AZTREONAM	AMPICILLIN	GENTAMICIN	34	0	179	56	0.0842686
E. coli	2015/16	AZTREONAM	AMPICILLIN	LEVOFLOXACIN	31	2	56	52	0.272054
E. coli	2015/16	AZTREONAM	AMPICILLIN	NITROFURANTOIN	30	1	182	22	0.0313755
E. coli	2015/16	AZTREONAM	AMPICILLIN	PIPERACILLIN_TAZOBACTAM	31	0	194	40	0.0541785
E. coli	2015/16	AZTREONAM	AMPICILLIN	SULFA_TRIMETHOPRIM	34	0	112	123	0.198883
E. coli	2015/16	AZTREONAM	AMPICILLIN	TOBRAMYCIN	31	3	159	76	0.0954851
E. coli	2015/16	AZTREONAM	AMPICILLIN_SULBACTAM	CEFEPIME	46	9	102	54	0.135804
E. coli	2015/16	AZTREONAM	AMPICILLIN_SULBACTAM	CEFTAZIDIME	31	8	20	77	0.460113
E. coli	2015/16	AZTREONAM	AMPICILLIN_SULBACTAM	CEFTRIAXONE	38	16	31	125	0.379615
E. coli	2015/16	AZTREONAM	AMPICILLIN_SULBACTAM	CEFUROXIME	43	11	27	102	0.465726
E. coli	2015/16	AZTREONAM	AMPICILLIN_SULBACTAM	CIPROFLOXACIN	39	20	76	86	0.148758
E. coli	2015/16	AZTREONAM	AMPICILLIN_SULBACTAM	GENTAMICIN	58	1	115	47	0.183778
E. coli	2015/16	AZTREONAM	AMPICILLIN_SULBACTAM	LEVOFLOXACIN	34	9	54	46	0.204816
E. coli	2015/16	AZTREONAM	AMPICILLIN_SULBACTAM	NITROFURANTOIN	41	4	106	12	0.0101663
E. coli	2015/16	AZTREONAM	AMPICILLIN_SULBACTAM	PIPERACILLIN_TAZOBACTAM	55	1	125	37	0.138939
E. coli	2015/16	AZTREONAM	AMPICILLIN_SULBACTAM	SULFA_TRIMETHOPRIM	48	11	89	72	0.197407
E. coli	2015/16	AZTREONAM	AMPICILLIN_SULBACTAM	TOBRAMYCIN	46	3	95	53	0.201362
E. coli	2015/16	AZTREONAM	CEFAZOLIN	CEFEPIME	1	0	67	62	0.0127851
E. coli	2015/16	AZTREONAM	CEFAZOLIN	CEFTRIAXONE	0	0	3	127	0.0373995
E. coli	2015/16	AZTREONAM	CEFAZOLIN	CIPROFLOXACIN	3	3	36	95	0.0389371
E. coli	2015/16	AZTREONAM	CEFAZOLIN	GENTAMICIN	4	2	102	29	-0.0193441
E. coli	2015/16	AZTREONAM	CEFAZOLIN	NITROFURANTOIN	6	0	110	13	-0.00297081
E. coli	2015/16	AZTREONAM	CEFAZOLIN	PIPERACILLIN_TAZOBACTAM	3	0	113	18	-0.00824248
E. coli	2015/16	AZTREONAM	CEFAZOLIN	SULFA_TRIMETHOPRIM	4	2	57	74	0.0385917
E. coli	2015/16	AZTREONAM	CEFAZOLIN	TOBRAMYCIN	4	2	87	44	0.000426051
E. coli	2015/16	AZTREONAM	CEFEPIME	CEFTAZIDIME	48	38	1	47	0.427666
E. coli	2015/16	AZTREONAM	CEFEPIME	CEFTRIAXONE	69	119	0	94	0.272102
E. coli	2015/16	AZTREONAM	CEFEPIME	CEFUROXIME	64	65	2	46	0.318579
E. coli	2015/16	AZTREONAM	CEFEPIME	CIPROFLOXACIN	111	77	13	83	0.383153
E. coli	2015/16	AZTREONAM	CEFEPIME	GENTAMICIN	160	28	66	30	0.147892
E. coli	2015/16	AZTREONAM	CEFEPIME	LEVOFLOXACIN	76	16	8	35	0.522036
E. coli	2015/16	AZTREONAM	CEFEPIME	NITROFURANTOIN	135	10	68	13	0.0851912
E. coli	2015/16	AZTREONAM	CEFEPIME	PIPERACILLIN_TAZOBACTAM	163	25	76	20	0.0681679
E. coli	2015/16	AZTREONAM	CEFEPIME	SULFA_TRIMETHOPRIM	121	66	32	64	0.277202
E. coli	2015/16	AZTREONAM	CEFEPIME	TOBRAMYCIN	137	27	47	49	0.318669
E. coli	2015/16	AZTREONAM	CEFTAZIDIME	CEFTRIAXONE	46	5	3	80	0.681187
E. coli	2015/16	AZTREONAM	CEFTAZIDIME	CEFUROXIME	46	4	3	82	0.682251
E. coli	2015/16	AZTREONAM	CEFTAZIDIME	CIPROFLOXACIN	42	9	35	52	0.375017
E. coli	2015/16	AZTREONAM	CEFTAZIDIME	GENTAMICIN	45	6	66	21	0.112252
E. coli	2015/16	AZTREONAM	CEFTAZIDIME	LEVOFLOXACIN	43	8	26	44	0.435995
E. coli	2015/16	AZTREONAM	CEFTAZIDIME	NITROFURANTOIN	47	3	62	9	0.0631857
E. coli	2015/16	AZTREONAM	CEFTAZIDIME	PIPERACILLIN_TAZOBACTAM	49	2	66	19	0.159234
E. coli	2015/16	AZTREONAM	CEFTAZIDIME	SULFA_TRIMETHOPRIM	41	10	52	35	0.187758
E. coli	2015/16	AZTREONAM	CEFTAZIDIME	TOBRAMYCIN	43	8	61	26	0.129425
E. coli	2015/16	AZTREONAM	CEFTRIAXONE	CEFUROXIME	58	10	6	101	0.657923
E. coli	2015/16	AZTREONAM	CEFTRIAXONE	CIPROFLOXACIN	53	16	72	143	0.309613
E. coli	2015/16	AZTREONAM	CEFTRIAXONE	GENTAMICIN	63	6	164	51	0.10419
E. coli	2015/16	AZTREONAM	CEFTRIAXONE	LEVOFLOXACIN	46	8	38	42	0.346121
E. coli	2015/16	AZTREONAM	CEFTRIAXONE	NITROFURANTOIN	47	1	156	22	0.0608543
E. coli	2015/16	AZTREONAM	CEFTRIAXONE	PIPERACILLIN_TAZOBACTAM	63	7	176	38	0.0557258
E. coli	2015/16	AZTREONAM	CEFTRIAXONE	SULFA_TRIMETHOPRIM	54	15	99	115	0.228497
E. coli	2015/16	AZTREONAM	CEFTRIAXONE	TOBRAMYCIN	50	5	134	71	0.157874
E. coli	2015/16	AZTREONAM	CEFUROXIME	CIPROFLOXACIN	53	16	52	61	0.282491
E. coli	2015/16	AZTREONAM	CEFUROXIME	GENTAMICIN	60	9	88	25	0.084011
E. coli	2015/16	AZTREONAM	CEFUROXIME	LEVOFLOXACIN	47	9	38	44	0.347169
E. coli	2015/16	AZTREONAM	CEFUROXIME	NITROFURANTOIN	52	1	72	10	0.0901394
E. coli	2015/16	AZTREONAM	CEFUROXIME	PIPERACILLIN_TAZOBACTAM	64	3	86	27	0.167818
E. coli	2015/16	AZTREONAM	CEFUROXIME	SULFA_TRIMETHOPRIM	55	14	68	45	0.180155
E. coli	2015/16	AZTREONAM	CEFUROXIME	TOBRAMYCIN	48	10	73	27	0.0894003
E. coli	2015/16	AZTREONAM	CIPROFLOXACIN	GENTAMICIN	116	15	121	46	0.154714
E. coli	2015/16	AZTREONAM	CIPROFLOXACIN	LEVOFLOXACIN	87	0	2	56	0.700042
E. coli	2015/16	AZTREONAM	CIPROFLOXACIN	NITROFURANTOIN	103	5	112	20	0.100325
E. coli	2015/16	AZTREONAM	CIPROFLOXACIN	PIPERACILLIN_TAZOBACTAM	115	13	132	32	0.0906254
E. coli	2015/16	AZTREONAM	CIPROFLOXACIN	SULFA_TRIMETHOPRIM	100	31	63	103	0.3672
E. coli	2015/16	AZTREONAM	CIPROFLOXACIN	TOBRAMYCIN	111	8	83	72	0.361184
E. coli	2015/16	AZTREONAM	GENTAMICIN	LEVOFLOXACIN	81	37	8	19	0.234463
E. coli	2015/16	AZTREONAM	GENTAMICIN	NITROFURANTOIN	173	21	42	4	-0.0129933
E. coli	2015/16	AZTREONAM	GENTAMICIN	PIPERACILLIN_TAZOBACTAM	199	32	48	13	0.0504386
E. coli	2015/16	AZTREONAM	GENTAMICIN	SULFA_TRIMETHOPRIM	138	98	25	36	0.113969
E. coli	2015/16	AZTREONAM	GENTAMICIN	TOBRAMYCIN	184	33	10	47	0.428648
E. coli	2015/16	AZTREONAM	LEVOFLOXACIN	NITROFURANTOIN	74	4	39	8	0.112026
E. coli	2015/16	AZTREONAM	LEVOFLOXACIN	PIPERACILLIN_TAZOBACTAM	78	9	43	11	0.0954136
E. coli	2015/16	AZTREONAM	LEVOFLOXACIN	SULFA_TRIMETHOPRIM	74	15	26	30	0.342487
E. coli	2015/16	AZTREONAM	LEVOFLOXACIN	TOBRAMYCIN	83	6	27	29	0.408025
E. coli	2015/16	AZTREONAM	NITROFURANTOIN	PIPERACILLIN_TAZOBACTAM	183	28	21	2	-0.0156354
E. coli	2015/16	AZTREONAM	NITROFURANTOIN	SULFA_TRIMETHOPRIM	123	92	7	17	0.10008
E. coli	2015/16	AZTREONAM	NITROFURANTOIN	TOBRAMYCIN	157	58	17	8	0.0189376
E. coli	2015/16	AZTREONAM	PIPERACILLIN_TAZOBACTAM	SULFA_TRIMETHOPRIM	142	105	16	29	0.113713
E. coli	2015/16	AZTREONAM	PIPERACILLIN_TAZOBACTAM	TOBRAMYCIN	166	62	23	17	0.0791391
E. coli	2015/16	AZTREONAM	SULFA_TRIMETHOPRIM	TOBRAMYCIN	122	26	71	54	0.251056
E. coli	2017/18	AZTREONAM	AMPICILLIN	AMPICILLIN_SULBACTAM	58	0	35	230	0.456123
E. coli	2017/18	AZTREONAM	AMPICILLIN	CEFAZOLIN	49	1	18	296	0.410402
E. coli	2017/18	AZTREONAM	AMPICILLIN	CEFEPIME	51	2	224	151	0.138799
E. coli	2017/18	AZTREONAM	AMPICILLIN	CEFTAZIDIME	37	3	28	162	0.421115
E. coli	2017/18	AZTREONAM	AMPICILLIN	CEFTRIAXONE	42	4	31	343	0.327242
E. coli	2017/18	AZTREONAM	AMPICILLIN	CEFUROXIME	53	7	25	184	0.495855
E. coli	2017/18	AZTREONAM	AMPICILLIN	CIPROFLOXACIN	57	4	134	246	0.255461
E. coli	2017/18	AZTREONAM	AMPICILLIN	GENTAMICIN	54	7	304	76	0.0390185
E. coli	2017/18	AZTREONAM	AMPICILLIN	LEVOFLOXACIN	23	2	50	87	0.268001
E. coli	2017/18	AZTREONAM	AMPICILLIN	NITROFURANTOIN	55	0	308	28	0.0297343
E. coli	2017/18	AZTREONAM	AMPICILLIN	PIPERACILLIN_TAZOBACTAM	54	0	329	50	0.0446056
E. coli	2017/18	AZTREONAM	AMPICILLIN	SULFA_TRIMETHOPRIM	60	1	194	186	0.193773
E. coli	2017/18	AZTREONAM	AMPICILLIN	TOBRAMYCIN	53	8	267	106	0.0702857
E. coli	2017/18	AZTREONAM	AMPICILLIN_SULBACTAM	CEFAZOLIN	49	31	17	152	0.433942
E. coli	2017/18	AZTREONAM	AMPICILLIN_SULBACTAM	CEFEPIME	60	27	143	86	0.0517397
E. coli	2017/18	AZTREONAM	AMPICILLIN_SULBACTAM	CEFTAZIDIME	40	28	25	138	0.358798
E. coli	2017/18	AZTREONAM	AMPICILLIN_SULBACTAM	CEFTRIAXONE	43	37	30	199	0.314842
E. coli	2017/18	AZTREONAM	AMPICILLIN_SULBACTAM	CEFUROXIME	55	32	23	160	0.430997
E. coli	2017/18	AZTREONAM	AMPICILLIN_SULBACTAM	CIPROFLOXACIN	65	29	116	119	0.159471
E. coli	2017/18	AZTREONAM	AMPICILLIN_SULBACTAM	GENTAMICIN	85	9	177	58	0.117341
E. coli	2017/18	AZTREONAM	AMPICILLIN_SULBACTAM	LEVOFLOXACIN	24	24	44	64	0.0789446
E. coli	2017/18	AZTREONAM	AMPICILLIN_SULBACTAM	NITROFURANTOIN	84	3	176	16	0.0399605
E. coli	2017/18	AZTREONAM	AMPICILLIN_SULBACTAM	PIPERACILLIN_TAZOBACTAM	86	0	193	41	0.112867
E. coli	2017/18	AZTREONAM	AMPICILLIN_SULBACTAM	SULFA_TRIMETHOPRIM	68	26	138	97	0.109753
E. coli	2017/18	AZTREONAM	AMPICILLIN_SULBACTAM	TOBRAMYCIN	81	11	163	65	0.129917
E. coli	2017/18	AZTREONAM	CEFAZOLIN	CEFEPIME	56	0	164	131	0.199784
E. coli	2017/18	AZTREONAM	CEFAZOLIN	CEFTAZIDIME	47	2	6	145	0.581946
E. coli	2017/18	AZTREONAM	CEFAZOLIN	CEFTRIAXONE	46	3	7	288	0.422599
E. coli	2017/18	AZTREONAM	CEFAZOLIN	CEFUROXIME	59	7	2	149	0.621904
E. coli	2017/18	AZTREONAM	CEFAZOLIN	CIPROFLOXACIN	58	9	96	202	0.309263
E. coli	2017/18	AZTREONAM	CEFAZOLIN	GENTAMICIN	58	9	241	57	0.0333573
E. coli	2017/18	AZTREONAM	CEFAZOLIN	LEVOFLOXACIN	17	4	29	68	0.289954
E. coli	2017/18	AZTREONAM	CEFAZOLIN	NITROFURANTOIN	65	0	268	24	0.0372998
E. coli	2017/18	AZTREONAM	CEFAZOLIN	PIPERACILLIN_TAZOBACTAM	59	1	268	28	0.0383525
E. coli	2017/18	AZTREONAM	CEFAZOLIN	SULFA_TRIMETHOPRIM	63	4	151	147	0.233965
E. coli	2017/18	AZTREONAM	CEFAZOLIN	TOBRAMYCIN	58	9	214	84	0.084551
E. coli	2017/18	AZTREONAM	CEFEPIME	CEFTAZIDIME	65	77	0	89	0.36359
E. coli	2017/18	AZTREONAM	CEFEPIME	CEFTRIAXONE	75	195	0	153	0.214262
E. coli	2017/18	AZTREONAM	CEFEPIME	CEFUROXIME	70	100	0	92	0.31372
E. coli	2017/18	AZTREONAM	CEFEPIME	CIPROFLOXACIN	160	117	22	131	0.376059
E. coli	2017/18	AZTREONAM	CEFEPIME	GENTAMICIN	236	41	111	42	0.11698
E. coli	2017/18	AZTREONAM	CEFEPIME	LEVOFLOXACIN	56	13	14	74	0.591457
E. coli	2017/18	AZTREONAM	CEFEPIME	NITROFURANTOIN	228	13	123	15	0.0513193
E. coli	2017/18	AZTREONAM	CEFEPIME	PIPERACILLIN_TAZOBACTAM	246	30	131	21	0.027162
E. coli	2017/18	AZTREONAM	CEFEPIME	SULFA_TRIMETHOPRIM	184	93	60	93	0.247344
E. coli	2017/18	AZTREONAM	CEFEPIME	TOBRAMYCIN	210	60	97	54	0.125214
E. coli	2017/18	AZTREONAM	CEFTAZIDIME	CEFTRIAXONE	62	3	4	162	0.620815
E. coli	2017/18	AZTREONAM	CEFTAZIDIME	CEFUROXIME	52	13	3	163	0.560588
E. coli	2017/18	AZTREONAM	CEFTAZIDIME	CIPROFLOXACIN	58	7	70	96	0.353512
E. coli	2017/18	AZTREONAM	CEFTAZIDIME	GENTAMICIN	57	8	131	35	0.0690963
E. coli	2017/18	AZTREONAM	CEFTAZIDIME	LEVOFLOXACIN	20	3	30	80	0.325868
E. coli	2017/18	AZTREONAM	CEFTAZIDIME	NITROFURANTOIN	63	0	141	14	0.0594838
E. coli	2017/18	AZTREONAM	CEFTAZIDIME	PIPERACILLIN_TAZOBACTAM	62	2	145	20	0.0667225
E. coli	2017/18	AZTREONAM	CEFTAZIDIME	SULFA_TRIMETHOPRIM	57	8	95	71	0.232406
E. coli	2017/18	AZTREONAM	CEFTAZIDIME	TOBRAMYCIN	57	8	127	39	0.0875849
E. coli	2017/18	AZTREONAM	CEFTRIAXONE	CEFUROXIME	58	17	5	175	0.557835
E. coli	2017/18	AZTREONAM	CEFTRIAXONE	CIPROFLOXACIN	65	10	111	237	0.303612
E. coli	2017/18	AZTREONAM	CEFTRIAXONE	GENTAMICIN	67	8	273	75	0.0605785
E. coli	2017/18	AZTREONAM	CEFTRIAXONE	LEVOFLOXACIN	26	3	38	83	0.339825
E. coli	2017/18	AZTREONAM	CEFTRIAXONE	NITROFURANTOIN	63	1	281	27	0.0360671
E. coli	2017/18	AZTREONAM	CEFTRIAXONE	PIPERACILLIN_TAZOBACTAM	71	4	299	47	0.0450912
E. coli	2017/18	AZTREONAM	CEFTRIAXONE	SULFA_TRIMETHOPRIM	64	11	173	175	0.196643
E. coli	2017/18	AZTREONAM	CEFTRIAXONE	TOBRAMYCIN	65	8	235	106	0.10969
E. coli	2017/18	AZTREONAM	CEFUROXIME	CIPROFLOXACIN	70	10	90	102	0.316695
E. coli	2017/18	AZTREONAM	CEFUROXIME	GENTAMICIN	71	9	156	36	0.0607446
E. coli	2017/18	AZTREONAM	CEFUROXIME	LEVOFLOXACIN	28	4	42	84	0.329651
E. coli	2017/18	AZTREONAM	CEFUROXIME	NITROFURANTOIN	69	0	157	14	0.0536759
E. coli	2017/18	AZTREONAM	CEFUROXIME	PIPERACILLIN_TAZOBACTAM	69	3	165	26	0.0699195
E. coli	2017/18	AZTREONAM	CEFUROXIME	SULFA_TRIMETHOPRIM	70	10	115	77	0.217153
E. coli	2017/18	AZTREONAM	CEFUROXIME	TOBRAMYCIN	68	10	151	41	0.0684136
E. coli	2017/18	AZTREONAM	CIPROFLOXACIN	GENTAMICIN	172	23	191	61	0.119803
E. coli	2017/18	AZTREONAM	CIPROFLOXACIN	LEVOFLOXACIN	72	0	1	89	0.716265
E. coli	2017/18	AZTREONAM	CIPROFLOXACIN	NITROFURANTOIN	165	5	202	23	0.0682385
E. coli	2017/18	AZTREONAM	CIPROFLOXACIN	PIPERACILLIN_TAZOBACTAM	168	19	219	32	0.0252159
E. coli	2017/18	AZTREONAM	CIPROFLOXACIN	SULFA_TRIMETHOPRIM	158	37	100	152	0.39084
E. coli	2017/18	AZTREONAM	CIPROFLOXACIN	TOBRAMYCIN	171	19	152	96	0.268927
E. coli	2017/18	AZTREONAM	GENTAMICIN	LEVOFLOXACIN	64	64	9	25	0.152828
E. coli	2017/18	AZTREONAM	GENTAMICIN	NITROFURANTOIN	300	22	67	6	0.00846792
E. coli	2017/18	AZTREONAM	GENTAMICIN	PIPERACILLIN_TAZOBACTAM	315	39	72	12	0.0206046
E. coli	2017/18	AZTREONAM	GENTAMICIN	SULFA_TRIMETHOPRIM	222	141	36	48	0.11182
E. coli	2017/18	AZTREONAM	GENTAMICIN	TOBRAMYCIN	317	41	6	74	0.454136
E. coli	2017/18	AZTREONAM	LEVOFLOXACIN	NITROFURANTOIN	53	2	72	10	0.0782962
E. coli	2017/18	AZTREONAM	LEVOFLOXACIN	PIPERACILLIN_TAZOBACTAM	68	5	78	11	0.053844
E. coli	2017/18	AZTREONAM	LEVOFLOXACIN	SULFA_TRIMETHOPRIM	58	15	35	54	0.383519
E. coli	2017/18	AZTREONAM	LEVOFLOXACIN	TOBRAMYCIN	66	7	60	29	0.219105
E. coli	2017/18	AZTREONAM	NITROFURANTOIN	PIPERACILLIN_TAZOBACTAM	326	32	22	6	0.0363774
E. coli	2017/18	AZTREONAM	NITROFURANTOIN	SULFA_TRIMETHOPRIM	217	150	11	17	0.0523655
E. coli	2017/18	AZTREONAM	NITROFURANTOIN	TOBRAMYCIN	269	94	22	6	-0.0117169
E. coli	2017/18	AZTREONAM	PIPERACILLIN_TAZOBACTAM	SULFA_TRIMETHOPRIM	221	166	28	23	0.00907935
E. coli	2017/18	AZTREONAM	PIPERACILLIN_TAZOBACTAM	TOBRAMYCIN	286	95	28	20	0.0682432
E. coli	2017/18	AZTREONAM	SULFA_TRIMETHOPRIM	TOBRAMYCIN	207	48	116	67	0.172788
E. coli	2015/16	AMPICILLIN	AMOXICILLIN_CLAVULANATE	AMPICILLIN_SULBACTAM	1423	4231	33	3075	0.190056
E. coli	2015/16	AMPICILLIN	AMOXICILLIN_CLAVULANATE	CEFAZOLIN	2395	259	738	707	0.351326
E. coli	2015/16	AMPICILLIN	AMOXICILLIN_CLAVULANATE	CEFEPIME	4054	112	2200	123	0.0243
E. coli	2015/16	AMPICILLIN	AMOXICILLIN_CLAVULANATE	CEFTAZIDIME	5119	209	2563	337	0.0712159
E. coli	2015/16	AMPICILLIN	AMOXICILLIN_CLAVULANATE	CEFTRIAXONE	5012	318	2492	408	0.0749771
E. coli	2015/16	AMPICILLIN	AMOXICILLIN_CLAVULANATE	CEFUROXIME	81	74	99	93	0.00687641
E. coli	2015/16	AMPICILLIN	AMOXICILLIN_CLAVULANATE	CIPROFLOXACIN	4362	1295	2305	805	0.0274717
E. coli	2015/16	AMPICILLIN	AMOXICILLIN_CLAVULANATE	GENTAMICIN	5074	582	2678	431	0.0329645
E. coli	2015/16	AMPICILLIN	AMOXICILLIN_CLAVULANATE	LEVOFLOXACIN	3988	1158	2105	691	0.0202188
E. coli	2015/16	AMPICILLIN	AMOXICILLIN_CLAVULANATE	NITROFURANTOIN	5292	228	2839	183	0.0177901
E. coli	2015/16	AMPICILLIN	AMOXICILLIN_CLAVULANATE	PIPERACILLIN_TAZOBACTAM	5295	34	2372	513	0.147985
E. coli	2015/16	AMPICILLIN	AMOXICILLIN_CLAVULANATE	SULFA_TRIMETHOPRIM	3640	2015	2046	1062	-0.0133777
E. coli	2015/16	AMPICILLIN	AMOXICILLIN_CLAVULANATE	TOBRAMYCIN	4945	437	2494	433	0.0616636
E. coli	2015/16	AMPICILLIN	AMPICILLIN_SULBACTAM	AZTREONAM	402	14	4488	145	-0.000717933
E. coli	2015/16	AMPICILLIN	AMPICILLIN_SULBACTAM	CEFAZOLIN	1214	165	7108	2100	0.0468961
E. coli	2015/16	AMPICILLIN	AMPICILLIN_SULBACTAM	CEFEPIME	1419	61	9490	285	-0.00567865
E. coli	2015/16	AMPICILLIN	AMPICILLIN_SULBACTAM	CEFTAZIDIME	1937	129	11079	722	-0.000639193
E. coli	2015/16	AMPICILLIN	AMPICILLIN_SULBACTAM	CEFTRIAXONE	1921	234	11694	1037	-0.0137414
E. coli	2015/16	AMPICILLIN	AMPICILLIN_SULBACTAM	CEFUROXIME	431	81	4685	640	-0.0124635
E. coli	2015/16	AMPICILLIN	AMPICILLIN_SULBACTAM	CIPROFLOXACIN	1762	727	11929	4227	-0.0141764
E. coli	2015/16	AMPICILLIN	AMPICILLIN_SULBACTAM	GENTAMICIN	2336	154	13931	2226	0.0329498
E. coli	2015/16	AMPICILLIN	AMPICILLIN_SULBACTAM	LEVOFLOXACIN	1543	628	9769	3291	-0.0183654
E. coli	2015/16	AMPICILLIN	AMPICILLIN_SULBACTAM	NITROFURANTOIN	2218	138	14635	587	-0.0096266
E. coli	2015/16	AMPICILLIN	AMPICILLIN_SULBACTAM	PIPERACILLIN_TAZOBACTAM	2261	5	14551	1032	0.0228538
E. coli	2015/16	AMPICILLIN	AMPICILLIN_SULBACTAM	SULFA_TRIMETHOPRIM	1523	965	10351	5804	-0.0132637
E. coli	2015/16	AMPICILLIN	AMPICILLIN_SULBACTAM	TOBRAMYCIN	1776	99	10640	1456	0.0293626
E. coli	2015/16	AMPICILLIN	AZTREONAM	CEFAZOLIN	2284	357	3	131	0.158381
E. coli	2015/16	AMPICILLIN	AZTREONAM	CEFEPIME	4449	2	134	95	0.0966909
E. coli	2015/16	AMPICILLIN	AZTREONAM	CEFTAZIDIME	3159	27	23	86	0.129212
E. coli	2015/16	AMPICILLIN	AZTREONAM	CEFTRIAXONE	4330	111	27	202	0.187739
E. coli	2015/16	AMPICILLIN	AZTREONAM	CEFUROXIME	3716	316	25	100	0.098928
E. coli	2015/16	AMPICILLIN	AZTREONAM	CIPROFLOXACIN	4284	1486	86	149	0.0588863
E. coli	2015/16	AMPICILLIN	AZTREONAM	GENTAMICIN	5004	769	179	56	0.0166963
E. coli	2015/16	AMPICILLIN	AZTREONAM	LEVOFLOXACIN	3043	1009	56	52	0.0245312
E. coli	2015/16	AMPICILLIN	AZTREONAM	NITROFURANTOIN	5187	142	182	22	0.0135195
E. coli	2015/16	AMPICILLIN	AZTREONAM	PIPERACILLIN_TAZOBACTAM	5432	259	194	40	0.0219661
E. coli	2015/16	AMPICILLIN	AZTREONAM	SULFA_TRIMETHOPRIM	3556	2216	112	123	0.0211501
E. coli	2015/16	AMPICILLIN	AZTREONAM	TOBRAMYCIN	5122	630	159	76	0.0357252
E. coli	2015/16	AMPICILLIN	CEFAZOLIN	CEFEPIME	3218	0	1014	245	0.147362
E. coli	2015/16	AMPICILLIN	CEFAZOLIN	CEFTAZIDIME	4784	0	1286	408	0.175225
E. coli	2015/16	AMPICILLIN	CEFAZOLIN	CEFTRIAXONE	5885	0	1560	662	0.219949
E. coli	2015/16	AMPICILLIN	CEFAZOLIN	CEFUROXIME	2127	47	487	381	0.330427
E. coli	2015/16	AMPICILLIN	CEFAZOLIN	CIPROFLOXACIN	7062	2320	1535	950	0.0907738
E. coli	2015/16	AMPICILLIN	CEFAZOLIN	GENTAMICIN	8224	1160	2094	392	0.0228858
E. coli	2015/16	AMPICILLIN	CEFAZOLIN	LEVOFLOXACIN	4423	1407	1093	580	0.0739735
E. coli	2015/16	AMPICILLIN	CEFAZOLIN	NITROFURANTOIN	8490	331	2143	184	0.0286802
E. coli	2015/16	AMPICILLIN	CEFAZOLIN	PIPERACILLIN_TAZOBACTAM	8696	181	1779	437	0.121017
E. coli	2015/16	AMPICILLIN	CEFAZOLIN	SULFA_TRIMETHOPRIM	6058	3322	1572	912	0.00861227
E. coli	2015/16	AMPICILLIN	CEFAZOLIN	TOBRAMYCIN	5315	608	1205	255	0.0471249
E. coli	2015/16	AMPICILLIN	CEFEPIME	CEFTAZIDIME	9400	384	10	233	0.106155
E. coli	2015/16	AMPICILLIN	CEFEPIME	CEFTRIAXONE	10840	761	2	379	0.127784
E. coli	2015/16	AMPICILLIN	CEFEPIME	CEFUROXIME	3903	436	1	191	0.152147
E. coli	2015/16	AMPICILLIN	CEFEPIME	CIPROFLOXACIN	9264	2875	68	315	0.071582
E. coli	2015/16	AMPICILLIN	CEFEPIME	GENTAMICIN	10688	1456	284	99	0.0177264
E. coli	2015/16	AMPICILLIN	CEFEPIME	LEVOFLOXACIN	7702	2329	46	191	0.0538308
E. coli	2015/16	AMPICILLIN	CEFEPIME	NITROFURANTOIN	11157	412	297	50	0.0144115
E. coli	2015/16	AMPICILLIN	CEFEPIME	PIPERACILLIN_TAZOBACTAM	11340	747	252	46	0.00964488
E. coli	2015/16	AMPICILLIN	CEFEPIME	SULFA_TRIMETHOPRIM	7747	4395	130	252	0.0355162
E. coli	2015/16	AMPICILLIN	CEFEPIME	TOBRAMYCIN	10567	1162	163	152	0.0452422
E. coli	2015/16	AMPICILLIN	CEFTAZIDIME	CEFTRIAXONE	13086	240	30	823	0.2345
E. coli	2015/16	AMPICILLIN	CEFTAZIDIME	CEFUROXIME	3253	281	4	184	0.184096
E. coli	2015/16	AMPICILLIN	CEFTAZIDIME	CIPROFLOXACIN	10240	3086	281	576	0.104158
E. coli	2015/16	AMPICILLIN	CEFTAZIDIME	GENTAMICIN	11765	1564	634	223	0.0348312
E. coli	2015/16	AMPICILLIN	CEFTAZIDIME	LEVOFLOXACIN	9705	2949	261	536	0.101997
E. coli	2015/16	AMPICILLIN	CEFTAZIDIME	NITROFURANTOIN	12157	515	694	111	0.0247362
E. coli	2015/16	AMPICILLIN	CEFTAZIDIME	PIPERACILLIN_TAZOBACTAM	12496	778	718	128	0.0229703
E. coli	2015/16	AMPICILLIN	CEFTAZIDIME	SULFA_TRIMETHOPRIM	8642	4682	408	448	0.0395124
E. coli	2015/16	AMPICILLIN	CEFTAZIDIME	TOBRAMYCIN	10171	997	438	192	0.0487672
E. coli	2015/16	AMPICILLIN	CEFTRIAXONE	CEFUROXIME	3358	301	18	342	0.287983
E. coli	2015/16	AMPICILLIN	CEFTRIAXONE	CIPROFLOXACIN	11409	3369	474	913	0.139739
E. coli	2015/16	AMPICILLIN	CEFTRIAXONE	GENTAMICIN	13054	1728	1036	352	0.045716
E. coli	2015/16	AMPICILLIN	CEFTRIAXONE	LEVOFLOXACIN	9703	2846	361	702	0.129593
E. coli	2015/16	AMPICILLIN	CEFTRIAXONE	NITROFURANTOIN	13423	554	1127	167	0.0309337
E. coli	2015/16	AMPICILLIN	CEFTRIAXONE	PIPERACILLIN_TAZOBACTAM	13792	926	1136	152	0.0173166
E. coli	2015/16	AMPICILLIN	CEFTRIAXONE	SULFA_TRIMETHOPRIM	9606	5169	632	755	0.061721
E. coli	2015/16	AMPICILLIN	CEFTRIAXONE	TOBRAMYCIN	11175	1071	693	347	0.0790631
E. coli	2015/16	AMPICILLIN	CEFUROXIME	CIPROFLOXACIN	4116	1309	322	413	0.138654
E. coli	2015/16	AMPICILLIN	CEFUROXIME	GENTAMICIN	4760	665	584	152	0.0367397
E. coli	2015/16	AMPICILLIN	CEFUROXIME	LEVOFLOXACIN	3121	955	231	258	0.116057
E. coli	2015/16	AMPICILLIN	CEFUROXIME	NITROFURANTOIN	4956	81	582	70	0.0425087
E. coli	2015/16	AMPICILLIN	CEFUROXIME	PIPERACILLIN_TAZOBACTAM	4989	185	503	81	0.0420417
E. coli	2015/16	AMPICILLIN	CEFUROXIME	SULFA_TRIMETHOPRIM	3440	1985	425	311	0.0239548
E. coli	2015/16	AMPICILLIN	CEFUROXIME	TOBRAMYCIN	4217	504	427	157	0.0679717
E. coli	2015/16	AMPICILLIN	CIPROFLOXACIN	GENTAMICIN	13275	1349	4113	1195	0.106941
E. coli	2015/16	AMPICILLIN	CIPROFLOXACIN	LEVOFLOXACIN	11279	13	37	3908	0.580331
E. coli	2015/16	AMPICILLIN	CIPROFLOXACIN	NITROFURANTOIN	13469	434	4569	360	0.033507
E. coli	2015/16	AMPICILLIN	CIPROFLOXACIN	PIPERACILLIN_TAZOBACTAM	13394	706	4603	417	0.0261761
E. coli	2015/16	AMPICILLIN	CIPROFLOXACIN	SULFA_TRIMETHOPRIM	10135	4489	2517	2785	0.171164
E. coli	2015/16	AMPICILLIN	CIPROFLOXACIN	TOBRAMYCIN	10729	728	2820	975	0.150296
E. coli	2015/16	AMPICILLIN	GENTAMICIN	LEVOFLOXACIN	10276	3016	1041	909	0.110199
E. coli	2015/16	AMPICILLIN	GENTAMICIN	NITROFURANTOIN	15813	615	2228	180	0.017638
E. coli	2015/16	AMPICILLIN	GENTAMICIN	PIPERACILLIN_TAZOBACTAM	15730	941	2269	182	0.00815021
E. coli	2015/16	AMPICILLIN	GENTAMICIN	SULFA_TRIMETHOPRIM	11850	5535	804	1739	0.163029
E. coli	2015/16	AMPICILLIN	GENTAMICIN	TOBRAMYCIN	12996	227	556	1475	0.337932
E. coli	2015/16	AMPICILLIN	LEVOFLOXACIN	NITROFURANTOIN	10488	347	3390	275	0.0337525
E. coli	2015/16	AMPICILLIN	LEVOFLOXACIN	PIPERACILLIN_TAZOBACTAM	10645	577	3550	314	0.023272
E. coli	2015/16	AMPICILLIN	LEVOFLOXACIN	SULFA_TRIMETHOPRIM	7817	3498	1873	2049	0.163793
E. coli	2015/16	AMPICILLIN	LEVOFLOXACIN	TOBRAMYCIN	9063	584	2296	732	0.137668
E. coli	2015/16	AMPICILLIN	NITROFURANTOIN	PIPERACILLIN_TAZOBACTAM	16345	973	670	74	0.0072766
E. coli	2015/16	AMPICILLIN	NITROFURANTOIN	SULFA_TRIMETHOPRIM	11577	6459	381	412	0.0263748
E. coli	2015/16	AMPICILLIN	NITROFURANTOIN	TOBRAMYCIN	12463	1511	478	82	0.00585251
E. coli	2015/16	AMPICILLIN	PIPERACILLIN_TAZOBACTAM	SULFA_TRIMETHOPRIM	11522	6475	608	515	0.0220531
E. coli	2015/16	AMPICILLIN	PIPERACILLIN_TAZOBACTAM	TOBRAMYCIN	12676	1499	729	134	0.0111206
E. coli	2015/16	AMPICILLIN	SULFA_TRIMETHOPRIM	TOBRAMYCIN	9068	576	4478	1127	0.132044
E. coli	2017/18	AMPICILLIN	AMOXICILLIN_CLAVULANATE	AMPICILLIN_SULBACTAM	1435	5871	63	3902	0.145045
E. coli	2017/18	AMPICILLIN	AMOXICILLIN_CLAVULANATE	AZTREONAM	1435	7	561	31	0.0398515
E. coli	2017/18	AMPICILLIN	AMOXICILLIN_CLAVULANATE	CEFAZOLIN	3466	179	1050	889	0.358703
E. coli	2017/18	AMPICILLIN	AMOXICILLIN_CLAVULANATE	CEFEPIME	6430	61	3633	105	0.0175476
E. coli	2017/18	AMPICILLIN	AMOXICILLIN_CLAVULANATE	CEFTAZIDIME	6175	224	3366	390	0.0647455
E. coli	2017/18	AMPICILLIN	AMOXICILLIN_CLAVULANATE	CEFTRIAXONE	5987	410	3238	472	0.0593187
E. coli	2017/18	AMPICILLIN	AMOXICILLIN_CLAVULANATE	CEFUROXIME	1240	59	423	155	0.191899
E. coli	2017/18	AMPICILLIN	AMOXICILLIN_CLAVULANATE	CIPROFLOXACIN	5690	1616	3014	954	0.0175847
E. coli	2017/18	AMPICILLIN	AMOXICILLIN_CLAVULANATE	GENTAMICIN	6474	833	3515	453	0.000148742
E. coli	2017/18	AMPICILLIN	AMOXICILLIN_CLAVULANATE	LEVOFLOXACIN	4732	1362	2663	837	0.0145226
E. coli	2017/18	AMPICILLIN	AMOXICILLIN_CLAVULANATE	NITROFURANTOIN	6822	248	3646	162	0.00683564
E. coli	2017/18	AMPICILLIN	AMOXICILLIN_CLAVULANATE	PIPERACILLIN_TAZOBACTAM	7146	33	3316	597	0.127376
E. coli	2017/18	AMPICILLIN	AMOXICILLIN_CLAVULANATE	SULFA_TRIMETHOPRIM	4648	2657	2686	1281	-0.0371411
E. coli	2017/18	AMPICILLIN	AMOXICILLIN_CLAVULANATE	TOBRAMYCIN	6654	652	3440	526	0.0399683
E. coli	2017/18	AMPICILLIN	AMPICILLIN_SULBACTAM	AZTREONAM	653	35	6650	230	-0.00600796
E. coli	2017/18	AMPICILLIN	AMPICILLIN_SULBACTAM	CEFAZOLIN	1505	164	9960	2560	0.0416934
E. coli	2017/18	AMPICILLIN	AMPICILLIN_SULBACTAM	CEFEPIME	1926	32	13992	265	0.000941697
E. coli	2017/18	AMPICILLIN	AMPICILLIN_SULBACTAM	CEFTAZIDIME	2038	169	13876	972	-0.00507444
E. coli	2017/18	AMPICILLIN	AMPICILLIN_SULBACTAM	CEFTRIAXONE	2075	308	15169	1268	-0.0240317
E. coli	2017/18	AMPICILLIN	AMPICILLIN_SULBACTAM	CEFUROXIME	506	97	4867	1097	0.00761458
E. coli	2017/18	AMPICILLIN	AMPICILLIN_SULBACTAM	CIPROFLOXACIN	1871	746	14116	4587	-0.0173014
E. coli	2017/18	AMPICILLIN	AMPICILLIN_SULBACTAM	GENTAMICIN	2457	159	16289	2422	0.0277655
E. coli	2017/18	AMPICILLIN	AMPICILLIN_SULBACTAM	LEVOFLOXACIN	1444	594	10028	3316	-0.0199346
E. coli	2017/18	AMPICILLIN	AMPICILLIN_SULBACTAM	NITROFURANTOIN	2369	141	17027	617	-0.00964067
E. coli	2017/18	AMPICILLIN	AMPICILLIN_SULBACTAM	PIPERACILLIN_TAZOBACTAM	2485	17	17379	1212	0.0205388
E. coli	2017/18	AMPICILLIN	AMPICILLIN_SULBACTAM	SULFA_TRIMETHOPRIM	1667	950	11969	6736	-0.0012466
E. coli	2017/18	AMPICILLIN	AMPICILLIN_SULBACTAM	TOBRAMYCIN	1892	114	13137	1642	0.0215808
E. coli	2017/18	AMPICILLIN	AZTREONAM	CEFAZOLIN	5821	1009	18	296	0.138782
E. coli	2017/18	AMPICILLIN	AZTREONAM	CEFEPIME	6540	2	224	151	0.101404
E. coli	2017/18	AMPICILLIN	AZTREONAM	CEFTAZIDIME	4723	41	28	162	0.154407
E. coli	2017/18	AMPICILLIN	AZTREONAM	CEFTRIAXONE	6100	102	31	343	0.218922
E. coli	2017/18	AMPICILLIN	AZTREONAM	CEFUROXIME	4982	919	25	184	0.102103
E. coli	2017/18	AMPICILLIN	AZTREONAM	CIPROFLOXACIN	6161	1902	134	246	0.074026
E. coli	2017/18	AMPICILLIN	AZTREONAM	GENTAMICIN	7125	941	304	76	0.0150923
E. coli	2017/18	AMPICILLIN	AZTREONAM	LEVOFLOXACIN	2132	748	50	87	0.0675003
E. coli	2017/18	AMPICILLIN	AZTREONAM	NITROFURANTOIN	7131	149	308	28	0.0124037
E. coli	2017/18	AMPICILLIN	AZTREONAM	PIPERACILLIN_TAZOBACTAM	7590	383	329	50	0.016206
E. coli	2017/18	AMPICILLIN	AZTREONAM	SULFA_TRIMETHOPRIM	5165	2899	194	186	0.0225953
E. coli	2017/18	AMPICILLIN	AZTREONAM	TOBRAMYCIN	7112	798	267	106	0.0347942
E. coli	2017/18	AMPICILLIN	CEFAZOLIN	CEFEPIME	7941	2	1830	244	0.0769111
E. coli	2017/18	AMPICILLIN	CEFAZOLIN	CEFTAZIDIME	7977	3	1882	571	0.160949
E. coli	2017/18	AMPICILLIN	CEFAZOLIN	CEFTRIAXONE	9772	12	1971	869	0.206371
E. coli	2017/18	AMPICILLIN	CEFAZOLIN	CEFUROXIME	3866	541	623	545	0.235645
E. coli	2017/18	AMPICILLIN	CEFAZOLIN	CIPROFLOXACIN	9294	2856	1921	1080	0.0806578
E. coli	2017/18	AMPICILLIN	CEFAZOLIN	GENTAMICIN	10683	1467	2602	403	0.00855792
E. coli	2017/18	AMPICILLIN	CEFAZOLIN	LEVOFLOXACIN	5148	1630	1401	679	0.0624684
E. coli	2017/18	AMPICILLIN	CEFAZOLIN	NITROFURANTOIN	11247	373	2552	169	0.0192831
E. coli	2017/18	AMPICILLIN	CEFAZOLIN	PIPERACILLIN_TAZOBACTAM	11736	252	2307	574	0.119723
E. coli	2017/18	AMPICILLIN	CEFAZOLIN	SULFA_TRIMETHOPRIM	7817	4328	1913	1091	0.00434068
E. coli	2017/18	AMPICILLIN	CEFAZOLIN	TOBRAMYCIN	7894	896	1836	221	0.00339546
E. coli	2017/18	AMPICILLIN	CEFEPIME	CEFTAZIDIME	13237	526	9	235	0.0794953
E. coli	2017/18	AMPICILLIN	CEFEPIME	CEFTRIAXONE	15354	1009	3	414	0.103573
E. coli	2017/18	AMPICILLIN	CEFEPIME	CEFUROXIME	4317	1004	1	97	0.0572079
E. coli	2017/18	AMPICILLIN	CEFEPIME	CIPROFLOXACIN	12945	3847	60	359	0.0614579
E. coli	2017/18	AMPICILLIN	CEFEPIME	GENTAMICIN	14966	1837	305	115	0.0171906
E. coli	2017/18	AMPICILLIN	CEFEPIME	LEVOFLOXACIN	8793	2523	43	206	0.0530881
E. coli	2017/18	AMPICILLIN	CEFEPIME	NITROFURANTOIN	15243	553	323	50	0.010469
E. coli	2017/18	AMPICILLIN	CEFEPIME	PIPERACILLIN_TAZOBACTAM	15762	981	288	51	0.00796989
E. coli	2017/18	AMPICILLIN	CEFEPIME	SULFA_TRIMETHOPRIM	10883	5916	168	252	0.0239349
E. coli	2017/18	AMPICILLIN	CEFEPIME	TOBRAMYCIN	14076	1531	186	123	0.0263047
E. coli	2017/18	AMPICILLIN	CEFTAZIDIME	CEFTRIAXONE	15559	307	24	1114	0.254926
E. coli	2017/18	AMPICILLIN	CEFTAZIDIME	CEFUROXIME	4168	867	2	253	0.148031
E. coli	2017/18	AMPICILLIN	CEFTAZIDIME	CIPROFLOXACIN	12380	3530	411	729	0.10893
E. coli	2017/18	AMPICILLIN	CEFTAZIDIME	GENTAMICIN	14150	1766	854	287	0.037731
E. coli	2017/18	AMPICILLIN	CEFTAZIDIME	LEVOFLOXACIN	10198	2870	361	704	0.12812
E. coli	2017/18	AMPICILLIN	CEFTAZIDIME	NITROFURANTOIN	14669	528	960	122	0.021797
E. coli	2017/18	AMPICILLIN	CEFTAZIDIME	PIPERACILLIN_TAZOBACTAM	14942	866	982	134	0.0174042
E. coli	2017/18	AMPICILLIN	CEFTAZIDIME	SULFA_TRIMETHOPRIM	10339	5572	563	578	0.039532
E. coli	2017/18	AMPICILLIN	CEFTAZIDIME	TOBRAMYCIN	12203	1218	546	234	0.0484611
E. coli	2017/18	AMPICILLIN	CEFTRIAXONE	CEFUROXIME	4142	849	13	284	0.167305
E. coli	2017/18	AMPICILLIN	CEFTRIAXONE	CIPROFLOXACIN	14108	3914	632	1165	0.147588
E. coli	2017/18	AMPICILLIN	CEFTRIAXONE	GENTAMICIN	16076	1954	1384	416	0.0431285
E. coli	2017/18	AMPICILLIN	CEFTRIAXONE	LEVOFLOXACIN	10104	2722	484	886	0.157268
E. coli	2017/18	AMPICILLIN	CEFTRIAXONE	NITROFURANTOIN	16486	605	1506	179	0.0256162
E. coli	2017/18	AMPICILLIN	CEFTRIAXONE	PIPERACILLIN_TAZOBACTAM	16852	1060	1518	175	0.014703
E. coli	2017/18	AMPICILLIN	CEFTRIAXONE	SULFA_TRIMETHOPRIM	11761	6262	869	931	0.0567083
E. coli	2017/18	AMPICILLIN	CEFTRIAXONE	TOBRAMYCIN	13163	1247	898	382	0.0702228
E. coli	2017/18	AMPICILLIN	CEFUROXIME	CIPROFLOXACIN	4168	1206	697	499	0.117525
E. coli	2017/18	AMPICILLIN	CEFUROXIME	GENTAMICIN	4735	639	1034	162	0.00994107
E. coli	2017/18	AMPICILLIN	CEFUROXIME	LEVOFLOXACIN	1910	616	267	255	0.14187
E. coli	2017/18	AMPICILLIN	CEFUROXIME	NITROFURANTOIN	4736	66	1039	53	0.0226369
E. coli	2017/18	AMPICILLIN	CEFUROXIME	PIPERACILLIN_TAZOBACTAM	5033	203	1057	113	0.0365744
E. coli	2017/18	AMPICILLIN	CEFUROXIME	SULFA_TRIMETHOPRIM	3381	1993	760	436	-0.00375683
E. coli	2017/18	AMPICILLIN	CEFUROXIME	TOBRAMYCIN	4676	502	988	164	0.0277318
E. coli	2017/18	AMPICILLIN	CIPROFLOXACIN	GENTAMICIN	15101	1527	4543	1182	0.0900653
E. coli	2017/18	AMPICILLIN	CIPROFLOXACIN	LEVOFLOXACIN	11480	11	23	3930	0.575551
E. coli	2017/18	AMPICILLIN	CIPROFLOXACIN	NITROFURANTOIN	15350	483	4999	338	0.0256316
E. coli	2017/18	AMPICILLIN	CIPROFLOXACIN	PIPERACILLIN_TAZOBACTAM	15624	843	5118	447	0.022509
E. coli	2017/18	AMPICILLIN	CIPROFLOXACIN	SULFA_TRIMETHOPRIM	11450	5174	2812	2910	0.151118
E. coli	2017/18	AMPICILLIN	CIPROFLOXACIN	TOBRAMYCIN	12591	835	3207	1031	0.137883
E. coli	2017/18	AMPICILLIN	GENTAMICIN	LEVOFLOXACIN	10458	3102	1045	843	0.0964252
E. coli	2017/18	AMPICILLIN	GENTAMICIN	NITROFURANTOIN	17927	681	2431	139	0.00772284
E. coli	2017/18	AMPICILLIN	GENTAMICIN	PIPERACILLIN_TAZOBACTAM	18281	1107	2471	185	0.00541645
E. coli	2017/18	AMPICILLIN	GENTAMICIN	SULFA_TRIMETHOPRIM	13446	6201	821	1889	0.162736
E. coli	2017/18	AMPICILLIN	GENTAMICIN	TOBRAMYCIN	15346	266	458	1602	0.326547
E. coli	2017/18	AMPICILLIN	LEVOFLOXACIN	NITROFURANTOIN	10609	365	3433	263	0.029603
E. coli	2017/18	AMPICILLIN	LEVOFLOXACIN	PIPERACILLIN_TAZOBACTAM	10819	596	3559	316	0.022711
E. coli	2017/18	AMPICILLIN	LEVOFLOXACIN	SULFA_TRIMETHOPRIM	7905	3595	1950	1993	0.147421
E. coli	2017/18	AMPICILLIN	LEVOFLOXACIN	TOBRAMYCIN	8883	579	2227	716	0.137754
E. coli	2017/18	AMPICILLIN	NITROFURANTOIN	PIPERACILLIN_TAZOBACTAM	18972	1111	712	79	0.00693467
E. coli	2017/18	AMPICILLIN	NITROFURANTOIN	SULFA_TRIMETHOPRIM	13129	7227	401	415	0.0230554
E. coli	2017/18	AMPICILLIN	NITROFURANTOIN	TOBRAMYCIN	14371	1673	481	72	0.00341744
E. coli	2017/18	AMPICILLIN	PIPERACILLIN_TAZOBACTAM	SULFA_TRIMETHOPRIM	13403	7343	692	599	0.0245284
E. coli	2017/18	AMPICILLIN	PIPERACILLIN_TAZOBACTAM	TOBRAMYCIN	14808	1689	812	151	0.0118253
E. coli	2017/18	AMPICILLIN	SULFA_TRIMETHOPRIM	TOBRAMYCIN	10737	629	5065	1239	0.130521
E. coli	2015/16	AMOXICILLIN_CLAVULANATE	AMPICILLIN	AMPICILLIN_SULBACTAM	10	0	33	3075	0.0219071
E. coli	2015/16	AMOXICILLIN_CLAVULANATE	AMPICILLIN	CEFAZOLIN	3	1	738	707	0.00257273
E. coli	2015/16	AMOXICILLIN_CLAVULANATE	AMPICILLIN	CEFEPIME	7	0	2200	123	-0.00097116
E. coli	2015/16	AMOXICILLIN_CLAVULANATE	AMPICILLIN	CEFTAZIDIME	7	0	2563	337	6.5751e-05
E. coli	2015/16	AMOXICILLIN_CLAVULANATE	AMPICILLIN	CEFTRIAXONE	7	0	2492	408	0.000358845
E. coli	2015/16	AMOXICILLIN_CLAVULANATE	AMPICILLIN	CEFUROXIME	0	0	99	93	-0.000624836
E. coli	2015/16	AMOXICILLIN_CLAVULANATE	AMPICILLIN	CIPROFLOXACIN	10	0	2305	805	0.00245295
E. coli	2015/16	AMOXICILLIN_CLAVULANATE	AMPICILLIN	GENTAMICIN	10	0	2678	431	0.000807477
E. coli	2015/16	AMOXICILLIN_CLAVULANATE	AMPICILLIN	LEVOFLOXACIN	7	0	2105	691	0.00162772
E. coli	2015/16	AMOXICILLIN_CLAVULANATE	AMPICILLIN	NITROFURANTOIN	9	1	2839	183	-0.000550837
E. coli	2015/16	AMOXICILLIN_CLAVULANATE	AMPICILLIN	PIPERACILLIN_TAZOBACTAM	7	0	2372	513	0.000792736
E. coli	2015/16	AMOXICILLIN_CLAVULANATE	AMPICILLIN	SULFA_TRIMETHOPRIM	10	0	2046	1062	0.00359289
E. coli	2015/16	AMOXICILLIN_CLAVULANATE	AMPICILLIN	TOBRAMYCIN	7	0	2494	433	0.000439727
E. coli	2015/16	AMOXICILLIN_CLAVULANATE	AMPICILLIN_SULBACTAM	CEFAZOLIN	15	5	726	703	0.012864
E. coli	2015/16	AMOXICILLIN_CLAVULANATE	AMPICILLIN_SULBACTAM	CEFEPIME	30	0	2176	123	0.00115433
E. coli	2015/16	AMOXICILLIN_CLAVULANATE	AMPICILLIN_SULBACTAM	CEFTAZIDIME	35	1	2536	336	0.00382061
E. coli	2015/16	AMOXICILLIN_CLAVULANATE	AMPICILLIN_SULBACTAM	CEFTRIAXONE	35	2	2464	405	0.00399683
E. coli	2015/16	AMOXICILLIN_CLAVULANATE	AMPICILLIN_SULBACTAM	CEFUROXIME	1	0	98	92	0.009057
E. coli	2015/16	AMOXICILLIN_CLAVULANATE	AMPICILLIN_SULBACTAM	CIPROFLOXACIN	34	9	2282	794	0.00261066
E. coli	2015/16	AMOXICILLIN_CLAVULANATE	AMPICILLIN_SULBACTAM	GENTAMICIN	41	2	2646	429	0.00456323
E. coli	2015/16	AMOXICILLIN_CLAVULANATE	AMPICILLIN_SULBACTAM	LEVOFLOXACIN	28	9	2084	680	0.00014466
E. coli	2015/16	AMOXICILLIN_CLAVULANATE	AMPICILLIN_SULBACTAM	NITROFURANTOIN	35	8	2812	176	-0.00814124
E. coli	2015/16	AMOXICILLIN_CLAVULANATE	AMPICILLIN_SULBACTAM	PIPERACILLIN_TAZOBACTAM	36	0	2343	514	0.00681584
E. coli	2015/16	AMOXICILLIN_CLAVULANATE	AMPICILLIN_SULBACTAM	SULFA_TRIMETHOPRIM	31	11	2026	1049	0.00414227
E. coli	2015/16	AMOXICILLIN_CLAVULANATE	AMPICILLIN_SULBACTAM	TOBRAMYCIN	36	1	2464	432	0.00525257
E. coli	2015/16	AMOXICILLIN_CLAVULANATE	CEFAZOLIN	CEFEPIME	300	0	319	53	0.120508
E. coli	2015/16	AMOXICILLIN_CLAVULANATE	CEFAZOLIN	CEFTAZIDIME	644	0	513	84	0.122114
E. coli	2015/16	AMOXICILLIN_CLAVULANATE	CEFAZOLIN	CEFTRIAXONE	646	0	519	75	0.109865
E. coli	2015/16	AMOXICILLIN_CLAVULANATE	CEFAZOLIN	CEFUROXIME	5	1	90	71	0.0361511
E. coli	2015/16	AMOXICILLIN_CLAVULANATE	CEFAZOLIN	CIPROFLOXACIN	549	192	531	181	-0.00489368
E. coli	2015/16	AMOXICILLIN_CLAVULANATE	CEFAZOLIN	GENTAMICIN	622	118	633	79	-0.0483169
E. coli	2015/16	AMOXICILLIN_CLAVULANATE	CEFAZOLIN	LEVOFLOXACIN	439	144	435	116	-0.0364075
E. coli	2015/16	AMOXICILLIN_CLAVULANATE	CEFAZOLIN	NITROFURANTOIN	655	48	644	40	-0.00979011
E. coli	2015/16	AMOXICILLIN_CLAVULANATE	CEFAZOLIN	PIPERACILLIN_TAZOBACTAM	577	68	462	134	0.118152
E. coli	2015/16	AMOXICILLIN_CLAVULANATE	CEFAZOLIN	SULFA_TRIMETHOPRIM	482	257	490	222	-0.0359413
E. coli	2015/16	AMOXICILLIN_CLAVULANATE	CEFAZOLIN	TOBRAMYCIN	574	84	515	94	0.0266518
E. coli	2015/16	AMOXICILLIN_CLAVULANATE	CEFEPIME	CEFTAZIDIME	1989	217	7	116	0.180292
E. coli	2015/16	AMOXICILLIN_CLAVULANATE	CEFEPIME	CEFTRIAXONE	1930	274	1	122	0.175988
E. coli	2015/16	AMOXICILLIN_CLAVULANATE	CEFEPIME	CIPROFLOXACIN	1730	481	21	102	0.12542
E. coli	2015/16	AMOXICILLIN_CLAVULANATE	CEFEPIME	GENTAMICIN	1937	274	81	42	0.0474135
E. coli	2015/16	AMOXICILLIN_CLAVULANATE	CEFEPIME	LEVOFLOXACIN	1723	478	21	90	0.112175
E. coli	2015/16	AMOXICILLIN_CLAVULANATE	CEFEPIME	NITROFURANTOIN	2063	114	95	16	0.0188568
E. coli	2015/16	AMOXICILLIN_CLAVULANATE	CEFEPIME	PIPERACILLIN_TAZOBACTAM	1798	390	90	33	0.018781
E. coli	2015/16	AMOXICILLIN_CLAVULANATE	CEFEPIME	SULFA_TRIMETHOPRIM	1499	711	41	82	0.0699043
E. coli	2015/16	AMOXICILLIN_CLAVULANATE	CEFEPIME	TOBRAMYCIN	1955	256	35	88	0.132976
E. coli	2015/16	AMOXICILLIN_CLAVULANATE	CEFTAZIDIME	CEFTRIAXONE	2483	89	19	318	0.367782
E. coli	2015/16	AMOXICILLIN_CLAVULANATE	CEFTAZIDIME	CIPROFLOXACIN	2048	528	136	201	0.166264
E. coli	2015/16	AMOXICILLIN_CLAVULANATE	CEFTAZIDIME	GENTAMICIN	2265	311	237	100	0.0766448
E. coli	2015/16	AMOXICILLIN_CLAVULANATE	CEFTAZIDIME	LEVOFLOXACIN	1981	504	132	184	0.158052
E. coli	2015/16	AMOXICILLIN_CLAVULANATE	CEFTAZIDIME	NITROFURANTOIN	2389	131	278	40	0.031644
E. coli	2015/16	AMOXICILLIN_CLAVULANATE	CEFTAZIDIME	PIPERACILLIN_TAZOBACTAM	2124	433	254	80	0.0294062
E. coli	2015/16	AMOXICILLIN_CLAVULANATE	CEFTAZIDIME	SULFA_TRIMETHOPRIM	1759	816	172	165	0.0717273
E. coli	2015/16	AMOXICILLIN_CLAVULANATE	CEFTAZIDIME	TOBRAMYCIN	2313	263	185	152	0.155069
E. coli	2015/16	AMOXICILLIN_CLAVULANATE	CEFTRIAXONE	CIPROFLOXACIN	2029	476	151	257	0.21845
E. coli	2015/16	AMOXICILLIN_CLAVULANATE	CEFTRIAXONE	GENTAMICIN	2217	288	285	123	0.095324
E. coli	2015/16	AMOXICILLIN_CLAVULANATE	CEFTRIAXONE	LEVOFLOXACIN	1962	448	147	243	0.216535
E. coli	2015/16	AMOXICILLIN_CLAVULANATE	CEFTRIAXONE	NITROFURANTOIN	2330	120	337	51	0.0419219
E. coli	2015/16	AMOXICILLIN_CLAVULANATE	CEFTRIAXONE	PIPERACILLIN_TAZOBACTAM	2049	435	327	78	0.00847969
E. coli	2015/16	AMOXICILLIN_CLAVULANATE	CEFTRIAXONE	SULFA_TRIMETHOPRIM	1733	770	195	213	0.104808
E. coli	2015/16	AMOXICILLIN_CLAVULANATE	CEFTRIAXONE	TOBRAMYCIN	2287	217	210	198	0.206749
E. coli	2015/16	AMOXICILLIN_CLAVULANATE	CEFUROXIME	CIPROFLOXACIN	76	24	21	72	0.505571
E. coli	2015/16	AMOXICILLIN_CLAVULANATE	CEFUROXIME	GENTAMICIN	95	5	66	27	0.228693
E. coli	2015/16	AMOXICILLIN_CLAVULANATE	CEFUROXIME	NITROFURANTOIN	89	2	66	15	0.15324
E. coli	2015/16	AMOXICILLIN_CLAVULANATE	CEFUROXIME	SULFA_TRIMETHOPRIM	67	33	40	53	0.237272
E. coli	2015/16	AMOXICILLIN_CLAVULANATE	CIPROFLOXACIN	GENTAMICIN	2121	199	573	232	0.159939
E. coli	2015/16	AMOXICILLIN_CLAVULANATE	CIPROFLOXACIN	LEVOFLOXACIN	2113	2	3	689	0.564485
E. coli	2015/16	AMOXICILLIN_CLAVULANATE	CIPROFLOXACIN	NITROFURANTOIN	2166	105	686	81	0.0464707
E. coli	2015/16	AMOXICILLIN_CLAVULANATE	CIPROFLOXACIN	PIPERACILLIN_TAZOBACTAM	1802	373	582	141	0.0177272
E. coli	2015/16	AMOXICILLIN_CLAVULANATE	CIPROFLOXACIN	SULFA_TRIMETHOPRIM	1708	612	354	450	0.227087
E. coli	2015/16	AMOXICILLIN_CLAVULANATE	CIPROFLOXACIN	TOBRAMYCIN	2074	117	433	316	0.284415
E. coli	2015/16	AMOXICILLIN_CLAVULANATE	GENTAMICIN	LEVOFLOXACIN	1929	487	187	204	0.159078
E. coli	2015/16	AMOXICILLIN_CLAVULANATE	GENTAMICIN	NITROFURANTOIN	2495	126	357	60	0.0491614
E. coli	2015/16	AMOXICILLIN_CLAVULANATE	GENTAMICIN	PIPERACILLIN_TAZOBACTAM	2050	438	333	76	0.00475827
E. coli	2015/16	AMOXICILLIN_CLAVULANATE	GENTAMICIN	SULFA_TRIMETHOPRIM	1921	771	141	290	0.185102
E. coli	2015/16	AMOXICILLIN_CLAVULANATE	GENTAMICIN	TOBRAMYCIN	2379	129	128	303	0.339334
E. coli	2015/16	AMOXICILLIN_CLAVULANATE	LEVOFLOXACIN	NITROFURANTOIN	1995	86	593	73	0.0523572
E. coli	2015/16	AMOXICILLIN_CLAVULANATE	LEVOFLOXACIN	PIPERACILLIN_TAZOBACTAM	1743	360	551	129	0.0137479
E. coli	2015/16	AMOXICILLIN_CLAVULANATE	LEVOFLOXACIN	SULFA_TRIMETHOPRIM	1558	558	310	380	0.214164
E. coli	2015/16	AMOXICILLIN_CLAVULANATE	LEVOFLOXACIN	TOBRAMYCIN	2005	111	411	280	0.267899
E. coli	2015/16	AMOXICILLIN_CLAVULANATE	NITROFURANTOIN	PIPERACILLIN_TAZOBACTAM	2190	463	129	39	0.0132238
E. coli	2015/16	AMOXICILLIN_CLAVULANATE	NITROFURANTOIN	SULFA_TRIMETHOPRIM	1934	916	76	110	0.0632182
E. coli	2015/16	AMOXICILLIN_CLAVULANATE	NITROFURANTOIN	TOBRAMYCIN	2319	369	133	42	0.0247701
E. coli	2015/16	AMOXICILLIN_CLAVULANATE	PIPERACILLIN_TAZOBACTAM	SULFA_TRIMETHOPRIM	1612	770	306	208	0.0478953
E. coli	2015/16	AMOXICILLIN_CLAVULANATE	PIPERACILLIN_TAZOBACTAM	TOBRAMYCIN	2044	339	436	77	0.00458734
E. coli	2015/16	AMOXICILLIN_CLAVULANATE	SULFA_TRIMETHOPRIM	TOBRAMYCIN	1796	143	709	290	0.195515
E. coli	2017/18	AMOXICILLIN_CLAVULANATE	AMPICILLIN	AMPICILLIN_SULBACTAM	13	0	63	3902	0.0208266
E. coli	2017/18	AMOXICILLIN_CLAVULANATE	AMPICILLIN	AZTREONAM	9	0	561	31	-0.00281107
E. coli	2017/18	AMOXICILLIN_CLAVULANATE	AMPICILLIN	CEFAZOLIN	8	1	1050	889	0.0059444
E. coli	2017/18	AMOXICILLIN_CLAVULANATE	AMPICILLIN	CEFEPIME	10	0	3633	105	-0.000806174
E. coli	2017/18	AMOXICILLIN_CLAVULANATE	AMPICILLIN	CEFTAZIDIME	9	0	3366	390	0.00015067
E. coli	2017/18	AMOXICILLIN_CLAVULANATE	AMPICILLIN	CEFTRIAXONE	9	0	3238	472	0.000415432
E. coli	2017/18	AMOXICILLIN_CLAVULANATE	AMPICILLIN	CEFUROXIME	6	3	423	155	-0.00399861
E. coli	2017/18	AMOXICILLIN_CLAVULANATE	AMPICILLIN	CIPROFLOXACIN	11	2	3014	954	0.00108463
E. coli	2017/18	AMOXICILLIN_CLAVULANATE	AMPICILLIN	GENTAMICIN	13	0	3515	453	0.000676371
E. coli	2017/18	AMOXICILLIN_CLAVULANATE	AMPICILLIN	LEVOFLOXACIN	4	1	2663	837	0.00021962
E. coli	2017/18	AMOXICILLIN_CLAVULANATE	AMPICILLIN	NITROFURANTOIN	11	0	3646	162	-0.000497623
E. coli	2017/18	AMOXICILLIN_CLAVULANATE	AMPICILLIN	PIPERACILLIN_TAZOBACTAM	9	0	3316	597	0.000656417
E. coli	2017/18	AMOXICILLIN_CLAVULANATE	AMPICILLIN	SULFA_TRIMETHOPRIM	11	2	2686	1281	0.00208663
E. coli	2017/18	AMOXICILLIN_CLAVULANATE	AMPICILLIN	TOBRAMYCIN	13	0	3440	526	0.000926468
E. coli	2017/18	AMOXICILLIN_CLAVULANATE	AMPICILLIN_SULBACTAM	AZTREONAM	30	1	540	34	0.00493186
E. coli	2017/18	AMOXICILLIN_CLAVULANATE	AMPICILLIN_SULBACTAM	CEFAZOLIN	32	16	1025	873	0.0120545
E. coli	2017/18	AMOXICILLIN_CLAVULANATE	AMPICILLIN_SULBACTAM	CEFEPIME	65	0	3576	106	0.000921045
E. coli	2017/18	AMOXICILLIN_CLAVULANATE	AMPICILLIN_SULBACTAM	CEFTAZIDIME	62	0	3311	391	0.00510419
E. coli	2017/18	AMOXICILLIN_CLAVULANATE	AMPICILLIN_SULBACTAM	CEFTRIAXONE	57	2	3187	471	0.00524126
E. coli	2017/18	AMOXICILLIN_CLAVULANATE	AMPICILLIN_SULBACTAM	CEFUROXIME	25	4	404	154	0.0246074
E. coli	2017/18	AMOXICILLIN_CLAVULANATE	AMPICILLIN_SULBACTAM	CIPROFLOXACIN	63	13	2963	955	0.00526962
E. coli	2017/18	AMOXICILLIN_CLAVULANATE	AMPICILLIN_SULBACTAM	GENTAMICIN	74	2	3462	456	0.00587304
E. coli	2017/18	AMOXICILLIN_CLAVULANATE	AMPICILLIN_SULBACTAM	LEVOFLOXACIN	43	9	2621	829	0.00382514
E. coli	2017/18	AMOXICILLIN_CLAVULANATE	AMPICILLIN_SULBACTAM	NITROFURANTOIN	69	3	3600	159	4.65244e-05
E. coli	2017/18	AMOXICILLIN_CLAVULANATE	AMPICILLIN_SULBACTAM	PIPERACILLIN_TAZOBACTAM	62	2	3270	600	0.00689754
E. coli	2017/18	AMOXICILLIN_CLAVULANATE	AMPICILLIN_SULBACTAM	SULFA_TRIMETHOPRIM	66	10	2634	1283	0.0137198
E. coli	2017/18	AMOXICILLIN_CLAVULANATE	AMPICILLIN_SULBACTAM	TOBRAMYCIN	73	3	3383	534	0.00645236
E. coli	2017/18	AMOXICILLIN_CLAVULANATE	AZTREONAM	CEFAZOLIN	287	282	2	20	0.0548322
E. coli	2017/18	AMOXICILLIN_CLAVULANATE	AZTREONAM	CEFEPIME	417	1	21	10	0.100459
E. coli	2017/18	AMOXICILLIN_CLAVULANATE	AZTREONAM	CEFTAZIDIME	347	11	4	27	0.268418
E. coli	2017/18	AMOXICILLIN_CLAVULANATE	AZTREONAM	CEFTRIAXONE	300	9	3	28	0.304336
E. coli	2017/18	AMOXICILLIN_CLAVULANATE	AZTREONAM	CEFUROXIME	408	111	4	28	0.146529
E. coli	2017/18	AMOXICILLIN_CLAVULANATE	AZTREONAM	CIPROFLOXACIN	422	148	17	18	0.0574895
E. coli	2017/18	AMOXICILLIN_CLAVULANATE	AZTREONAM	GENTAMICIN	510	60	28	7	0.0219476
E. coli	2017/18	AMOXICILLIN_CLAVULANATE	AZTREONAM	LEVOFLOXACIN	75	40	1	9	0.154622
E. coli	2017/18	AMOXICILLIN_CLAVULANATE	AZTREONAM	NITROFURANTOIN	521	14	25	3	0.0178137
E. coli	2017/18	AMOXICILLIN_CLAVULANATE	AZTREONAM	PIPERACILLIN_TAZOBACTAM	479	81	20	13	0.0567445
E. coli	2017/18	AMOXICILLIN_CLAVULANATE	AZTREONAM	SULFA_TRIMETHOPRIM	389	181	23	12	0.00554295
E. coli	2017/18	AMOXICILLIN_CLAVULANATE	AZTREONAM	TOBRAMYCIN	493	77	23	12	0.0489477
E. coli	2017/18	AMOXICILLIN_CLAVULANATE	CEFAZOLIN	CEFEPIME	895	1	817	4	0.00363191
E. coli	2017/18	AMOXICILLIN_CLAVULANATE	CEFAZOLIN	CEFTAZIDIME	875	0	815	46	0.046856
E. coli	2017/18	AMOXICILLIN_CLAVULANATE	CEFAZOLIN	CEFTRIAXONE	875	1	767	45	0.0478842
E. coli	2017/18	AMOXICILLIN_CLAVULANATE	CEFAZOLIN	CEFUROXIME	223	22	203	121	0.264122
E. coli	2017/18	AMOXICILLIN_CLAVULANATE	CEFAZOLIN	CIPROFLOXACIN	798	260	742	149	-0.0774598
E. coli	2017/18	AMOXICILLIN_CLAVULANATE	CEFAZOLIN	GENTAMICIN	944	114	827	64	-0.0354009
E. coli	2017/18	AMOXICILLIN_CLAVULANATE	CEFAZOLIN	LEVOFLOXACIN	632	199	545	96	-0.0873121
E. coli	2017/18	AMOXICILLIN_CLAVULANATE	CEFAZOLIN	NITROFURANTOIN	964	34	807	27	-0.00167944
E. coli	2017/18	AMOXICILLIN_CLAVULANATE	CEFAZOLIN	PIPERACILLIN_TAZOBACTAM	974	68	666	201	0.161931
E. coli	2017/18	AMOXICILLIN_CLAVULANATE	CEFAZOLIN	SULFA_TRIMETHOPRIM	740	317	650	241	-0.0291824
E. coli	2017/18	AMOXICILLIN_CLAVULANATE	CEFAZOLIN	TOBRAMYCIN	931	127	823	67	-0.0440333
E. coli	2017/18	AMOXICILLIN_CLAVULANATE	CEFEPIME	CEFTAZIDIME	3308	285	7	98	0.107615
E. coli	2017/18	AMOXICILLIN_CLAVULANATE	CEFEPIME	CEFTRIAXONE	3184	362	2	104	0.107434
E. coli	2017/18	AMOXICILLIN_CLAVULANATE	CEFEPIME	CEFUROXIME	324	124	1	14	0.0803191
E. coli	2017/18	AMOXICILLIN_CLAVULANATE	CEFEPIME	CIPROFLOXACIN	2850	805	13	93	0.0739881
E. coli	2017/18	AMOXICILLIN_CLAVULANATE	CEFEPIME	GENTAMICIN	3276	379	62	44	0.0389094
E. coli	2017/18	AMOXICILLIN_CLAVULANATE	CEFEPIME	LEVOFLOXACIN	2608	725	15	89	0.0774428
E. coli	2017/18	AMOXICILLIN_CLAVULANATE	CEFEPIME	NITROFURANTOIN	3375	142	75	13	0.0118992
E. coli	2017/18	AMOXICILLIN_CLAVULANATE	CEFEPIME	PIPERACILLIN_TAZOBACTAM	3094	533	73	31	0.0175024
E. coli	2017/18	AMOXICILLIN_CLAVULANATE	CEFEPIME	SULFA_TRIMETHOPRIM	2506	1148	40	66	0.0345883
E. coli	2017/18	AMOXICILLIN_CLAVULANATE	CEFEPIME	TOBRAMYCIN	3231	423	37	69	0.0669901
E. coli	2017/18	AMOXICILLIN_CLAVULANATE	CEFTAZIDIME	CEFTRIAXONE	3250	91	7	381	0.347975
E. coli	2017/18	AMOXICILLIN_CLAVULANATE	CEFTAZIDIME	CEFUROXIME	278	97	0	50	0.279525
E. coli	2017/18	AMOXICILLIN_CLAVULANATE	CEFTAZIDIME	CIPROFLOXACIN	2720	667	159	232	0.153705
E. coli	2017/18	AMOXICILLIN_CLAVULANATE	CEFTAZIDIME	GENTAMICIN	3081	306	266	125	0.0931431
E. coli	2017/18	AMOXICILLIN_CLAVULANATE	CEFTAZIDIME	LEVOFLOXACIN	2496	596	145	221	0.162561
E. coli	2017/18	AMOXICILLIN_CLAVULANATE	CEFTAZIDIME	NITROFURANTOIN	3141	125	325	32	0.0197292
E. coli	2017/18	AMOXICILLIN_CLAVULANATE	CEFTAZIDIME	PIPERACILLIN_TAZOBACTAM	2858	487	299	82	0.0263615
E. coli	2017/18	AMOXICILLIN_CLAVULANATE	CEFTAZIDIME	SULFA_TRIMETHOPRIM	2348	1038	217	174	0.0522029
E. coli	2017/18	AMOXICILLIN_CLAVULANATE	CEFTAZIDIME	TOBRAMYCIN	3069	317	213	177	0.146676
E. coli	2017/18	AMOXICILLIN_CLAVULANATE	CEFTRIAXONE	CEFUROXIME	244	85	1	47	0.291361
E. coli	2017/18	AMOXICILLIN_CLAVULANATE	CEFTRIAXONE	CIPROFLOXACIN	2664	595	182	291	0.199046
E. coli	2017/18	AMOXICILLIN_CLAVULANATE	CEFTRIAXONE	GENTAMICIN	2974	285	331	142	0.102017
E. coli	2017/18	AMOXICILLIN_CLAVULANATE	CEFTRIAXONE	LEVOFLOXACIN	2443	523	166	280	0.213029
E. coli	2017/18	AMOXICILLIN_CLAVULANATE	CEFTRIAXONE	NITROFURANTOIN	3026	114	395	43	0.0288413
E. coli	2017/18	AMOXICILLIN_CLAVULANATE	CEFTRIAXONE	PIPERACILLIN_TAZOBACTAM	2742	476	375	86	0.0172332
E. coli	2017/18	AMOXICILLIN_CLAVULANATE	CEFTRIAXONE	SULFA_TRIMETHOPRIM	2280	978	254	219	0.0732502
E. coli	2017/18	AMOXICILLIN_CLAVULANATE	CEFTRIAXONE	TOBRAMYCIN	2990	268	251	221	0.185789
E. coli	2017/18	AMOXICILLIN_CLAVULANATE	CEFUROXIME	CIPROFLOXACIN	324	105	91	68	0.145885
E. coli	2017/18	AMOXICILLIN_CLAVULANATE	CEFUROXIME	GENTAMICIN	381	48	135	24	0.031232
E. coli	2017/18	AMOXICILLIN_CLAVULANATE	CEFUROXIME	LEVOFLOXACIN	75	38	20	29	0.214747
E. coli	2017/18	AMOXICILLIN_CLAVULANATE	CEFUROXIME	NITROFURANTOIN	392	6	124	13	0.0635824
E. coli	2017/18	AMOXICILLIN_CLAVULANATE	CEFUROXIME	PIPERACILLIN_TAZOBACTAM	346	61	114	32	0.0546907
E. coli	2017/18	AMOXICILLIN_CLAVULANATE	CEFUROXIME	SULFA_TRIMETHOPRIM	281	148	108	51	-0.0190824
E. coli	2017/18	AMOXICILLIN_CLAVULANATE	CEFUROXIME	TOBRAMYCIN	374	55	124	35	0.0739995
E. coli	2017/18	AMOXICILLIN_CLAVULANATE	CIPROFLOXACIN	GENTAMICIN	2822	221	743	251	0.138833
E. coli	2017/18	AMOXICILLIN_CLAVULANATE	CIPROFLOXACIN	LEVOFLOXACIN	2673	2	5	837	0.5564
E. coli	2017/18	AMOXICILLIN_CLAVULANATE	CIPROFLOXACIN	NITROFURANTOIN	2847	101	861	62	0.0247595
E. coli	2017/18	AMOXICILLIN_CLAVULANATE	CIPROFLOXACIN	PIPERACILLIN_TAZOBACTAM	2584	418	763	184	0.0407924
E. coli	2017/18	AMOXICILLIN_CLAVULANATE	CIPROFLOXACIN	SULFA_TRIMETHOPRIM	2249	793	471	524	0.199128
E. coli	2017/18	AMOXICILLIN_CLAVULANATE	CIPROFLOXACIN	TOBRAMYCIN	2886	156	586	408	0.272528
E. coli	2017/18	AMOXICILLIN_CLAVULANATE	GENTAMICIN	LEVOFLOXACIN	2483	631	195	208	0.132607
E. coli	2017/18	AMOXICILLIN_CLAVULANATE	GENTAMICIN	NITROFURANTOIN	3282	136	425	27	0.00853557
E. coli	2017/18	AMOXICILLIN_CLAVULANATE	GENTAMICIN	PIPERACILLIN_TAZOBACTAM	2971	527	376	75	0.00637777
E. coli	2017/18	AMOXICILLIN_CLAVULANATE	GENTAMICIN	SULFA_TRIMETHOPRIM	2568	996	151	321	0.167297
E. coli	2017/18	AMOXICILLIN_CLAVULANATE	GENTAMICIN	TOBRAMYCIN	3387	176	85	387	0.331711
E. coli	2017/18	AMOXICILLIN_CLAVULANATE	LEVOFLOXACIN	NITROFURANTOIN	2506	94	724	57	0.0271708
E. coli	2017/18	AMOXICILLIN_CLAVULANATE	LEVOFLOXACIN	PIPERACILLIN_TAZOBACTAM	2276	373	668	152	0.0326144
E. coli	2017/18	AMOXICILLIN_CLAVULANATE	LEVOFLOXACIN	SULFA_TRIMETHOPRIM	1959	718	412	427	0.176568
E. coli	2017/18	AMOXICILLIN_CLAVULANATE	LEVOFLOXACIN	TOBRAMYCIN	2542	135	512	326	0.253086
E. coli	2017/18	AMOXICILLIN_CLAVULANATE	NITROFURANTOIN	PIPERACILLIN_TAZOBACTAM	3093	541	119	35	0.0127203
E. coli	2017/18	AMOXICILLIN_CLAVULANATE	NITROFURANTOIN	SULFA_TRIMETHOPRIM	2534	1174	73	89	0.03816
E. coli	2017/18	AMOXICILLIN_CLAVULANATE	NITROFURANTOIN	TOBRAMYCIN	3216	490	128	35	0.0139469
E. coli	2017/18	AMOXICILLIN_CLAVULANATE	PIPERACILLIN_TAZOBACTAM	SULFA_TRIMETHOPRIM	2348	999	326	275	0.0832982
E. coli	2017/18	AMOXICILLIN_CLAVULANATE	PIPERACILLIN_TAZOBACTAM	TOBRAMYCIN	2911	434	508	94	0.0138321
E. coli	2017/18	AMOXICILLIN_CLAVULANATE	SULFA_TRIMETHOPRIM	TOBRAMYCIN	2522	197	949	367	0.183486
E. coli	2015/16	AMPICILLIN_SULBACTAM	AMOXICILLIN_CLAVULANATE	AMPICILLIN	3	4231	0	3075	0.00058019
E. coli	2015/16	AMPICILLIN_SULBACTAM	AMOXICILLIN_CLAVULANATE	CEFAZOLIN	1853	212	726	703	0.364878
E. coli	2015/16	AMPICILLIN_SULBACTAM	AMOXICILLIN_CLAVULANATE	CEFEPIME	3028	72	2176	123	0.0296264
E. coli	2015/16	AMPICILLIN_SULBACTAM	AMOXICILLIN_CLAVULANATE	CEFTAZIDIME	3821	121	2536	336	0.0832314
E. coli	2015/16	AMPICILLIN_SULBACTAM	AMOXICILLIN_CLAVULANATE	CEFTRIAXONE	3782	160	2464	405	0.0972066
E. coli	2015/16	AMPICILLIN_SULBACTAM	AMOXICILLIN_CLAVULANATE	CEFUROXIME	76	42	98	92	0.12065
E. coli	2015/16	AMPICILLIN_SULBACTAM	AMOXICILLIN_CLAVULANATE	CIPROFLOXACIN	3337	897	2282	794	0.0451935
E. coli	2015/16	AMPICILLIN_SULBACTAM	AMOXICILLIN_CLAVULANATE	GENTAMICIN	3732	502	2646	429	0.0204665
E. coli	2015/16	AMPICILLIN_SULBACTAM	AMOXICILLIN_CLAVULANATE	LEVOFLOXACIN	3014	795	2084	680	0.0364236
E. coli	2015/16	AMPICILLIN_SULBACTAM	AMOXICILLIN_CLAVULANATE	NITROFURANTOIN	3995	143	2812	176	0.0238145
E. coli	2015/16	AMPICILLIN_SULBACTAM	AMOXICILLIN_CLAVULANATE	PIPERACILLIN_TAZOBACTAM	3920	30	2343	514	0.154821
E. coli	2015/16	AMPICILLIN_SULBACTAM	AMOXICILLIN_CLAVULANATE	SULFA_TRIMETHOPRIM	2798	1436	2026	1049	0.00192937
E. coli	2015/16	AMPICILLIN_SULBACTAM	AMOXICILLIN_CLAVULANATE	TOBRAMYCIN	3617	373	2464	432	0.0544699
E. coli	2015/16	AMPICILLIN_SULBACTAM	AMPICILLIN	AZTREONAM	7	0	4488	145	-0.000725486
E. coli	2015/16	AMPICILLIN_SULBACTAM	AMPICILLIN	CEFAZOLIN	9	1	7108	2100	0.00051664
E. coli	2015/16	AMPICILLIN_SULBACTAM	AMPICILLIN	CEFEPIME	7	0	9490	285	-0.000358402
E. coli	2015/16	AMPICILLIN_SULBACTAM	AMPICILLIN	CEFTAZIDIME	5	1	11079	722	-0.000242387
E. coli	2015/16	AMPICILLIN_SULBACTAM	AMPICILLIN	CEFTRIAXONE	7	0	11694	1037	-8.65988e-05
E. coli	2015/16	AMPICILLIN_SULBACTAM	AMPICILLIN	CEFUROXIME	8	2	4685	640	-0.000631354
E. coli	2015/16	AMPICILLIN_SULBACTAM	AMPICILLIN	CIPROFLOXACIN	12	3	11929	4227	0.000223479
E. coli	2015/16	AMPICILLIN_SULBACTAM	AMPICILLIN	GENTAMICIN	15	0	13931	2226	0.000305094
E. coli	2015/16	AMPICILLIN_SULBACTAM	AMPICILLIN	LEVOFLOXACIN	8	3	9769	3291	-7.01987e-05
E. coli	2015/16	AMPICILLIN_SULBACTAM	AMPICILLIN	NITROFURANTOIN	13	1	14635	587	-0.00013039
E. coli	2015/16	AMPICILLIN_SULBACTAM	AMPICILLIN	PIPERACILLIN_TAZOBACTAM	12	0	14551	1032	-1.86223e-05
E. coli	2015/16	AMPICILLIN_SULBACTAM	AMPICILLIN	SULFA_TRIMETHOPRIM	13	2	10351	5804	0.000783912
E. coli	2015/16	AMPICILLIN_SULBACTAM	AMPICILLIN	TOBRAMYCIN	9	0	10640	1456	0.000104041
E. coli	2015/16	AMPICILLIN_SULBACTAM	AZTREONAM	CEFAZOLIN	1371	247	3	50	0.101886
E. coli	2015/16	AMPICILLIN_SULBACTAM	AZTREONAM	CEFEPIME	3359	1	102	54	0.0753363
E. coli	2015/16	AMPICILLIN_SULBACTAM	AZTREONAM	CEFTAZIDIME	2916	24	20	77	0.126318
E. coli	2015/16	AMPICILLIN_SULBACTAM	AZTREONAM	CEFTRIAXONE	3277	66	31	125	0.16287
E. coli	2015/16	AMPICILLIN_SULBACTAM	AZTREONAM	CEFUROXIME	3475	307	27	102	0.105604
E. coli	2015/16	AMPICILLIN_SULBACTAM	AZTREONAM	CIPROFLOXACIN	3407	1162	76	86	0.0381343
E. coli	2015/16	AMPICILLIN_SULBACTAM	AZTREONAM	GENTAMICIN	3943	627	115	47	0.0216931
E. coli	2015/16	AMPICILLIN_SULBACTAM	AZTREONAM	LEVOFLOXACIN	2811	928	54	46	0.0223887
E. coli	2015/16	AMPICILLIN_SULBACTAM	AZTREONAM	NITROFURANTOIN	4010	80	106	12	0.0108859
E. coli	2015/16	AMPICILLIN_SULBACTAM	AZTREONAM	PIPERACILLIN_TAZOBACTAM	4352	217	125	37	0.0283411
E. coli	2015/16	AMPICILLIN_SULBACTAM	AZTREONAM	SULFA_TRIMETHOPRIM	2810	1760	89	72	0.00820867
E. coli	2015/16	AMPICILLIN_SULBACTAM	AZTREONAM	TOBRAMYCIN	3983	507	95	53	0.0338003
E. coli	2015/16	AMPICILLIN_SULBACTAM	CEFAZOLIN	CEFEPIME	1876	0	802	163	0.138162
E. coli	2015/16	AMPICILLIN_SULBACTAM	CEFAZOLIN	CEFTAZIDIME	3659	1	1192	339	0.170076
E. coli	2015/16	AMPICILLIN_SULBACTAM	CEFAZOLIN	CEFTRIAXONE	3934	0	1398	453	0.193762
E. coli	2015/16	AMPICILLIN_SULBACTAM	CEFAZOLIN	CEFUROXIME	1682	36	434	317	0.326947
E. coli	2015/16	AMPICILLIN_SULBACTAM	CEFAZOLIN	CIPROFLOXACIN	5345	1771	1356	747	0.0758105
E. coli	2015/16	AMPICILLIN_SULBACTAM	CEFAZOLIN	GENTAMICIN	6155	962	1757	347	0.0211857
E. coli	2015/16	AMPICILLIN_SULBACTAM	CEFAZOLIN	LEVOFLOXACIN	3708	1166	1043	510	0.0660859
E. coli	2015/16	AMPICILLIN_SULBACTAM	CEFAZOLIN	NITROFURANTOIN	6441	224	1830	137	0.0263854
E. coli	2015/16	AMPICILLIN_SULBACTAM	CEFAZOLIN	PIPERACILLIN_TAZOBACTAM	6646	141	1492	388	0.133217
E. coli	2015/16	AMPICILLIN_SULBACTAM	CEFAZOLIN	SULFA_TRIMETHOPRIM	4623	2495	1369	732	-0.00148784
E. coli	2015/16	AMPICILLIN_SULBACTAM	CEFAZOLIN	TOBRAMYCIN	3682	477	983	200	0.0382853
E. coli	2015/16	AMPICILLIN_SULBACTAM	CEFEPIME	CEFTAZIDIME	7845	331	9	192	0.104577
E. coli	2015/16	AMPICILLIN_SULBACTAM	CEFEPIME	CEFTRIAXONE	8539	556	2	282	0.123721
E. coli	2015/16	AMPICILLIN_SULBACTAM	CEFEPIME	CEFUROXIME	3363	432	1	143	0.129647
E. coli	2015/16	AMPICILLIN_SULBACTAM	CEFEPIME	CIPROFLOXACIN	7363	2218	51	234	0.0684439
E. coli	2015/16	AMPICILLIN_SULBACTAM	CEFEPIME	GENTAMICIN	8359	1225	195	90	0.0229925
E. coli	2015/16	AMPICILLIN_SULBACTAM	CEFEPIME	LEVOFLOXACIN	6716	1963	39	158	0.0522293
E. coli	2015/16	AMPICILLIN_SULBACTAM	CEFEPIME	NITROFURANTOIN	8727	287	219	37	0.0144316
E. coli	2015/16	AMPICILLIN_SULBACTAM	CEFEPIME	PIPERACILLIN_TAZOBACTAM	8865	689	180	41	0.011138
E. coli	2015/16	AMPICILLIN_SULBACTAM	CEFEPIME	SULFA_TRIMETHOPRIM	6162	3420	101	183	0.032497
E. coli	2015/16	AMPICILLIN_SULBACTAM	CEFEPIME	TOBRAMYCIN	8155	961	104	134	0.0525045
E. coli	2015/16	AMPICILLIN_SULBACTAM	CEFTAZIDIME	CEFTRIAXONE	10924	157	28	694	0.237523
E. coli	2015/16	AMPICILLIN_SULBACTAM	CEFTAZIDIME	CEFUROXIME	2712	260	3	153	0.179348
E. coli	2015/16	AMPICILLIN_SULBACTAM	CEFTAZIDIME	CIPROFLOXACIN	8516	2566	261	462	0.0977597
E. coli	2015/16	AMPICILLIN_SULBACTAM	CEFTAZIDIME	GENTAMICIN	9669	1416	508	215	0.0419341
E. coli	2015/16	AMPICILLIN_SULBACTAM	CEFTAZIDIME	LEVOFLOXACIN	8294	2471	243	433	0.0954809
E. coli	2015/16	AMPICILLIN_SULBACTAM	CEFTAZIDIME	NITROFURANTOIN	10144	396	582	97	0.027395
E. coli	2015/16	AMPICILLIN_SULBACTAM	CEFTAZIDIME	PIPERACILLIN_TAZOBACTAM	10288	761	589	126	0.0268782
E. coli	2015/16	AMPICILLIN_SULBACTAM	CEFTAZIDIME	SULFA_TRIMETHOPRIM	7219	3863	367	355	0.0332805
E. coli	2015/16	AMPICILLIN_SULBACTAM	CEFTAZIDIME	TOBRAMYCIN	8386	899	348	185	0.0575172
E. coli	2015/16	AMPICILLIN_SULBACTAM	CEFTRIAXONE	CEFUROXIME	2875	299	14	289	0.277108
E. coli	2015/16	AMPICILLIN_SULBACTAM	CEFTRIAXONE	CIPROFLOXACIN	9086	2691	397	648	0.121852
E. coli	2015/16	AMPICILLIN_SULBACTAM	CEFTRIAXONE	GENTAMICIN	10298	1482	725	320	0.0579339
E. coli	2015/16	AMPICILLIN_SULBACTAM	CEFTRIAXONE	LEVOFLOXACIN	8314	2419	319	537	0.114634
E. coli	2015/16	AMPICILLIN_SULBACTAM	CEFTRIAXONE	NITROFURANTOIN	10640	395	826	129	0.0329433
E. coli	2015/16	AMPICILLIN_SULBACTAM	CEFTRIAXONE	PIPERACILLIN_TAZOBACTAM	10876	869	829	143	0.0220327
E. coli	2015/16	AMPICILLIN_SULBACTAM	CEFTRIAXONE	SULFA_TRIMETHOPRIM	7685	4092	523	520	0.0457047
E. coli	2015/16	AMPICILLIN_SULBACTAM	CEFTRIAXONE	TOBRAMYCIN	8667	892	456	296	0.0907705
E. coli	2015/16	AMPICILLIN_SULBACTAM	CEFUROXIME	CIPROFLOXACIN	3564	1193	302	363	0.130377
E. coli	2015/16	AMPICILLIN_SULBACTAM	CEFUROXIME	GENTAMICIN	4151	605	515	150	0.0441499
E. coli	2015/16	AMPICILLIN_SULBACTAM	CEFUROXIME	LEVOFLOXACIN	2855	871	222	224	0.10607
E. coli	2015/16	AMPICILLIN_SULBACTAM	CEFUROXIME	NITROFURANTOIN	4288	71	511	55	0.0375965
E. coli	2015/16	AMPICILLIN_SULBACTAM	CEFUROXIME	PIPERACILLIN_TAZOBACTAM	4459	187	467	90	0.0518415
E. coli	2015/16	AMPICILLIN_SULBACTAM	CEFUROXIME	SULFA_TRIMETHOPRIM	2972	1785	389	276	0.0171885
E. coli	2015/16	AMPICILLIN_SULBACTAM	CEFUROXIME	TOBRAMYCIN	3597	453	371	152	0.0774539
E. coli	2015/16	AMPICILLIN_SULBACTAM	CIPROFLOXACIN	GENTAMICIN	10829	1179	3318	1097	0.121533
E. coli	2015/16	AMPICILLIN_SULBACTAM	CIPROFLOXACIN	LEVOFLOXACIN	9752	11	33	3380	0.580481
E. coli	2015/16	AMPICILLIN_SULBACTAM	CIPROFLOXACIN	NITROFURANTOIN	11041	308	3741	293	0.0366081
E. coli	2015/16	AMPICILLIN_SULBACTAM	CIPROFLOXACIN	PIPERACILLIN_TAZOBACTAM	10979	660	3747	411	0.0335288
E. coli	2015/16	AMPICILLIN_SULBACTAM	CIPROFLOXACIN	SULFA_TRIMETHOPRIM	8396	3613	2060	2351	0.183025
E. coli	2015/16	AMPICILLIN_SULBACTAM	CIPROFLOXACIN	TOBRAMYCIN	8562	617	2127	906	0.179237
E. coli	2015/16	AMPICILLIN_SULBACTAM	GENTAMICIN	LEVOFLOXACIN	8816	2525	970	868	0.12357
E. coli	2015/16	AMPICILLIN_SULBACTAM	GENTAMICIN	NITROFURANTOIN	12813	437	1972	164	0.0223939
E. coli	2015/16	AMPICILLIN_SULBACTAM	GENTAMICIN	PIPERACILLIN_TAZOBACTAM	12714	896	2014	175	0.00684598
E. coli	2015/16	AMPICILLIN_SULBACTAM	GENTAMICIN	SULFA_TRIMETHOPRIM	9732	4414	725	1550	0.176557
E. coli	2015/16	AMPICILLIN_SULBACTAM	GENTAMICIN	TOBRAMYCIN	10213	232	479	1290	0.357878
E. coli	2015/16	AMPICILLIN_SULBACTAM	LEVOFLOXACIN	NITROFURANTOIN	9104	261	2908	242	0.0384851
E. coli	2015/16	AMPICILLIN_SULBACTAM	LEVOFLOXACIN	PIPERACILLIN_TAZOBACTAM	9178	574	2996	321	0.0294321
E. coli	2015/16	AMPICILLIN_SULBACTAM	LEVOFLOXACIN	SULFA_TRIMETHOPRIM	6821	2965	1582	1810	0.177041
E. coli	2015/16	AMPICILLIN_SULBACTAM	LEVOFLOXACIN	TOBRAMYCIN	7843	541	1906	750	0.165803
E. coli	2015/16	AMPICILLIN_SULBACTAM	NITROFURANTOIN	PIPERACILLIN_TAZOBACTAM	13325	907	500	65	0.00803822
E. coli	2015/16	AMPICILLIN_SULBACTAM	NITROFURANTOIN	SULFA_TRIMETHOPRIM	9548	5234	276	324	0.0282585
E. coli	2015/16	AMPICILLIN_SULBACTAM	NITROFURANTOIN	TOBRAMYCIN	9837	1338	330	73	0.0086013
E. coli	2015/16	AMPICILLIN_SULBACTAM	PIPERACILLIN_TAZOBACTAM	SULFA_TRIMETHOPRIM	9494	5232	575	496	0.027529
E. coli	2015/16	AMPICILLIN_SULBACTAM	PIPERACILLIN_TAZOBACTAM	TOBRAMYCIN	9965	1312	654	128	0.011854
E. coli	2015/16	AMPICILLIN_SULBACTAM	SULFA_TRIMETHOPRIM	TOBRAMYCIN	7258	506	3431	1017	0.151994
E. coli	2017/18	AMPICILLIN_SULBACTAM	AMOXICILLIN_CLAVULANATE	AMPICILLIN	1	5871	0	3902	8.02138e-05
E. coli	2017/18	AMPICILLIN_SULBACTAM	AMOXICILLIN_CLAVULANATE	AZTREONAM	1295	6	540	34	0.0464952
E. coli	2017/18	AMPICILLIN_SULBACTAM	AMOXICILLIN_CLAVULANATE	CEFAZOLIN	2845	156	1025	873	0.36964
E. coli	2017/18	AMPICILLIN_SULBACTAM	AMOXICILLIN_CLAVULANATE	CEFEPIME	5106	57	3576	106	0.0172667
E. coli	2017/18	AMPICILLIN_SULBACTAM	AMOXICILLIN_CLAVULANATE	CEFTAZIDIME	4921	144	3311	391	0.0745411
E. coli	2017/18	AMPICILLIN_SULBACTAM	AMOXICILLIN_CLAVULANATE	CEFTRIAXONE	4848	214	3187	471	0.0838413
E. coli	2017/18	AMPICILLIN_SULBACTAM	AMOXICILLIN_CLAVULANATE	CEFUROXIME	1116	48	404	154	0.205721
E. coli	2017/18	AMPICILLIN_SULBACTAM	AMOXICILLIN_CLAVULANATE	CIPROFLOXACIN	4626	1262	2963	955	0.0282797
E. coli	2017/18	AMPICILLIN_SULBACTAM	AMOXICILLIN_CLAVULANATE	GENTAMICIN	5138	751	3462	456	-0.0106672
E. coli	2017/18	AMPICILLIN_SULBACTAM	AMOXICILLIN_CLAVULANATE	LEVOFLOXACIN	3758	1033	2621	829	0.024055
E. coli	2017/18	AMPICILLIN_SULBACTAM	AMOXICILLIN_CLAVULANATE	NITROFURANTOIN	5530	165	3600	159	0.0128494
E. coli	2017/18	AMPICILLIN_SULBACTAM	AMOXICILLIN_CLAVULANATE	PIPERACILLIN_TAZOBACTAM	5814	23	3270	600	0.132898
E. coli	2017/18	AMPICILLIN_SULBACTAM	AMOXICILLIN_CLAVULANATE	SULFA_TRIMETHOPRIM	3742	2145	2634	1283	-0.0352748
E. coli	2017/18	AMPICILLIN_SULBACTAM	AMOXICILLIN_CLAVULANATE	TOBRAMYCIN	5296	592	3383	534	0.0345025
E. coli	2017/18	AMPICILLIN_SULBACTAM	AMPICILLIN	AZTREONAM	2	0	6650	230	-0.000652534
E. coli	2017/18	AMPICILLIN_SULBACTAM	AMPICILLIN	CEFAZOLIN	3	1	9960	2560	-5.92296e-05
E. coli	2017/18	AMPICILLIN_SULBACTAM	AMPICILLIN	CEFEPIME	2	0	13992	265	-0.000367868
E. coli	2017/18	AMPICILLIN_SULBACTAM	AMPICILLIN	CEFTAZIDIME	4	0	13876	972	-0.000182998
E. coli	2017/18	AMPICILLIN_SULBACTAM	AMPICILLIN	CEFTRIAXONE	4	0	15169	1268	-0.000143032
E. coli	2017/18	AMPICILLIN_SULBACTAM	AMPICILLIN	CEFUROXIME	2	2	4867	1097	-0.000922122
E. coli	2017/18	AMPICILLIN_SULBACTAM	AMPICILLIN	CIPROFLOXACIN	3	1	14116	4587	-4.06425e-06
E. coli	2017/18	AMPICILLIN_SULBACTAM	AMPICILLIN	GENTAMICIN	4	0	16289	2422	-4.89677e-05
E. coli	2017/18	AMPICILLIN_SULBACTAM	AMPICILLIN	LEVOFLOXACIN	2	0	10028	3316	-1.75148e-06
E. coli	2017/18	AMPICILLIN_SULBACTAM	AMPICILLIN	NITROFURANTOIN	4	0	17027	617	-0.000219271
E. coli	2017/18	AMPICILLIN_SULBACTAM	AMPICILLIN	PIPERACILLIN_TAZOBACTAM	4	0	17379	1212	-0.000146681
E. coli	2017/18	AMPICILLIN_SULBACTAM	AMPICILLIN	SULFA_TRIMETHOPRIM	3	1	11969	6736	9.2037e-05
E. coli	2017/18	AMPICILLIN_SULBACTAM	AMPICILLIN	TOBRAMYCIN	2	0	13137	1642	-0.000164354
E. coli	2017/18	AMPICILLIN_SULBACTAM	AZTREONAM	CEFAZOLIN	4649	898	17	152	0.0897604
E. coli	2017/18	AMPICILLIN_SULBACTAM	AZTREONAM	CEFEPIME	5320	2	143	86	0.0770564
E. coli	2017/18	AMPICILLIN_SULBACTAM	AZTREONAM	CEFTAZIDIME	4321	41	25	138	0.146109
E. coli	2017/18	AMPICILLIN_SULBACTAM	AZTREONAM	CEFTRIAXONE	4925	76	30	199	0.172559
E. coli	2017/18	AMPICILLIN_SULBACTAM	AZTREONAM	CEFUROXIME	4536	872	23	160	0.0961826
E. coli	2017/18	AMPICILLIN_SULBACTAM	AZTREONAM	CIPROFLOXACIN	5126	1549	116	119	0.0378759
E. coli	2017/18	AMPICILLIN_SULBACTAM	AZTREONAM	GENTAMICIN	5880	797	177	58	0.0179806
E. coli	2017/18	AMPICILLIN_SULBACTAM	AZTREONAM	LEVOFLOXACIN	1969	671	44	64	0.053269
E. coli	2017/18	AMPICILLIN_SULBACTAM	AZTREONAM	NITROFURANTOIN	5850	90	176	16	0.010106
E. coli	2017/18	AMPICILLIN_SULBACTAM	AZTREONAM	PIPERACILLIN_TAZOBACTAM	6336	342	193	41	0.0185787
E. coli	2017/18	AMPICILLIN_SULBACTAM	AZTREONAM	SULFA_TRIMETHOPRIM	4264	2413	138	97	0.00679047
E. coli	2017/18	AMPICILLIN_SULBACTAM	AZTREONAM	TOBRAMYCIN	5856	673	163	65	0.0262539
E. coli	2017/18	AMPICILLIN_SULBACTAM	CEFAZOLIN	CEFEPIME	6346	2	1629	96	0.0374544
E. coli	2017/18	AMPICILLIN_SULBACTAM	CEFAZOLIN	CEFTAZIDIME	6819	3	1825	481	0.149997
E. coli	2017/18	AMPICILLIN_SULBACTAM	CEFAZOLIN	CEFTRIAXONE	7828	11	1863	554	0.160123
E. coli	2017/18	AMPICILLIN_SULBACTAM	CEFAZOLIN	CEFUROXIME	3470	503	599	498	0.229254
E. coli	2017/18	AMPICILLIN_SULBACTAM	CEFAZOLIN	CIPROFLOXACIN	7652	2312	1777	783	0.0486123
E. coli	2017/18	AMPICILLIN_SULBACTAM	CEFAZOLIN	GENTAMICIN	8671	1293	2214	350	0.00440112
E. coli	2017/18	AMPICILLIN_SULBACTAM	CEFAZOLIN	LEVOFLOXACIN	4365	1379	1347	586	0.0479326
E. coli	2017/18	AMPICILLIN_SULBACTAM	CEFAZOLIN	NITROFURANTOIN	9228	268	2164	136	0.0203481
E. coli	2017/18	AMPICILLIN_SULBACTAM	CEFAZOLIN	PIPERACILLIN_TAZOBACTAM	9685	224	1991	537	0.131156
E. coli	2017/18	AMPICILLIN_SULBACTAM	CEFAZOLIN	SULFA_TRIMETHOPRIM	6361	3600	1707	855	-0.0179707
E. coli	2017/18	AMPICILLIN_SULBACTAM	CEFAZOLIN	TOBRAMYCIN	6332	773	1611	166	-0.00974513
E. coli	2017/18	AMPICILLIN_SULBACTAM	CEFEPIME	CEFTAZIDIME	11590	453	9	207	0.0802326
E. coli	2017/18	AMPICILLIN_SULBACTAM	CEFEPIME	CEFTRIAXONE	12905	699	3	261	0.0836885
E. coli	2017/18	AMPICILLIN_SULBACTAM	CEFEPIME	CEFUROXIME	3947	956	1	70	0.0448523
E. coli	2017/18	AMPICILLIN_SULBACTAM	CEFEPIME	CIPROFLOXACIN	10904	3105	44	221	0.0465783
E. coli	2017/18	AMPICILLIN_SULBACTAM	CEFEPIME	GENTAMICIN	12386	1631	178	88	0.0174208
E. coli	2017/18	AMPICILLIN_SULBACTAM	CEFEPIME	LEVOFLOXACIN	7666	2128	39	177	0.0532628
E. coli	2017/18	AMPICILLIN_SULBACTAM	CEFEPIME	NITROFURANTOIN	12683	402	195	37	0.0107673
E. coli	2017/18	AMPICILLIN_SULBACTAM	CEFEPIME	PIPERACILLIN_TAZOBACTAM	13060	918	218	46	0.00883461
E. coli	2017/18	AMPICILLIN_SULBACTAM	CEFEPIME	SULFA_TRIMETHOPRIM	9082	4931	112	154	0.0168636
E. coli	2017/18	AMPICILLIN_SULBACTAM	CEFEPIME	TOBRAMYCIN	11636	1350	135	104	0.027071
E. coli	2017/18	AMPICILLIN_SULBACTAM	CEFTAZIDIME	CEFTRIAXONE	13654	182	23	948	0.251484
E. coli	2017/18	AMPICILLIN_SULBACTAM	CEFTAZIDIME	CEFUROXIME	3782	819	2	212	0.136002
E. coli	2017/18	AMPICILLIN_SULBACTAM	CEFTAZIDIME	CIPROFLOXACIN	10842	3033	374	599	0.101949
E. coli	2017/18	AMPICILLIN_SULBACTAM	CEFTAZIDIME	GENTAMICIN	12228	1654	696	278	0.0439243
E. coli	2017/18	AMPICILLIN_SULBACTAM	CEFTAZIDIME	LEVOFLOXACIN	8855	2436	323	573	0.120688
E. coli	2017/18	AMPICILLIN_SULBACTAM	CEFTAZIDIME	NITROFURANTOIN	12807	421	817	109	0.0239487
E. coli	2017/18	AMPICILLIN_SULBACTAM	CEFTAZIDIME	PIPERACILLIN_TAZOBACTAM	12940	852	816	135	0.0210194
E. coli	2017/18	AMPICILLIN_SULBACTAM	CEFTAZIDIME	SULFA_TRIMETHOPRIM	8995	4882	509	464	0.0309734
E. coli	2017/18	AMPICILLIN_SULBACTAM	CEFTAZIDIME	TOBRAMYCIN	10629	1133	447	229	0.0557196
E. coli	2017/18	AMPICILLIN_SULBACTAM	CEFTRIAXONE	CEFUROXIME	3774	810	9	238	0.152702
E. coli	2017/18	AMPICILLIN_SULBACTAM	CEFTRIAXONE	CIPROFLOXACIN	11913	3275	510	759	0.11393
E. coli	2017/18	AMPICILLIN_SULBACTAM	CEFTRIAXONE	GENTAMICIN	13436	1759	908	362	0.0519172
E. coli	2017/18	AMPICILLIN_SULBACTAM	CEFTRIAXONE	LEVOFLOXACIN	8795	2352	402	665	0.137166
E. coli	2017/18	AMPICILLIN_SULBACTAM	CEFTRIAXONE	NITROFURANTOIN	13856	465	1051	130	0.0245849
E. coli	2017/18	AMPICILLIN_SULBACTAM	CEFTRIAXONE	PIPERACILLIN_TAZOBACTAM	14097	1005	1085	161	0.0188085
E. coli	2017/18	AMPICILLIN_SULBACTAM	CEFTRIAXONE	SULFA_TRIMETHOPRIM	9840	5349	670	599	0.034473
E. coli	2017/18	AMPICILLIN_SULBACTAM	CEFTRIAXONE	TOBRAMYCIN	10992	1103	586	326	0.0775882
E. coli	2017/18	AMPICILLIN_SULBACTAM	CEFUROXIME	CIPROFLOXACIN	3799	1088	672	434	0.104509
E. coli	2017/18	AMPICILLIN_SULBACTAM	CEFUROXIME	GENTAMICIN	4296	590	950	156	0.0123444
E. coli	2017/18	AMPICILLIN_SULBACTAM	CEFUROXIME	LEVOFLOXACIN	1759	561	258	201	0.110601
E. coli	2017/18	AMPICILLIN_SULBACTAM	CEFUROXIME	NITROFURANTOIN	4292	51	964	47	0.0229952
E. coli	2017/18	AMPICILLIN_SULBACTAM	CEFUROXIME	PIPERACILLIN_TAZOBACTAM	4638	207	966	117	0.0413323
E. coli	2017/18	AMPICILLIN_SULBACTAM	CEFUROXIME	SULFA_TRIMETHOPRIM	3067	1820	718	388	-0.0129773
E. coli	2017/18	AMPICILLIN_SULBACTAM	CEFUROXIME	TOBRAMYCIN	4247	455	909	158	0.0317952
E. coli	2017/18	AMPICILLIN_SULBACTAM	CIPROFLOXACIN	GENTAMICIN	12765	1384	3651	1083	0.101557
E. coli	2017/18	AMPICILLIN_SULBACTAM	CIPROFLOXACIN	LEVOFLOXACIN	10011	7	23	3371	0.572065
E. coli	2017/18	AMPICILLIN_SULBACTAM	CIPROFLOXACIN	NITROFURANTOIN	13063	353	4095	282	0.0294768
E. coli	2017/18	AMPICILLIN_SULBACTAM	CIPROFLOXACIN	PIPERACILLIN_TAZOBACTAM	13289	795	4232	440	0.0289655
E. coli	2017/18	AMPICILLIN_SULBACTAM	CIPROFLOXACIN	SULFA_TRIMETHOPRIM	9720	4425	2314	2418	0.149661
E. coli	2017/18	AMPICILLIN_SULBACTAM	CIPROFLOXACIN	TOBRAMYCIN	10624	749	2542	956	0.155848
E. coli	2017/18	AMPICILLIN_SULBACTAM	GENTAMICIN	LEVOFLOXACIN	9050	2576	985	807	0.109295
E. coli	2017/18	AMPICILLIN_SULBACTAM	GENTAMICIN	NITROFURANTOIN	14948	508	2215	127	0.0101909
E. coli	2017/18	AMPICILLIN_SULBACTAM	GENTAMICIN	PIPERACILLIN_TAZOBACTAM	15258	1058	2268	179	0.00380701
E. coli	2017/18	AMPICILLIN_SULBACTAM	GENTAMICIN	SULFA_TRIMETHOPRIM	11293	5124	746	1721	0.175187
E. coli	2017/18	AMPICILLIN_SULBACTAM	GENTAMICIN	TOBRAMYCIN	12769	259	402	1448	0.342702
E. coli	2017/18	AMPICILLIN_SULBACTAM	LEVOFLOXACIN	NITROFURANTOIN	9275	278	2921	235	0.0353108
E. coli	2017/18	AMPICILLIN_SULBACTAM	LEVOFLOXACIN	PIPERACILLIN_TAZOBACTAM	9390	583	3002	319	0.0288953
E. coli	2017/18	AMPICILLIN_SULBACTAM	LEVOFLOXACIN	SULFA_TRIMETHOPRIM	6876	3155	1676	1706	0.144002
E. coli	2017/18	AMPICILLIN_SULBACTAM	LEVOFLOXACIN	TOBRAMYCIN	7732	545	1854	714	0.160013
[truncated: 5,231 more rows]

## Sheet: Markov_random_field
species	year	Antibiotic_1	Antibiotic_2	Antibiotic_3	S1S2S3	S1S2R3	S1R2S3	R1S2S3	S1R2R3	R1S2R3	R1R2S3	R1R2R3	S1S2S3_observed	S1S2R3_observed	S1R2S3_observed	R1S2S3_observed	S1R2R3_observed	R1S2R3_observed	R1R2S3_observed	R1R2R3_observed	S1S2S3_predicted	S1S2R3R_predicted	S1R2S3_predicted	R1S2S3_predicted	S1R2R3_predicted	R1S2R3R_predicted	R1R2S3_predicted	R1R2R3_predicted
E. coli	2015/16	AMOXICILLIN_CLAVULANATE	AMPICILLIN	AMPICILLIN_SULBACTAM	13841	3	1423	10	4231	0	33	3075	0.612	0.000132649	0.0629201	0.000442165	0.18708	0	0.00145914	0.135966	0.615912	0.00477397	0.127616	0.000878593	0.150559	0.000109344	0.0050219	0.0951296
E. coli	2015/16	AMOXICILLIN_CLAVULANATE	AMPICILLIN	AZTREONAM	40	0	23	0	22	0	14	25	0.322581	0	0.185484	0	0.177419	0	0.112903	0.201613	0.26168	0	0.266943	0	0.17779	0	0.117149	0.176438
E. coli	2015/16	AMOXICILLIN_CLAVULANATE	AMPICILLIN	CEFAZOLIN	6597	5	2395	3	259	1	738	707	0.616254	0.000467071	0.223727	0.000280243	0.0241943	9.34143e+09	0.0689397	0.0660439	0.612147	0.00316252	0.267409	0.00432542	0.0254424	0.000127479	0.0566423	0.0307437
E. coli	2015/16	AMOXICILLIN_CLAVULANATE	AMPICILLIN	CEFEPIME	10218	0	4054	7	112	0	2200	123	0.611344	0	0.242551	0.000418811	0.00670097	0	0.131626	0.0073591	0.598233	0	0.298741	0.00615737	0.00512999	0	0.087724	0.00401444
E. coli	2015/16	AMOXICILLIN_CLAVULANATE	AMPICILLIN	CEFTAZIDIME	13237	1	5119	7	209	0	2563	337	0.616449	4.65701e+08	0.238392	0.000325991	0.00973315	0	0.119359	0.0156941	0.605047	0.000562342	0.29234	0.005206	0.00833619	1.63811e+09	0.0807016	0.00779094
E. coli	2015/16	AMOXICILLIN_CLAVULANATE	AMPICILLIN	CEFTRIAXONE	13241	0	5012	7	318	0	2492	408	0.616491	0	0.233355	0.000325915	0.0148058	0	0.116026	0.0189962	0.605211	0	0.288989	0.00514886	0.0118645	0	0.0788738	0.00991292
E. coli	2015/16	AMOXICILLIN_CLAVULANATE	AMPICILLIN	CEFUROXIME	99	2	81	0	74	0	99	93	0.220982	0.00446429	0.180804	0	0.165179	0	0.220982	0.207589	0.15446	0.0142654	0.258011	0	0.161485	0	0.212963	0.198816
E. coli	2015/16	AMOXICILLIN_CLAVULANATE	AMPICILLIN	CIPROFLOXACIN	13318	526	4362	10	1295	0	2305	805	0.588745	0.0232527	0.19283	0.000442067	0.0572477	0	0.101896	0.0355864	0.565096	0.0360285	0.255486	0.00549573	0.0460177	0.000643811	0.068547	0.0226859
E. coli	2015/16	AMOXICILLIN_CLAVULANATE	AMPICILLIN	GENTAMICIN	13764	82	5074	10	582	0	2678	431	0.608461	0.00362495	0.224305	0.000442067	0.0257283	0	0.118386	0.0190531	0.591474	0.00856799	0.283599	0.00600441	0.0192473	0.000185512	0.0794251	0.0114969
E. coli	2015/16	AMOXICILLIN_CLAVULANATE	AMPICILLIN	LEVOFLOXACIN	12386	467	3988	7	1158	0	2105	691	0.595424	0.0224498	0.191712	0.000336506	0.0556677	0	0.101192	0.033218	0.572872	0.035033	0.254166	0.00480146	0.0441082	0.000533133	0.0672854	0.0212014
E. coli	2015/16	AMOXICILLIN_CLAVULANATE	AMPICILLIN	NITROFURANTOIN	13375	181	5292	9	228	1	2839	183	0.604985	0.00818708	0.23937	0.000407092	0.010313	4.52325e+09	0.128415	0.00827755	0.590294	0.0101891	0.293597	0.00626233	0.00977068	0.000185617	0.084852	0.00484897
E. coli	2015/16	AMOXICILLIN_CLAVULANATE	AMPICILLIN	PIPERACILLIN_TAZOBACTAM	13220	1	5295	7	34	0	2372	513	0.616547	4.66374e+09	0.246945	0.000326462	0.00158567	0	0.110624	0.023925	0.60941	0.000230383	0.294566	0.00502645	0.00342086	2.02952e+08	0.0776904	0.00963629
E. coli	2015/16	AMOXICILLIN_CLAVULANATE	AMPICILLIN	SULFA_TRIMETHOPRIM	13330	513	3640	10	2015	0	2046	1062	0.589406	0.0226831	0.160948	0.000442165	0.0890962	0	0.0904669	0.0469579	0.559684	0.0423615	0.233544	0.00523598	0.0663097	0.000737954	0.0602649	0.0318622
E. coli	2015/16	AMOXICILLIN_CLAVULANATE	AMPICILLIN	TOBRAMYCIN	13248	35	4945	7	437	0	2494	433	0.613362	0.00162045	0.228946	0.000324089	0.0202324	0	0.115468	0.0200472	0.599147	0.00495903	0.28571	0.00509964	0.0157379	0.000109036	0.0781212	0.0111163
E. coli	2015/16	AMOXICILLIN_CLAVULANATE	AMPICILLIN_SULBACTAM	AZTREONAM	42	7	21	0	15	0	15	25	336	56	168	0	0.12	0	0.12	0.2	0.28631	0.0690719	0.227204	0	0.141526	0	0.116861	0.159028
E. coli	2015/16	AMOXICILLIN_CLAVULANATE	AMPICILLIN_SULBACTAM	CEFAZOLIN	7137	52	1853	15	212	5	726	703	0.666822	0.00485845	0.173129	0.00140148	0.0198075	0.000467159	0.0678314	0.0656825	0.6631	0.0101444	0.213411	0.0100413	0.0217833	0.000876234	0.0509685	0.0296753
E. coli	2015/16	AMOXICILLIN_CLAVULANATE	AMPICILLIN_SULBACTAM	CEFEPIME	11238	40	3028	30	72	0	2176	123	0.672652	0.00239421	0.181241	0.00179565	0.00430957	0	0.130245	0.00736218	0.660317	0.00348592	0.235268	0.0133921	0.00403524	0.000188411	0.0796715	0.00364168
E. coli	2015/16	AMOXICILLIN_CLAVULANATE	AMPICILLIN_SULBACTAM	CEFTAZIDIME	14534	89	3821	35	121	1	2536	336	0.67685	0.00414474	0.177944	0.00162995	0.00563498	4.65701e+08	0.118102	0.0156476	0.666443	0.00560275	0.228567	0.0123757	0.00655509	0.00035216	0.0730166	0.0070879
E. coli	2015/16	AMOXICILLIN_CLAVULANATE	AMPICILLIN_SULBACTAM	CEFTRIAXONE	14463	158	3782	35	160	2	2464	405	0.673669	0.00735945	0.176161	0.00163026	0.00745261	9.31576e+09	0.11477	0.0188644	0.663003	0.00919524	0.22596	0.0123435	0.00897216	0.00052331	0.0713428	0.0086594
E. coli	2015/16	AMOXICILLIN_CLAVULANATE	AMPICILLIN_SULBACTAM	CEFUROXIME	99	34	76	1	42	0	98	92	0.223982	0.0769231	0.171946	0.00226244	0.0950226	0	0.221719	0.208145	0.177425	0.0681777	0.220447	0.0115714	0.127488	0.00650434	0.210397	0.177989
E. coli	2015/16	AMOXICILLIN_CLAVULANATE	AMPICILLIN_SULBACTAM	CIPROFLOXACIN	14336	923	3337	34	897	9	2282	794	0.634	0.040819	0.147577	0.00150363	0.0396692	0.000398019	0.10092	0.0351141	0.615131	0.0502722	0.202619	0.011821	0.0356701	0.00177264	0.0625191	0.020195
E. coli	2015/16	AMOXICILLIN_CLAVULANATE	AMPICILLIN_SULBACTAM	GENTAMICIN	15100	161	3732	41	502	2	2646	429	0.667757	0.0071198	0.165038	0.00181312	0.0221996	8.84447e+09	0.117012	0.0189714	0.652058	0.0126944	0.222913	0.0130742	0.01598	0.000543295	0.0717576	0.0109801
E. coli	2015/16	AMOXICILLIN_CLAVULANATE	AMPICILLIN_SULBACTAM	LEVOFLOXACIN	13353	829	3014	28	795	9	2084	680	0.642218	0.0398711	0.14496	0.00134667	0.0382359	0.000432859	0.100231	0.0327049	0.624281	0.0492115	0.199698	0.0114545	0.0338359	0.00163725	0.0611081	0.018774
E. coli	2015/16	AMOXICILLIN_CLAVULANATE	AMPICILLIN_SULBACTAM	NITROFURANTOIN	14666	265	3995	35	143	8	2812	176	0.66362	0.011991	0.180769	0.00158371	0.00647059	0.000361991	0.12724	0.0079638	0.650631	0.0131101	0.233072	0.013638	0.00746053	0.000472469	0.077359	0.00425739
E. coli	2015/16	AMOXICILLIN_CLAVULANATE	AMPICILLIN_SULBACTAM	PIPERACILLIN_TAZOBACTAM	14592	5	3920	36	30	0	2343	514	0.680597	0.000233209	0.182836	0.0016791	0.00139925	0	0.109282	0.0239739	0.674994	0.000542625	0.229755	0.0120168	0.00294429	0.000103268	0.0700475	0.00959589
E. coli	2015/16	AMOXICILLIN_CLAVULANATE	AMPICILLIN_SULBACTAM	SULFA_TRIMETHOPRIM	14164	1092	2798	31	1436	11	2026	1049	0.626532	0.0483036	0.123767	0.00137126	0.0635201	0.000486575	0.0896183	0.0464016	0.602466	0.064834	0.185022	0.0110082	0.0512664	0.00220278	0.0549097	0.0282908
E. coli	2015/16	AMOXICILLIN_CLAVULANATE	AMPICILLIN_SULBACTAM	TOBRAMYCIN	14569	99	3617	36	373	1	2464	432	0.674772	0.00458524	0.167524	0.00166736	0.0172757	4.63156e+09	0.114122	0.0200083	0.661699	0.00882088	0.222689	0.0123219	0.013053	0.000424327	0.0703416	0.0106512
E. coli	2015/16	AMOXICILLIN_CLAVULANATE	AZTREONAM	CEFEPIME	56	1	3	10	19	0	0	23	0.5	0.00892857	0.0267857	0.0892857	0.169643	0	0	0.205357	0.483223	0.034631	0.0640045	0.0833267	0.139432	0.0155552	0.0269424	0.152885
E. coli	2015/16	AMOXICILLIN_CLAVULANATE	AZTREONAM	CEFUROXIME	57	4	1	10	21	5	0	24	0.467213	0.0327869	0.00819672	0.0819672	0.172131	0.0409836	0	0.196721	0.422503	0.101665	0.0309984	0.0869954	0.136521	0.0542974	0.0134437	0.153576
E. coli	2015/16	AMOXICILLIN_CLAVULANATE	AZTREONAM	CIPROFLOXACIN	49	11	4	9	18	6	5	20	0.401639	0.0901639	0.0327869	0.0737705	0.147541	0.0491803	0.0409836	0.163934	0.339586	0.135994	0.0810013	0.087266	0.123119	0.0643841	0.0443789	0.124271
E. coli	2015/16	AMOXICILLIN_CLAVULANATE	AZTREONAM	GENTAMICIN	57	6	19	13	3	2	15	10	456	48	152	104	24	16	0.12	0.08	0.425191	0.0494646	0.175112	0.125931	0.0372617	0.0278701	0.113304	0.0458659
E. coli	2015/16	AMOXICILLIN_CLAVULANATE	AZTREONAM	LEVOFLOXACIN	52	10	4	8	15	5	5	19	0.440678	0.0847458	0.0338983	0.0677966	0.127119	0.0423729	0.0423729	0.161017	0.381661	0.127504	0.0818284	0.0842036	0.106267	0.0572051	0.0443109	0.117021
E. coli	2015/16	AMOXICILLIN_CLAVULANATE	AZTREONAM	NITROFURANTOIN	62	0	15	15	4	0	17	1	0.54386	0	0.131579	0.131579	0.0350877	0	0.149123	0.00877193	0.513959	0	0.183417	0.16297	0.0165247	0	0.115087	0.00804198
E. coli	2015/16	AMOXICILLIN_CLAVULANATE	AZTREONAM	PIPERACILLIN_TAZOBACTAM	62	1	21	11	1	4	16	9	496	8	168	88	8	32	128	72	0.460365	0.0187026	0.193679	0.128121	0.01563	0.0232667	0.117756	0.0424789
E. coli	2015/16	AMOXICILLIN_CLAVULANATE	AZTREONAM	SULFA_TRIMETHOPRIM	51	10	10	10	12	5	10	15	0.414634	0.0813008	0.0813008	0.0813008	0.097561	0.0406504	0.0813008	0.121951	0.362301	0.107894	0.124585	0.102873	0.0869319	0.051013	0.0760457	0.0883571
E. coli	2015/16	AMOXICILLIN_CLAVULANATE	AZTREONAM	TOBRAMYCIN	56	6	18	12	4	2	8	17	0.455285	0.0487805	0.146341	0.097561	0.0325203	0.0162602	0.0650407	0.138211	0.429427	0.0541457	0.158175	0.106086	0.052257	0.0354657	0.0876587	0.0767856
E. coli	2015/16	AMOXICILLIN_CLAVULANATE	CEFAZOLIN	CEFEPIME	4012	0	74	300	53	0	319	53	0.833922	0	0.0153814	0.0623571	0.0110164	0	0.0663064	0.0110164	0.830192	0	0.044592	0.0883598	0.00263756	0	0.0297045	0.00451411
E. coli	2015/16	AMOXICILLIN_CLAVULANATE	CEFAZOLIN	CEFTAZIDIME	8106	0	162	644	56	0	513	84	0.847465	0	0.0169367	0.0673288	0.00585468	0	0.053633	0.00878202	0.844343	0	0.0384585	0.0890277	0.00144144	0	0.0238077	0.00292148
E. coli	2015/16	AMOXICILLIN_CLAVULANATE	CEFAZOLIN	CEFTRIAXONE	8107	0	162	646	54	0	519	75	0.847747	0	0.0169403	0.067552	0.00564676	0	0.0542717	0.00784273	0.844199	0	0.0384359	0.0894473	0.00135185	0	0.0239243	0.00264197
E. coli	2015/16	AMOXICILLIN_CLAVULANATE	CEFAZOLIN	CEFUROXIME	137	1	34	5	55	1	90	71	0.347716	0.00253807	0.0862944	0.0126904	0.139594	0.00253807	0.228426	0.180203	0.260737	0.017708	0.19567	0.0405231	0.112874	0.00418676	0.196158	0.172142
E. coli	2015/16	AMOXICILLIN_CLAVULANATE	CEFAZOLIN	CIPROFLOXACIN	8243	747	172	549	91	192	531	181	0.769942	0.069774	0.0160658	0.0512797	0.00849991	0.0179339	0.0495984	0.0169064	0.75613	0.0779794	0.0365703	0.0777697	0.00717844	0.0149363	0.0215563	0.00787997
E. coli	2015/16	AMOXICILLIN_CLAVULANATE	CEFAZOLIN	GENTAMICIN	8702	288	237	622	26	118	633	79	0.812891	0.0269033	0.0221392	0.0581037	0.00242877	0.0110229	0.0591312	0.00737973	0.801417	0.031343	0.0418711	0.0861533	0.00272628	0.0071227	0.0258139	0.00355304
E. coli	2015/16	AMOXICILLIN_CLAVULANATE	CEFAZOLIN	LEVOFLOXACIN	6977	586	132	439	56	144	435	116	0.785256	0.0659539	0.0148565	0.0494091	0.00630276	0.0162071	0.0489589	0.0130557	0.773314	0.0729115	0.0337128	0.0752826	0.00557995	0.0128826	0.0202369	0.0060792
E. coli	2015/16	AMOXICILLIN_CLAVULANATE	CEFAZOLIN	NITROFURANTOIN	8423	202	233	655	20	48	644	40	0.820555	0.0196785	0.0226985	0.0638091	0.00194837	0.00467608	0.0627375	0.00389674	0.810616	0.0215431	0.043152	0.0896518	0.00180757	0.00387232	0.0274862	0.00187123
E. coli	2015/16	AMOXICILLIN_CLAVULANATE	CEFAZOLIN	PIPERACILLIN_TAZOBACTAM	8120	8	210	577	8	68	462	134	0.84698	0.000834463	0.0219047	0.0601857	0.000834463	0.00709294	0.0481903	0.0139773	0.8431	0.00345413	0.0383809	0.0838788	0.000773237	0.00345734	0.0224128	0.00454279
E. coli	2015/16	AMOXICILLIN_CLAVULANATE	CEFAZOLIN	SULFA_TRIMETHOPRIM	7984	1003	179	482	85	257	490	222	0.746029	0.0937208	0.0167258	0.0450383	0.00794244	0.0240142	0.0457858	0.0207438	0.731542	0.103033	0.0352458	0.0723873	0.00871673	0.0196039	0.0199735	0.00949827
E. coli	2015/16	AMOXICILLIN_CLAVULANATE	CEFAZOLIN	TOBRAMYCIN	8007	185	203	574	21	84	515	94	0.826913	0.0191056	0.0209646	0.0592791	0.00216875	0.008675	0.053186	0.00970774	0.817735	0.0229341	0.0391142	0.0844059	0.00247961	0.00604194	0.0234889	0.00380053
E. coli	2015/16	AMOXICILLIN_CLAVULANATE	CEFEPIME	CEFTAZIDIME	14116	95	1	1989	111	217	7	116	0.847706	0.00570502	6.00528e+09	0.119445	0.00666587	0.0130315	0.00042037	0.00696613	0.848095	0.0142595	0.00167805	0.125645	0.00107978	0.00714304	0.000661239	0.00143869
E. coli	2015/16	AMOXICILLIN_CLAVULANATE	CEFEPIME	CEFTRIAXONE	14015	202	0	1930	111	274	1	122	0.841489	0.0121285	0	0.115881	0.00666467	0.0164515	6.0042e+09	0.00732513	0.841847	0.021737	0.000589086	0.123035	0.00134379	0.00962669	0.000230178	0.0015911
E. coli	2015/16	AMOXICILLIN_CLAVULANATE	CEFEPIME	CEFUROXIME	143	4	0	17	54	8	0	46	0.525735	0.0147059	0	0.0625	0.198529	0.0294118	0	0.169118	0.509444	0.0888532	0	0.0724377	0.155461	0.0353564	0	0.138448
E. coli	2015/16	AMOXICILLIN_CLAVULANATE	CEFEPIME	CIPROFLOXACIN	13002	1268	21	1730	91	481	21	102	0.777818	0.0758555	0.00125628	0.103494	0.00544389	0.0287748	0.00125628	0.00610194	0.771362	0.0858571	0.00364879	0.111334	0.00252672	0.0221352	0.0014021	0.0017343
E. coli	2015/16	AMOXICILLIN_CLAVULANATE	CEFEPIME	GENTAMICIN	13796	474	98	1937	14	274	81	42	0.825317	0.0283561	0.00586265	0.115877	0.000837521	0.0163915	0.00484566	0.00251256	0.820432	0.0335262	0.00775283	0.123076	0.000812688	0.0106194	0.00309635	0.000685332
E. coli	2015/16	AMOXICILLIN_CLAVULANATE	CEFEPIME	LEVOFLOXACIN	13000	1268	19	1723	75	478	21	90	0.779657	0.0760465	0.0011395	0.103335	0.00449802	0.0286674	0.00125945	0.00539763	0.773257	0.0855258	0.00327143	0.111157	0.00213402	0.0218455	0.00130113	0.00150811
E. coli	2015/16	AMOXICILLIN_CLAVULANATE	CEFEPIME	NITROFURANTOIN	13786	253	83	2063	22	114	95	16	0.838973	0.0153968	0.00505112	0.125548	0.00133885	0.00693768	0.0057814	0.00097371	0.835797	0.0179092	0.00766014	0.129827	0.000498382	0.0048489	0.00310675	0.000352318
E. coli	2015/16	AMOXICILLIN_CLAVULANATE	CEFEPIME	PIPERACILLIN_TAZOBACTAM	14184	26	111	1798	1	390	90	33	0.852763	0.00156316	0.00667348	0.108098	6.01214e+09	0.0234474	0.00541093	0.00198401	0.85094	0.0059665	0.00847214	0.121348	0.000151434	0.0092669	0.0032266	0.00062814
E. coli	2015/16	AMOXICILLIN_CLAVULANATE	CEFEPIME	SULFA_TRIMETHOPRIM	12425	1843	42	1499	70	711	41	82	0.743433	0.110273	0.00251301	0.0896907	0.00418836	0.0425417	0.00245318	0.00490636	0.73312	0.122993	0.00501487	0.101407	0.00265839	0.0311655	0.00184707	0.00179367
E. coli	2015/16	AMOXICILLIN_CLAVULANATE	CEFEPIME	TOBRAMYCIN	13929	341	97	1955	15	256	35	88	0.833274	0.0203996	0.00580282	0.116954	0.000897344	0.0153147	0.0020938	0.00526442	0.8301	0.0256387	0.006704	0.123076	0.000943461	0.00992047	0.00264629	0.0009719
E. coli	2015/16	AMOXICILLIN_CLAVULANATE	CEFTAZIDIME	CEFTRIAXONE	18240	113	4	2483	205	89	19	318	0.849518	0.00526291	0.000186298	0.115644	0.00954776	0.00414513	0.000884915	0.0148107	0.856261	0.0111612	0.00304413	0.118706	0.00191648	0.00472688	0.00143149	0.00275315
E. coli	2015/16	AMOXICILLIN_CLAVULANATE	CEFTAZIDIME	CEFUROXIME	86	3	0	14	58	10	0	49	0.390909	0.0136364	0	0.0636364	0.263636	0.0454545	0	0.222727	0.332528	0.100975	0	0.0696712	0.233859	0.0515688	0	0.211397
E. coli	2015/16	AMOXICILLIN_CLAVULANATE	CEFTAZIDIME	CIPROFLOXACIN	16837	1516	39	2048	171	528	136	201	0.783991	0.0705904	0.00181598	0.0953623	0.00796238	0.0245856	0.00633265	0.00935928	0.776338	0.0807524	0.00799406	0.104631	0.00368504	0.0198875	0.00364304	0.0030687
E. coli	2015/16	AMOXICILLIN_CLAVULANATE	CEFTAZIDIME	GENTAMICIN	17760	593	183	2265	27	311	237	100	0.82697	0.0276122	0.00852114	0.105467	0.00125722	0.0144813	0.0110356	0.00465636	0.82137	0.0324403	0.0127243	0.114909	0.00130064	0.00989531	0.00601914	0.0013415
E. coli	2015/16	AMOXICILLIN_CLAVULANATE	CEFTAZIDIME	LEVOFLOXACIN	16281	1457	37	1981	155	504	132	184	0.785346	0.0702812	0.00178477	0.0955574	0.00747673	0.0243114	0.00636728	0.0088756	0.777796	0.0801086	0.00778454	0.104759	0.00346528	0.0195885	0.0035937	0.00290431
E. coli	2015/16	AMOXICILLIN_CLAVULANATE	CEFTAZIDIME	NITROFURANTOIN	17617	358	172	2389	28	131	278	40	0.838386	0.0170371	0.00818541	0.113692	0.00133251	0.00623424	0.0132299	0.00190358	0.834058	0.0192083	0.0131948	0.12092	0.00075556	0.00478695	0.00644225	0.000634121
E. coli	2015/16	AMOXICILLIN_CLAVULANATE	CEFTAZIDIME	PIPERACILLIN_TAZOBACTAM	18244	33	208	2124	2	433	254	80	0.853401	0.00154364	0.00972963	0.0993545	9.35541e+09	0.0202545	0.0118814	0.00374216	0.850719	0.00560425	0.0137338	0.114231	0.000251993	0.00802518	0.00621782	0.00121668
E. coli	2015/16	AMOXICILLIN_CLAVULANATE	CEFTAZIDIME	SULFA_TRIMETHOPRIM	16066	2284	85	1759	125	816	172	165	0.74823	0.106371	0.00395864	0.0819206	0.00582154	0.038003	0.00801043	0.00768443	0.736871	0.11868	0.00946531	0.0954451	0.00388317	0.0283702	0.00414602	0.00313912
E. coli	2015/16	AMOXICILLIN_CLAVULANATE	CEFTAZIDIME	TOBRAMYCIN	17940	414	181	2313	29	263	185	152	0.835312	0.0192764	0.00842762	0.107697	0.00135028	0.0122457	0.00861387	0.00707734	0.831456	0.0237684	0.0119558	0.115652	0.00131459	0.00861846	0.00562328	0.00161182
E. coli	2015/16	AMOXICILLIN_CLAVULANATE	CEFTRIAXONE	CEFUROXIME	91	2	0	11	58	5	1	55	0.408072	0.00896861	0	0.0493274	0.26009	0.0224215	0.0044843	0.246637	0.345326	0.0734571	0.0270024	0.0520137	0.233075	0.0304686	0.00963501	0.229022
E. coli	2015/16	AMOXICILLIN_CLAVULANATE	CEFTRIAXONE	CIPROFLOXACIN	16803	1448	78	2029	240	476	151	257	0.78219	0.0674053	0.00363095	0.0944512	0.0111721	0.0221581	0.00702914	0.0119635	0.774469	0.078279	0.0112731	0.103108	0.0052516	0.0191105	0.0045887	0.00391989
E. coli	2015/16	AMOXICILLIN_CLAVULANATE	CEFTRIAXONE	GENTAMICIN	17679	570	267	2217	51	288	285	123	0.823045	0.0265363	0.0124302	0.103212	0.0023743	0.0134078	0.0132682	0.00572626	0.816785	0.0315523	0.0179593	0.112993	0.00187567	0.00951021	0.00759565	0.00172841
E. coli	2015/16	AMOXICILLIN_CLAVULANATE	CEFTRIAXONE	LEVOFLOXACIN	16246	1389	76	1962	224	448	147	243	0.783506	0.0669882	0.0036653	0.0946226	0.010803	0.021606	0.00708946	0.0117193	0.775968	0.0774815	0.0112005	0.103114	0.00509536	0.0187474	0.00459052	0.00380249
E. coli	2015/16	AMOXICILLIN_CLAVULANATE	CEFTRIAXONE	NITROFURANTOIN	17524	348	268	2330	39	120	337	51	0.833801	0.016558	0.0127516	0.110863	0.00185564	0.00570966	0.0160346	0.00242661	0.828722	0.0187651	0.0189603	0.118797	0.00107853	0.00461838	0.00825261	0.000805974
E. coli	2015/16	AMOXICILLIN_CLAVULANATE	CEFTRIAXONE	PIPERACILLIN_TAZOBACTAM	18137	33	315	2049	2	435	327	78	0.848475	0.00154379	0.0147362	0.0958552	9.35629e+08	0.0203499	0.0152975	0.00364895	0.844783	0.00560216	0.0198994	0.112084	0.000305935	0.00793009	0.00807122	0.00132389
E. coli	2015/16	AMOXICILLIN_CLAVULANATE	CEFTRIAXONE	SULFA_TRIMETHOPRIM	16035	2212	122	1733	196	770	195	213	0.746647	0.102999	0.00568076	0.0806947	0.00912647	0.035854	0.0090799	0.00991805	0.734548	0.116172	0.0129523	0.0939784	0.00567974	0.0274907	0.00506802	0.00411049
E. coli	2015/16	AMOXICILLIN_CLAVULANATE	CEFTRIAXONE	TOBRAMYCIN	17856	393	268	2287	50	217	210	198	0.831324	0.0182969	0.0124773	0.106476	0.00232786	0.0101029	0.00977699	0.00921831	0.827719	0.0225196	0.0168317	0.113805	0.00189546	0.00807385	0.00707665	0.00207804
E. coli	2015/16	AMOXICILLIN_CLAVULANATE	CEFUROXIME	CIPROFLOXACIN	148	30	14	76	62	24	21	72	0.331096	0.0671141	0.0313199	0.170022	0.138702	0.0536913	0.0469799	0.161074	0.283777	0.104999	0.0732967	0.164587	0.108078	0.080393	0.0627404	0.122128
E. coli	2015/16	AMOXICILLIN_CLAVULANATE	CEFUROXIME	GENTAMICIN	168	12	63	95	13	5	66	27	0.374165	0.0267261	0.140312	0.211581	0.0289532	0.0111359	0.146993	0.0601336	0.352177	0.0294559	0.160269	0.219145	0.0293595	0.0248394	0.14801	0.0367441
E. coli	2015/16	AMOXICILLIN_CLAVULANATE	CEFUROXIME	LEVOFLOXACIN	123	25	9	14	34	3	10	37	0.482353	0.0980392	0.0352941	0.054902	0.133333	0.0117647	0.0392157	0.145098	0.434015	0.131178	0.0871213	0.0627216	0.112594	0.0366067	0.0388381	0.0969247
E. coli	2015/16	AMOXICILLIN_CLAVULANATE	CEFUROXIME	NITROFURANTOIN	100	3	51	89	17	2	66	15	0.291545	0.00874636	0.148688	0.259475	0.0495627	0.0058309	0.19242	0.0437318	0.273739	0.0162038	0.174999	0.260685	0.0333076	0.014042	0.193509	0.0335151
E. coli	2015/16	AMOXICILLIN_CLAVULANATE	CEFUROXIME	PIPERACILLIN_TAZOBACTAM	142	1	60	14	2	5	42	17	0.501767	0.00353357	0.212014	0.04947	0.00706714	0.0176678	0.14841	0.0600707	0.4657	0.0111302	0.247954	0.0893786	0.0130417	0.0109866	0.127356	0.034452
E. coli	2015/16	AMOXICILLIN_CLAVULANATE	CEFUROXIME	SULFA_TRIMETHOPRIM	153	25	37	67	39	33	40	53	0.342282	0.0559284	0.082774	0.149888	0.0872483	0.0738255	0.0894855	0.118568	0.295282	0.087994	0.114148	0.166089	0.0724152	0.0764543	0.0947584	0.0928589
E. coli	2015/16	AMOXICILLIN_CLAVULANATE	CEFUROXIME	TOBRAMYCIN	139	10	53	18	13	4	20	47	0.457237	0.0328947	0.174342	0.0592105	0.0427632	0.0131579	0.0657895	0.154605	0.426123	0.0440415	0.193386	0.0728441	0.060681	0.0252001	0.0866826	0.0910415
E. coli	2015/16	AMOXICILLIN_CLAVULANATE	CIPROFLOXACIN	GENTAMICIN	17253	426	1582	2121	238	199	573	232	0.762597	0.0188296	0.0699257	0.09375	0.0105198	0.00879597	0.0253271	0.0102546	0.7525	0.0253769	0.0805243	0.103095	0.0070608	0.00740641	0.0202537	0.0037833
E. coli	2015/16	AMOXICILLIN_CLAVULANATE	CIPROFLOXACIN	LEVOFLOXACIN	16365	7	5	2113	1618	2	3	689	0.786703	0.000336506	0.000240362	0.101577	0.077781	9.61446e+09	0.000144217	0.0331218	0.83621	0.00581449	0.00547825	0.108057	0.0293105	0.00136279	0.00128608	0.0124804
E. coli	2015/16	AMOXICILLIN_CLAVULANATE	CIPROFLOXACIN	NITROFURANTOIN	17006	307	1656	2166	102	105	686	81	0.769189	0.0138857	0.0749016	0.0979692	0.00461351	0.0047492	0.0310281	0.00366367	0.760236	0.0164985	0.0846703	0.107638	0.00350385	0.00402961	0.0218633	0.00156073
E. coli	2015/16	AMOXICILLIN_CLAVULANATE	CIPROFLOXACIN	PIPERACILLIN_TAZOBACTAM	16833	24	1677	1802	11	373	582	141	0.785011	0.00111925	0.0782073	0.0840367	0.000512988	0.017395	0.0271417	0.00657557	0.778569	0.00494149	0.0857801	0.100366	0.000967567	0.00680214	0.0201474	0.00242667
E. coli	2015/16	AMOXICILLIN_CLAVULANATE	CIPROFLOXACIN	SULFA_TRIMETHOPRIM	15946	1729	1021	1708	799	612	354	450	0.704983	0.0764402	0.045139	0.0755117	0.0353243	0.0270569	0.0156506	0.0198948	0.686195	0.0964523	0.0614516	0.086667	0.0226073	0.0226491	0.0142386	0.00973902
E. coli	2015/16	AMOXICILLIN_CLAVULANATE	CIPROFLOXACIN	TOBRAMYCIN	16682	266	1507	2074	206	117	433	316	0.772279	0.0123142	0.0697653	0.0960141	0.0095366	0.00541642	0.0200454	0.014629	0.765852	0.0176295	0.078306	0.10223	0.00654329	0.00607122	0.0192234	0.00414411
E. coli	2015/16	AMOXICILLIN_CLAVULANATE	GENTAMICIN	LEVOFLOXACIN	15978	1412	394	1929	212	487	187	204	0.768062	0.0678748	0.0189396	0.092727	0.0101908	0.0234101	0.00898909	0.00980628	0.758442	0.0777886	0.0255027	0.101631	0.00679652	0.018913	0.00736452	0.0035611
E. coli	2015/16	AMOXICILLIN_CLAVULANATE	GENTAMICIN	NITROFURANTOIN	18042	380	621	2495	29	126	357	60	0.816011	0.0171868	0.0280868	0.112845	0.00131162	0.00569878	0.0161465	0.0027137	0.810869	0.0188421	0.0332384	0.119564	0.00148435	0.00479279	0.0104072	0.000801757
E. coli	2015/16	AMOXICILLIN_CLAVULANATE	GENTAMICIN	PIPERACILLIN_TAZOBACTAM	17887	34	624	2050	1	438	333	76	0.834165	0.0015856	0.0291004	0.0956023	4.66353e+09	0.0204262	0.0155295	0.00354428	0.830019	0.00555326	0.0339604	0.110963	0.000418872	0.00792939	0.00985693	0.00129853
E. coli	2015/16	AMOXICILLIN_CLAVULANATE	GENTAMICIN	SULFA_TRIMETHOPRIM	16723	2108	245	1921	419	771	141	290	0.739367	0.0932001	0.0108321	0.0849324	0.0185251	0.0340879	0.00623397	0.0128216	0.726363	0.110152	0.0196257	0.0957378	0.0102646	0.0269866	0.00551199	0.0053586
E. coli	2015/16	AMOXICILLIN_CLAVULANATE	GENTAMICIN	TOBRAMYCIN	17985	13	205	2379	459	129	128	303	0.8326	0.000601824	0.0094903	0.110134	0.021249	0.00597195	0.00592565	0.0140271	0.833788	0.0112156	0.0204794	0.11555	0.00499032	0.0040054	0.00612539	0.00384639
E. coli	2015/16	AMOXICILLIN_CLAVULANATE	LEVOFLOXACIN	NITROFURANTOIN	15803	280	1492	1995	81	86	593	73	0.774543	0.0137235	0.0731265	0.0977797	0.00397	0.00421507	0.0290644	0.00357791	0.766394	0.0158782	0.0820352	0.106642	0.00322108	0.00379051	0.0206488	0.00139097
E. coli	2015/16	AMOXICILLIN_CLAVULANATE	LEVOFLOXACIN	PIPERACILLIN_TAZOBACTAM	16279	24	1604	1743	10	360	551	129	0.786425	0.00115942	0.0774879	0.0842029	0.000483092	0.0173913	0.0266184	0.00623188	0.780069	0.00496497	0.0848737	0.100345	0.000939888	0.00676266	0.0197312	0.00231363
E. coli	2015/16	AMOXICILLIN_CLAVULANATE	LEVOFLOXACIN	SULFA_TRIMETHOPRIM	14770	1597	898	1558	726	558	310	380	0.710199	0.0767899	0.0431793	0.0749147	0.0349089	0.0268308	0.014906	0.0182719	0.691752	0.0967666	0.0592687	0.0858826	0.0218367	0.0221093	0.0133395	0.00904474
E. coli	2015/16	AMOXICILLIN_CLAVULANATE	LEVOFLOXACIN	TOBRAMYCIN	16125	249	1436	2005	184	111	411	280	0.775203	0.0119706	0.0690351	0.0963896	0.00884573	0.00533628	0.0197587	0.0134609	0.768908	0.0170136	0.077195	0.102525	0.00607553	0.00581194	0.0187001	0.0037706
E. coli	2015/16	AMOXICILLIN_CLAVULANATE	NITROFURANTOIN	PIPERACILLIN_TAZOBACTAM	17758	29	371	2190	2	463	129	39	0.846385	0.0013822	0.0176827	0.10438	9.53243e+09	0.0220676	0.00614842	0.00185882	0.844488	0.00548429	0.0193612	0.116647	0.000229262	0.00852332	0.00464725	0.000619162
E. coli	2015/16	AMOXICILLIN_CLAVULANATE	NITROFURANTOIN	SULFA_TRIMETHOPRIM	16320	2339	276	1934	133	916	76	110	0.738328	0.105818	0.0124864	0.0874955	0.00601701	0.0414405	0.00343829	0.00497647	0.727346	0.118539	0.0149538	0.0989272	0.00479518	0.0298461	0.00350947	0.00208329
E. coli	2015/16	AMOXICILLIN_CLAVULANATE	NITROFURANTOIN	TOBRAMYCIN	17434	449	377	2319	13	369	133	42	0.824849	0.0212434	0.0178369	0.109718	0.000615064	0.0174584	0.00629258	0.00198713	0.819481	0.0268581	0.0194455	0.117883	0.00102847	0.00982133	0.00483306	0.000649799
E. coli	2015/16	AMOXICILLIN_CLAVULANATE	PIPERACILLIN_TAZOBACTAM	SULFA_TRIMETHOPRIM	16105	2403	22	1612	13	770	306	208	0.751201	0.112085	0.00102617	0.0751901	0.000606372	0.0359159	0.0142731	0.00970195	0.743436	0.121774	0.00439885	0.0919776	0.00139756	0.027795	0.00581346	0.00340752
E. coli	2015/16	AMOXICILLIN_CLAVULANATE	PIPERACILLIN_TAZOBACTAM	TOBRAMYCIN	18063	447	34	2044	1	339	436	77	0.842451	0.0208479	0.00158575	0.0953314	4.66396e+09	0.0158108	0.0203349	0.00359125	0.838393	0.0260808	0.00557383	0.11136	0.000357263	0.00901753	0.00789953	0.00131801
E. coli	2015/16	AMOXICILLIN_CLAVULANATE	SULFA_TRIMETHOPRIM	TOBRAMYCIN	16053	163	2132	1796	309	143	709	290	0.743367	0.00754804	0.0987266	0.0831674	0.0143089	0.0066219	0.0328317	0.013429	0.731834	0.0154376	0.11328	0.093924	0.00838003	0.00511294	0.0268967	0.00513472
E. coli	2015/16	AMPICILLIN	AMPICILLIN_SULBACTAM	AZTREONAM	7283	34	7	402	0	14	4488	145	0.58862	0.00274792	0.000565748	0.0324901	0	0.0011315	0.362725	0.0117191	0.57406	0.00309836	0.0135795	0.112106	0.000166563	0.00159761	0.286125	0.00926657
E. coli	2015/16	AMPICILLIN	AMPICILLIN_SULBACTAM	CEFAZOLIN	14853	20	9	1214	1	165	7108	2100	0.583157	0.000785238	0.000353357	0.0476639	3.92619e+09	0.00647821	0.279073	0.0824499	0.566508	0.00228505	0.00977661	0.129082	0.000199675	0.00722609	0.221996	0.0629261
E. coli	2015/16	AMPICILLIN	AMPICILLIN_SULBACTAM	CEFEPIME	15709	1	7	1419	0	61	9490	285	0.582419	3.70755e+09	0.000259528	0.0526101	0	0.0022616	0.351846	0.0105665	0.562069	0.00026975	0.00883467	0.143732	1.22081e+09	0.00154008	0.275056	0.00848587
E. coli	2015/16	AMPICILLIN	AMPICILLIN_SULBACTAM	CEFTAZIDIME	21030	2	5	1937	1	129	11079	722	0.602492	5.72984e+09	0.000143246	0.0554935	2.86492e+09	0.00369575	0.317404	0.0206847	0.588219	0.000530533	0.00690193	0.145021	2.10514e+09	0.00280054	0.240781	0.0157242
E. coli	2015/16	AMPICILLIN	AMPICILLIN_SULBACTAM	CEFTRIAXONE	21463	12	7	1921	0	234	11694	1037	0.590162	0.00032996	0.000192477	0.0528212	0	0.00643423	0.321546	0.0285141	0.571879	0.00138671	0.00730362	0.144263	5.14033e+09	0.00452091	0.248035	0.0225608
E. coli	2015/16	AMPICILLIN	AMPICILLIN_SULBACTAM	CEFUROXIME	7854	119	8	431	2	81	4685	640	0.568307	0.00861071	0.000578871	0.0311867	0.000144718	0.00586107	0.339001	0.0463097	0.54688	0.0105411	0.0145767	0.111793	0.00066885	0.00652058	0.271343	0.0376759
E. coli	2015/16	AMPICILLIN	AMPICILLIN_SULBACTAM	CIPROFLOXACIN	25101	1444	12	1762	3	727	11929	4227	0.55527	0.0319434	0.000265457	0.038978	6.63643e+09	0.0160823	0.263887	0.0935074	0.534	0.0364401	0.00846328	0.120734	0.00120913	0.0206464	0.205082	0.0734241
E. coli	2015/16	AMPICILLIN	AMPICILLIN_SULBACTAM	GENTAMICIN	26370	180	15	2336	0	154	13931	2226	0.583252	0.00398124	0.00033177	0.0516677	0	0.00340618	0.308126	0.0492347	0.565425	0.00503755	0.00936756	0.135962	0.000309116	0.00560969	0.2414	0.03689
E. coli	2015/16	AMPICILLIN	AMPICILLIN_SULBACTAM	LEVOFLOXACIN	22186	1203	8	1543	3	628	9769	3291	0.574306	0.0311408	0.000207088	0.039942	7.76578e+09	0.0162564	0.25288	0.0851906	0.557706	0.0361132	0.00776353	0.121306	0.00105045	0.0198337	0.190979	0.0652474
E. coli	2015/16	AMPICILLIN	AMPICILLIN_SULBACTAM	NITROFURANTOIN	24920	347	13	2218	1	138	14635	587	0.581441	0.00809632	0.00030332	0.0517511	2.33323e+09	0.00321986	0.341469	0.0136961	0.561856	0.00887379	0.00971655	0.141055	0.000229993	0.0039111	0.263412	0.0109463
E. coli	2015/16	AMPICILLIN	AMPICILLIN_SULBACTAM	PIPERACILLIN_TAZOBACTAM	23065	1	12	2261	0	5	14551	1032	0.563564	2.44337e+09	0.000293205	0.0552447	0	0.000122169	0.355535	0.0252156	0.539626	5.46759e+09	0.0093334	0.144363	1.63555e+09	0.00055186	0.287074	0.0189797
E. coli	2015/16	AMPICILLIN	AMPICILLIN_SULBACTAM	SULFA_TRIMETHOPRIM	25389	1154	13	1523	2	965	10351	5804	0.561691	0.0255304	0.000287604	0.0336939	4.42468e+09	0.0213491	0.228999	0.128404	0.540921	0.0323796	0.00797986	0.113227	0.00127413	0.0239886	0.179047	0.101183
E. coli	2015/16	AMPICILLIN	AMPICILLIN_SULBACTAM	TOBRAMYCIN	21208	95	9	1776	0	99	10640	1456	0.601083	0.00269251	0.00025508	0.0503359	0	0.00280588	0.301562	0.0412663	0.588747	0.0036194	0.00823704	0.133616	0.000203806	0.0043443	0.231004	0.0302288
E. coli	2015/16	AMPICILLIN	AZTREONAM	CEFAZOLIN	4067	7	3	2284	0	357	3	131	0.593549	0.0010216	0.000437828	0.333333	0	0.0521016	0.000437828	0.0191185	0.590175	0.00585953	0.00049225	0.356197	9.53889e+09	0.039391	0.00246612	0.00532292
E. coli	2015/16	AMPICILLIN	AZTREONAM	CEFEPIME	5860	0	30	4449	1	2	134	95	0.554347	0	0.00283795	0.420868	9.45984e+09	0.000189197	0.0126762	0.00898685	0.554257	0.000100591	0.0050846	0.426097	5.06889e+09	0.000863428	0.0121902	0.00135686
E. coli	2015/16	AMPICILLIN	AZTREONAM	CEFTAZIDIME	4296	0	28	3159	1	27	23	86	0.56378	0	0.00367454	0.414567	0.000131234	0.00354331	0.00301837	0.0112861	0.565272	0.000517336	0.00384137	0.417596	7.62988e+08	0.00473591	0.00638863	0.00157243
E. coli	2015/16	AMPICILLIN	AZTREONAM	CEFTRIAXONE	5824	7	29	4330	2	111	27	202	0.552981	0.000664641	0.00275351	0.411128	0.000189897	0.0105393	0.00256362	0.0191796	0.554336	0.0023433	0.00300164	0.417394	0.000224652	0.01206	0.00703881	0.0036008
E. coli	2015/16	AMPICILLIN	AZTREONAM	CEFUROXIME	5918	105	34	3716	0	316	25	100	0.579401	0.01028	0.00332876	0.363814	0	0.0309379	0.00244762	0.00979048	0.574265	0.0159446	0.00337651	0.372502	0.000583855	0.0259668	0.0051327	0.0022283
E. coli	2015/16	AMPICILLIN	AZTREONAM	CIPROFLOXACIN	7884	589	31	4284	3	1486	86	149	0.543275	0.0405871	0.00213616	0.295204	0.000206725	0.102398	0.00592613	0.0102674	0.523633	0.0591373	0.0032526	0.321078	0.0010139	0.0811015	0.0063539	0.00442984
E. coli	2015/16	AMPICILLIN	AZTREONAM	GENTAMICIN	8396	82	34	5004	0	769	179	56	0.578237	0.00564738	0.0023416	0.344628	0	0.0529614	0.0123278	0.00385675	0.56652	0.0140806	0.0045232	0.366561	0.00022874	0.0368549	0.00932431	0.00190747
E. coli	2015/16	AMPICILLIN	AZTREONAM	LEVOFLOXACIN	5643	418	31	3043	2	1009	56	52	0.550322	0.0407646	0.00302321	0.296762	0.000195046	0.0984006	0.00546128	0.00507119	0.531563	0.0586188	0.00392545	0.321206	0.000841407	0.0761785	0.0052482	0.00241933
E. coli	2015/16	AMPICILLIN	AZTREONAM	NITROFURANTOIN	7805	106	30	5187	1	142	182	22	0.579221	0.00786642	0.00222635	0.384935	7.42115e+09	0.010538	0.0135065	0.00163265	0.575299	0.00928867	0.00460032	0.390866	0.000177075	0.00943823	0.00976899	0.000562369
E. coli	2015/16	AMPICILLIN	AZTREONAM	PIPERACILLIN_TAZOBACTAM	6777	0	31	5432	0	259	194	40	0.532239	0	0.00243462	0.426608	0	0.0203408	0.015236	0.00314144	0.527606	0	0.00484421	0.439517	0	0.0147578	0.0120987	0.00117602
E. coli	2015/16	AMPICILLIN	AZTREONAM	SULFA_TRIMETHOPRIM	8002	474	34	3556	0	2216	112	123	0.551216	0.0326514	0.00234208	0.244954	0	0.152649	0.00771509	0.00847282	0.52081	0.0610215	0.0037073	0.290363	0.000826425	0.111861	0.00658487	0.00482641
E. coli	2015/16	AMPICILLIN	AZTREONAM	TOBRAMYCIN	8416	54	31	5122	3	630	159	76	0.580774	0.00372645	0.00213926	0.353461	0.000207025	0.0434753	0.0109723	0.00524463	0.571171	0.0105464	0.00428709	0.372169	0.000227084	0.0305869	0.00891178	0.00210109
E. coli	2015/16	AMPICILLIN	CEFAZOLIN	CEFEPIME	5627	0	12	3218	0	0	1014	245	0.556248	0	0.00118624	0.31811	0	0	0.100237	0.0242191	0.547397	0	0.00860952	0.358615	0	0	0.0763964	0.00898241
E. coli	2015/16	AMPICILLIN	CEFAZOLIN	CEFTAZIDIME	9857	1	16	4784	0	0	1286	408	0.602801	6.11546e+09	0.000978474	0.292564	0	0	0.0786448	0.0249511	0.598603	4.97885e+08	0.00719159	0.326972	4.05158e+09	0.000700584	0.0580218	0.00842077
E. coli	2015/16	AMPICILLIN	CEFAZOLIN	CEFTRIAXONE	11389	1	15	5885	3	0	1560	662	0.583602	5.12426e+08	0.00076864	0.301563	0.000153728	0	0.0799385	0.0339226	0.580371	8.2701e+09	0.00696665	0.337071	8.47805e+09	0.000764753	0.0625408	0.012118
E. coli	2015/16	AMPICILLIN	CEFAZOLIN	CEFUROXIME	4000	55	8	2127	4	47	487	381	0.562667	0.00773667	0.00112533	0.299198	0.000562667	0.00661134	0.0685047	0.053594	0.555844	0.00870144	0.00859462	0.328682	0.000919638	0.0171602	0.0590317	0.021066
E. coli	2015/16	AMPICILLIN	CEFAZOLIN	CIPROFLOXACIN	17087	1080	19	7062	1	2320	1535	950	0.568543	0.0359353	0.000632195	0.234977	3.32734e+09	0.0771944	0.0510747	0.0316098	0.546344	0.0515341	0.00459849	0.278337	0.000904314	0.0644113	0.0363382	0.0175319
E. coli	2015/16	AMPICILLIN	CEFAZOLIN	GENTAMICIN	18050	119	19	8224	2	1160	2094	392	0.600466	0.00395875	0.000632069	0.273586	6.65336e+09	0.0385895	0.0696607	0.0130406	0.584752	0.0105577	0.00563771	0.317564	0.000199217	0.0271739	0.0463526	0.00776284
E. coli	2015/16	AMPICILLIN	CEFAZOLIN	LEVOFLOXACIN	11168	655	14	4423	1	1407	1093	580	0.577426	0.0338659	0.000723851	0.228685	5.17036e+08	0.072747	0.0565121	0.0299881	0.555216	0.0489059	0.00526963	0.273832	0.00092467	0.0597694	0.0390872	0.0169956
E. coli	2015/16	AMPICILLIN	CEFAZOLIN	NITROFURANTOIN	16896	290	16	8490	4	331	2143	184	0.595895	0.0102278	0.000564294	0.299429	0.000141074	0.0116738	0.0755802	0.00648938	0.585071	0.0120652	0.00582056	0.332361	0.000226461	0.0114402	0.0497827	0.00323301
E. coli	2015/16	AMPICILLIN	CEFAZOLIN	PIPERACILLIN_TAZOBACTAM	14714	1	11	8696	0	181	1779	437	0.56989	3.87312e+09	0.000426043	0.336806	0	0.00701034	0.0689027	0.0169255	0.562174	0.000408487	0.00425023	0.368276	1.73061e+08	0.00788725	0.0508804	0.00610636
E. coli	2015/16	AMPICILLIN	CEFAZOLIN	SULFA_TRIMETHOPRIM	17368	795	21	6058	0	3322	1572	912	0.578009	0.0264577	0.000698882	0.201611	0	0.110556	0.0523163	0.0303514	0.548092	0.0491294	0.00485991	0.260907	0.000786257	0.0814781	0.0350122	0.0197343
E. coli	2015/16	AMPICILLIN	CEFAZOLIN	TOBRAMYCIN	11159	42	11	5315	2	608	1205	255	0.600043	0.00225843	0.000591493	0.285799	0.000107544	0.0326934	0.0647954	0.0137119	0.586447	0.00731115	0.00542799	0.325813	0.000156617	0.0235455	0.0439482	0.0073506
E. coli	2015/16	AMPICILLIN	CEFEPIME	CEFTAZIDIME	14910	1	0	9400	2	384	10	233	0.597835	4.00962e+09	0	0.376905	8.01925e+09	0.015397	0.000400962	0.00934242	0.598479	0.00106834	0.000140578	0.385132	9.66661e+08	0.0124107	0.00123101	0.00152807
E. coli	2015/16	AMPICILLIN	CEFEPIME	CEFTRIAXONE	16555	9	1	10840	1	761	2	379	0.579901	0.000315259	3.50287e+09	0.379711	3.50287e+09	0.0266569	7.00574e+09	0.0132759	0.579947	0.00238957	6.66877e+09	0.392763	1.84459e+09	0.021352	0.000744853	0.00271831
E. coli	2015/16	AMPICILLIN	CEFEPIME	CEFUROXIME	5464	83	1	3903	1	436	1	191	0.542063	0.00823413	9.92063e+09	0.387202	9.92063e+09	0.043254	9.92063e+09	0.0189484	0.537878	0.0156968	0.00014924	0.402077	0.000181286	0.037929	0.00123589	0.00485282
E. coli	2015/16	AMPICILLIN	CEFEPIME	CIPROFLOXACIN	16474	850	2	9264	0	2875	68	315	0.55193	0.0284776	6.70062e+09	0.310373	0	0.0963214	0.00227821	0.0105535	0.534639	0.0461977	0.00029958	0.336814	0.000144345	0.0749158	0.00312003	0.00386967
E. coli	2015/16	AMPICILLIN	CEFEPIME	GENTAMICIN	17180	146	1	10688	1	1456	284	99	0.575448	0.0048903	3.34952e+09	0.357997	3.34952e+09	0.0487691	0.00951264	0.00331603	0.565789	0.0125478	0.000614738	0.378534	3.36823e+09	0.0341669	0.00679818	0.00151598
E. coli	2015/16	AMPICILLIN	CEFEPIME	LEVOFLOXACIN	14539	740	2	7702	0	2329	46	191	0.569063	0.028964	7.8281e+08	0.30146	0	0.0911582	0.00180046	0.00747583	0.552378	0.0462889	0.000293594	0.326707	0.000132118	0.0692127	0.00233294	0.00265403
E. coli	2015/16	AMPICILLIN	CEFEPIME	NITROFURANTOIN	16490	208	2	11157	0	412	297	50	0.576251	0.00726866	6.9891e+09	0.389887	0	0.0143975	0.0103788	0.00174727	0.572715	0.00963176	0.000651828	0.39728	2.99349e+09	0.0119484	0.00715525	0.000587647
E. coli	2015/16	AMPICILLIN	CEFEPIME	PIPERACILLIN_TAZOBACTAM	17276	1	2	11340	0	747	252	46	0.582389	3.37109e+09	6.74218e+09	0.382282	0	0.025182	0.00849515	0.0015507	0.578842	0.000711967	0.00058675	0.396568	1.89963e+08	0.0167696	0.0058665	0.000652978
E. coli	2015/16	AMPICILLIN	CEFEPIME	SULFA_TRIMETHOPRIM	16540	784	2	7747	0	4395	130	252	0.554104	0.0262647	6.70017e+09	0.259531	0	0.147236	0.00435511	0.00844221	0.526387	0.0529182	0.000416962	0.304097	0.000125422	0.107859	0.00397648	0.00422006
E. coli	2015/16	AMPICILLIN	CEFEPIME	TOBRAMYCIN	17125	80	0	10567	2	1162	163	152	0.58545	0.00273495	0	0.361253	6.83737e+09	0.0397251	0.00557246	0.0051964	0.57852	0.008478	0.000478545	0.378099	3.2187e+08	0.0280212	0.00475387	0.00161701
E. coli	2015/16	AMPICILLIN	CEFTAZIDIME	CEFTRIAXONE	21424	10	3	13086	1	240	30	823	0.601511	0.000280765	8.42294e+09	0.367409	2.80765e+09	0.00673836	0.000842294	0.0231069	0.607554	0.00117165	0.000256654	0.374803	2.90583e+09	0.00908169	0.00293233	0.00417143
E. coli	2015/16	AMPICILLIN	CEFTAZIDIME	CEFUROXIME	4707	71	1	3253	1	281	4	184	0.553634	0.00835098	0.000117619	0.382616	0.000117619	0.033051	0.000470478	0.021642	0.551663	0.0143462	0.000282875	0.394616	0.000212786	0.031355	0.00228112	0.00524285
E. coli	2015/16	AMPICILLIN	CEFTAZIDIME	CIPROFLOXACIN	20392	1042	3	10240	1	3086	281	576	0.572471	0.0292524	8.422e+09	0.287471	2.80733e+09	0.0866343	0.00788861	0.0161702	0.555806	0.0461408	0.000731093	0.314766	0.000235658	0.0681712	0.00768599	0.00646338
E. coli	2015/16	AMPICILLIN	CEFTAZIDIME	GENTAMICIN	21287	150	3	11765	1	1564	634	223	0.597496	0.00421029	8.42058e+09	0.330227	2.80686e+09	0.0438993	0.0177955	0.0062593	0.587923	0.0112753	0.00111491	0.353788	5.56794e+09	0.0305857	0.0124539	0.00280368
E. coli	2015/16	AMPICILLIN	CEFTAZIDIME	LEVOFLOXACIN	19608	1000	3	9705	1	2949	261	536	0.575639	0.0293574	8.80721e+09	0.284913	2.93574e+09	0.0865749	0.00766227	0.0157355	0.558956	0.0463509	0.000739029	0.312237	0.00023813	0.0677702	0.00743655	0.00627188
E. coli	2015/16	AMPICILLIN	CEFTAZIDIME	NITROFURANTOIN	20295	304	3	12157	0	515	694	111	0.595528	0.00892045	8.80308e+09	0.35673	0	0.0151119	0.0203644	0.00325714	0.590897	0.011488	0.00104507	0.368768	5.10388e+09	0.0129298	0.0136215	0.00119974
E. coli	2015/16	AMPICILLIN	CEFTAZIDIME	PIPERACILLIN_TAZOBACTAM	21349	1	4	12496	0	778	718	128	0.601821	2.81897e+06	0.000112759	0.352258	0	0.0219316	0.0202402	0.00360828	0.5976	0.000620444	0.00119471	0.370681	344247	0.0147255	0.013668	0.00150692
E. coli	2015/16	AMPICILLIN	CEFTAZIDIME	SULFA_TRIMETHOPRIM	20552	880	3	8642	1	4682	408	448	0.577044	0.024708	8.42318e+09	0.242644	2.80773e+09	0.131458	0.0114555	0.0125786	0.550793	0.0497721	0.000892815	0.288164	0.000193194	0.0946985	0.0086663	0.00681978
E. coli	2015/16	AMPICILLIN	CEFTAZIDIME	TOBRAMYCIN	17902	71	1	10171	2	997	438	192	0.601263	0.00238463	3.35864e+09	0.341607	6.71727e+09	0.0334856	0.0147108	0.00644858	0.594317	0.00740215	0.000960188	0.360637	4.0759e+09	0.0235486	0.0107112	0.00238376
E. coli	2015/16	AMPICILLIN	CEFTRIAXONE	CEFUROXIME	4706	73	8	3358	2	301	18	342	0.534287	0.00828792	0.000908265	0.381244	0.000227066	0.0341735	0.0020436	0.0388283	0.533287	0.0144863	0.00138517	0.394893	0.000635524	0.0371146	0.00703334	0.011165
E. coli	2015/16	AMPICILLIN	CEFTRIAXONE	CIPROFLOXACIN	21951	1135	8	11409	4	3369	474	913	0.559076	0.0289076	0.000203754	0.290579	0.000101877	0.085806	0.0120724	0.0232534	0.541923	0.0453502	0.00148513	0.318954	0.000466531	0.0703516	0.0117454	0.009725
E. coli	2015/16	AMPICILLIN	CEFTRIAXONE	GENTAMICIN	22916	171	11	13054	1	1728	1036	352	0.583565	0.00435458	0.000280119	0.332425	2.54654e+07	0.0440042	0.0263821	0.00896381	0.572489	0.0113933	0.00222678	0.359113	0.000111991	0.031703	0.0187743	0.00418845
E. coli	2015/16	AMPICILLIN	CEFTRIAXONE	LEVOFLOXACIN	19610	999	7	9703	4	2846	361	702	0.572856	0.0291832	0.000204487	0.283448	0.00011685	0.0831386	0.0105457	0.0205071	0.556293	0.0455571	0.00144001	0.31092	0.000451001	0.0668611	0.0101392	0.00833853
E. coli	2015/16	AMPICILLIN	CEFTRIAXONE	NITROFURANTOIN	21765	344	10	13423	2	554	1127	167	0.582076	0.00919983	0.000267437	0.358981	5.34874e+09	0.014816	0.0301401	0.0044662	0.575976	0.0115986	0.00241209	0.374351	0.000117224	0.0133124	0.0204749	0.0017572
E. coli	2015/16	AMPICILLIN	CEFTRIAXONE	PIPERACILLIN_TAZOBACTAM	22995	1	10	13792	0	926	1136	152	0.589434	2.56331e+09	0.000256331	0.353532	0	0.0237363	0.0291192	0.00389624	0.583561	0.000610756	0.00214786	0.376075	5.15731e+08	0.0160426	0.019636	0.00192172
E. coli	2015/16	AMPICILLIN	CEFTRIAXONE	SULFA_TRIMETHOPRIM	22102	980	10	9606	2	5169	632	755	0.563022	0.0249643	0.000254738	0.244701	5.09476e+09	0.131674	0.0160994	0.0192327	0.535649	0.0497095	0.00173787	0.291609	0.000397685	0.0976829	0.0127133	0.0105012
E. coli	2015/16	AMPICILLIN	CEFTRIAXONE	TOBRAMYCIN	19421	79	7	11175	3	1071	693	347	0.592176	0.00240883	0.000213441	0.340743	9.14746e+09	0.0326564	0.0211306	0.0105806	0.584441	0.00736123	0.00200189	0.361989	9.19641e+09	0.0242584	0.0159563	0.00390001
E. coli	2015/16	AMPICILLIN	CEFUROXIME	CIPROFLOXACIN	7701	559	80	4116	48	1309	322	413	0.529351	0.0384245	0.00549904	0.282925	0.00329942	0.089978	0.0221336	0.0283888	0.506644	0.0562619	0.0116326	0.31009	0.00347929	0.0767973	0.0210519	0.0140427
E. coli	2015/16	AMPICILLIN	CEFUROXIME	GENTAMICIN	8188	74	123	4760	5	665	584	152	0.56271	0.00508556	0.00845303	0.327125	0.000343619	0.0457013	0.0401347	0.010446	0.546324	0.012725	0.0158899	0.354988	0.000730042	0.0331599	0.0305535	0.00562962
E. coli	2015/16	AMPICILLIN	CEFUROXIME	LEVOFLOXACIN	5762	404	64	3121	32	955	231	258	0.532188	0.0373141	0.00591115	0.288261	0.00295557	0.0882054	0.0213356	0.0238293	0.510238	0.0545959	0.0116021	0.314669	0.0031469	0.0740394	0.019862	0.0118465
E. coli	2015/16	AMPICILLIN	CEFUROXIME	NITROFURANTOIN	7581	72	110	4956	8	81	582	70	0.563224	0.00534918	0.00817236	0.368202	0.000594354	0.00601783	0.0432392	0.00520059	0.554374	0.00624605	0.0161728	0.381644	0.000553774	0.00696176	0.0322591	0.00178837
E. coli	2015/16	AMPICILLIN	CEFUROXIME	PIPERACILLIN_TAZOBACTAM	5465	1	83	4989	0	185	503	81	0.483329	8.84408e+09	0.00734059	0.441231	0	0.0163615	0.0444857	0.0071637	0.473748	0.000848388	0.0138216	0.458588	6.89898e+09	0.0134621	0.0364774	0.00298465
E. coli	2015/16	AMPICILLIN	CEFUROXIME	SULFA_TRIMETHOPRIM	7806	454	107	3440	21	1985	425	311	0.536532	0.0312049	0.00735446	0.236442	0.0014434	0.136435	0.0292116	0.021376	0.50274	0.0573622	0.0136118	0.284746	0.00263454	0.102206	0.0228114	0.0138892
E. coli	2015/16	AMPICILLIN	CEFUROXIME	TOBRAMYCIN	7083	57	117	4217	4	504	427	157	0.563664	0.00453605	0.00931084	0.335588	0.000318319	0.0401082	0.0339806	0.012494	0.549695	0.0112736	0.0157009	0.35898	0.000786209	0.0301763	0.0277025	0.00568575
E. coli	2015/16	AMPICILLIN	CIPROFLOXACIN	GENTAMICIN	28087	150	1580	13275	65	1349	4113	1195	0.563837	0.0030112	0.031718	0.266491	0.00130485	0.0270807	0.0825671	0.0239892	0.541797	0.0087805	0.0485154	0.298503	0.00194302	0.0217361	0.0667192	0.012006
E. coli	2015/16	AMPICILLIN	CIPROFLOXACIN	LEVOFLOXACIN	22179	7	21	11279	1201	13	37	3908	0.573916	0.000181136	0.000543408	0.291862	0.0310778	0.000336395	0.000957433	0.101126	0.611496	0.00348751	0.00597522	0.311465	0.0130817	0.00448257	0.00766499	0.0423465
E. coli	2015/16	AMPICILLIN	CIPROFLOXACIN	NITROFURANTOIN	26636	321	1469	13469	89	434	4569	360	0.56257	0.00677973	0.0310263	0.284474	0.00187974	0.00916637	0.0965003	0.00760344	0.541903	0.00898041	0.0505495	0.311776	0.00166492	0.00897496	0.0720302	0.00412105
E. coli	2015/16	AMPICILLIN	CIPROFLOXACIN	PIPERACILLIN_TAZOBACTAM	24998	1	1386	13394	0	706	4603	417	0.549346	2.19756e+09	0.0304582	0.294341	0	0.0155148	0.101154	0.00916383	0.528796	0.000441781	0.0491774	0.327994	7.98888e+09	0.0111185	0.0772974	0.00509502
E. coli	2015/16	AMPICILLIN	CIPROFLOXACIN	SULFA_TRIMETHOPRIM	27425	804	1121	10135	524	4489	2517	2785	0.550703	0.0161446	0.02251	0.203514	0.0105221	0.0901406	0.0505422	0.0559237	0.514975	0.0416966	0.0386892	0.246762	0.00795853	0.0702382	0.0462417	0.0334393
E. coli	2015/16	AMPICILLIN	CIPROFLOXACIN	TOBRAMYCIN	21676	52	1117	10729	53	728	2820	975	0.568178	0.00136304	0.0292792	0.281232	0.00138925	0.0190826	0.0739187	0.025557	0.550197	0.00579367	0.0445018	0.308033	0.00154343	0.0169431	0.0617936	0.0111947
E. coli	2015/16	AMPICILLIN	GENTAMICIN	LEVOFLOXACIN	22089	1162	115	10276	46	3016	1041	909	0.571454	0.0300616	0.00297511	0.265846	0.00119005	0.0780256	0.0269312	0.0235163	0.550401	0.0461257	0.0086559	0.2971	0.00183507	0.0628643	0.0215063	0.0115118
E. coli	2015/16	AMPICILLIN	GENTAMICIN	NITROFURANTOIN	27910	402	199	15813	8	615	2228	180	0.589378	0.00848907	0.0042023	0.333925	0.000168937	0.012987	0.0470489	0.00380108	0.578937	0.0106637	0.011663	0.353302	0.000392035	0.0113111	0.0318685	0.00186191
E. coli	2015/16	AMPICILLIN	GENTAMICIN	PIPERACILLIN_TAZOBACTAM	26198	1	190	15730	0	941	2269	182	0.575641	2.19727e+09	0.00417481	0.345631	0	0.0206763	0.0498561	0.00399903	0.564848	0.000521197	0.0116491	0.372127	1.95095e+09	0.0139325	0.0345548	0.00234818
E. coli	2015/16	AMPICILLIN	GENTAMICIN	SULFA_TRIMETHOPRIM	28392	1270	157	11850	58	5535	804	1739	0.570063	0.0254994	0.00315229	0.237928	0.00116454	0.111133	0.016143	0.0349162	0.544756	0.0483148	0.0071671	0.277657	0.00211378	0.0865675	0.0164103	0.0170138
E. coli	2015/16	AMPICILLIN	GENTAMICIN	TOBRAMYCIN	22708	12	89	12996	93	227	556	1475	0.595136	0.000314498	0.00233253	0.340602	0.00243736	0.00594926	0.0145718	0.0386571	0.59801	0.00332051	0.00719385	0.351749	0.000761221	0.0101988	0.0185286	0.010238
E. coli	2015/16	AMPICILLIN	LEVOFLOXACIN	NITROFURANTOIN	21058	244	1085	10488	63	347	3390	275	0.569905	0.00660352	0.029364	0.283843	0.00170501	0.00939107	0.0917456	0.00744249	0.549986	0.00886389	0.048088	0.310528	0.00155614	0.00899818	0.0680218	0.00395769
E. coli	2015/16	AMPICILLIN	LEVOFLOXACIN	PIPERACILLIN_TAZOBACTAM	21080	1	1137	10645	0	577	3550	314	0.565087	2.68068e+09	0.0304793	0.285358	0	0.0154675	0.0951641	0.00841733	0.545462	0.000493952	0.0486907	0.318111	8.45513e+09	0.0107575	0.0717479	0.00465262
E. coli	2015/16	AMPICILLIN	LEVOFLOXACIN	SULFA_TRIMETHOPRIM	21573	624	838	7817	370	3498	1873	2049	0.558279	0.0161482	0.0216862	0.202293	0.00957507	0.0905233	0.0484706	0.0530252	0.523489	0.0412881	0.0370902	0.245764	0.00737861	0.0696371	0.0439451	0.0314073
E. coli	2015/16	AMPICILLIN	LEVOFLOXACIN	TOBRAMYCIN	18658	43	916	9063	40	584	2296	732	0.577075	0.00132995	0.0283311	0.280311	0.00123716	0.0180626	0.0710132	0.0226401	0.559876	0.00548303	0.0430896	0.306328	0.0013756	0.015681	0.0584186	0.00974832
E. coli	2015/16	AMPICILLIN	NITROFURANTOIN	PIPERACILLIN_TAZOBACTAM	24907	0	370	16345	0	973	670	74	0.574702	0	0.00853735	0.377143	0	0.0224509	0.0154595	0.00170747	0.57027	0	0.0110361	0.390141	0	0.0148632	0.0128397	0.000849592
E. coli	2015/16	AMPICILLIN	NITROFURANTOIN	SULFA_TRIMETHOPRIM	26881	1223	352	11577	56	6459	381	412	0.567816	0.0258338	0.00743542	0.244545	0.00118291	0.136436	0.00804799	0.00870282	0.540034	0.0523061	0.0089831	0.286674	0.00155555	0.0971211	0.00829878	0.0050265
E. coli	2015/16	AMPICILLIN	NITROFURANTOIN	TOBRAMYCIN	21612	99	287	12463	4	1511	478	82	0.591526	0.00270966	0.00785527	0.341116	0.000109481	0.0413565	0.013083	0.00224436	0.582381	0.00868178	0.0101025	0.35917	0.000232301	0.0273917	0.0107732	0.00126733
E. coli	2015/16	AMPICILLIN	PIPERACILLIN_TAZOBACTAM	SULFA_TRIMETHOPRIM	25235	1148	1	11522	0	6475	608	515	0.554567	0.0252286	2.19761e+09	0.253209	0	0.142295	0.0133615	0.0113177	0.526343	0.0511237	0.000417105	0.301389	8.1809e+09	0.10419	0.0096907	0.00676485
E. coli	2015/16	AMPICILLIN	PIPERACILLIN_TAZOBACTAM	TOBRAMYCIN	21038	88	1	12676	0	1499	729	134	0.581723	0.00243329	2.7651e+09	0.350505	0	0.0414489	0.0201576	0.00370524	0.57283	0.00803782	0.000579927	0.374541	1.60692e+09	0.0283624	0.0135988	0.00203353
E. coli	2015/16	AMPICILLIN	SULFA_TRIMETHOPRIM	TOBRAMYCIN	21793	59	999	9068	46	576	4478	1127	0.571305	0.00154669	0.0261889	0.237718	0.00120589	0.0150999	0.117391	0.0295444	0.545129	0.00530744	0.0502202	0.279188	0.00157746	0.0141997	0.0896649	0.014713
E. coli	2015/16	AMPICILLIN_SULBACTAM	AZTREONAM	CEFAZOLIN	3013	22	3	1371	6	247	3	50	0.639024	0.00466596	0.000636267	0.290774	0.00127253	0.052386	0.000636267	0.0106045	0.631298	0.0150674	0.00127179	0.311116	0.000374368	0.0358301	0.00208311	0.00295879
E. coli	2015/16	AMPICILLIN_SULBACTAM	AZTREONAM	CEFEPIME	5245	1	46	3359	9	1	102	54	0.594874	0.000113417	0.00521719	0.380969	0.00102076	0.000113417	0.0115686	0.00612453	0.594253	0.000393883	0.00798029	0.384644	0.000226355	0.000739271	0.0108701	0.000894029
E. coli	2015/16	AMPICILLIN_SULBACTAM	AZTREONAM	CEFTAZIDIME	4537	3	31	2916	8	24	20	77	0.59572	0.000393908	0.00407038	0.382878	0.00105042	0.00315126	0.00262605	0.0101103	0.596846	0.00176284	0.004576	0.385055	0.000289897	0.00429855	0.00578569	0.00138536
E. coli	2015/16	AMPICILLIN_SULBACTAM	AZTREONAM	CEFTRIAXONE	5196	17	38	3277	16	66	31	125	0.592745	0.00193931	0.00433493	0.373831	0.00182523	0.00752909	0.00353639	0.0142596	0.592932	0.00465978	0.00544583	0.377481	0.000618143	0.00897737	0.0073586	0.00252763
E. coli	2015/16	AMPICILLIN_SULBACTAM	AZTREONAM	CEFUROXIME	6494	132	43	3475	11	307	27	102	0.613162	0.0124634	0.00406005	0.328109	0.00103862	0.0289869	0.00254933	0.00963082	0.60793	0.0188686	0.00459884	0.336169	0.000864205	0.0241083	0.00520253	0.00225896
E. coli	2015/16	AMPICILLIN_SULBACTAM	AZTREONAM	CIPROFLOXACIN	7300	662	39	3407	20	1162	76	86	0.572459	0.0519134	0.00305834	0.267174	0.00156838	0.091123	0.00595985	0.00674404	0.554266	0.0697382	0.00494479	0.289252	0.00144719	0.0714636	0.00564466	0.00324394
E. coli	2015/16	AMPICILLIN_SULBACTAM	AZTREONAM	GENTAMICIN	7859	111	58	3943	1	627	115	47	0.615861	0.00869838	0.0045451	0.308988	7.83638e+09	0.0491341	0.00901183	0.0036831	0.604886	0.0179909	0.00630109	0.327928	0.000394768	0.0334197	0.0074752	0.0016047
E. coli	2015/16	AMPICILLIN_SULBACTAM	AZTREONAM	LEVOFLOXACIN	5877	499	34	2811	9	928	54	46	0.572919	0.048645	0.00331449	0.27403	0.000877364	0.090466	0.00526418	0.0044843	0.555271	0.0659718	0.0045893	0.296033	0.00106362	0.0699535	0.00487241	0.00224595
E. coli	2015/16	AMPICILLIN_SULBACTAM	AZTREONAM	NITROFURANTOIN	7009	77	41	4010	4	80	106	12	0.618132	0.00679072	0.00361584	0.353647	0.000352765	0.0070553	0.00934827	0.00105829	0.615333	0.00787294	0.00566374	0.357202	0.000200287	0.00637455	0.00700779	0.000345652
E. coli	2015/16	AMPICILLIN_SULBACTAM	AZTREONAM	PIPERACILLIN_TAZOBACTAM	6185	3	55	4352	1	217	125	37	0.563554	0.000273349	0.00501139	0.396538	9.11162e+09	0.0197722	0.0113895	0.0033713	0.558971	0.00204494	0.00695002	0.406842	8.08498e+09	0.0140024	0.0100127	0.0010958
E. coli	2015/16	AMPICILLIN_SULBACTAM	AZTREONAM	SULFA_TRIMETHOPRIM	7395	572	48	2810	11	1760	89	72	0.579682	0.0448381	0.00376264	0.220271	0.000862272	0.137963	0.00697656	0.00564396	0.551005	0.073718	0.00549399	0.260445	0.00119682	0.0989721	0.00566402	0.00350463
E. coli	2015/16	AMPICILLIN_SULBACTAM	AZTREONAM	TOBRAMYCIN	7596	72	46	3983	3	507	95	53	0.614812	0.0058276	0.00372319	0.32238	0.000242817	0.041036	0.00768919	0.00428976	0.605823	0.0134207	0.00534412	0.338647	0.000333648	0.0280622	0.00678468	0.00158447
E. coli	2015/16	AMPICILLIN_SULBACTAM	CEFAZOLIN	CEFEPIME	4318	0	44	1876	45	0	802	163	0.595751	0	0.00607064	0.25883	0.00620861	0	0.110651	0.022489	0.579431	0	0.0307436	0.299253	0.00154833	0	0.0793206	0.00970333
E. coli	2015/16	AMPICILLIN_SULBACTAM	CEFAZOLIN	CEFTAZIDIME	10313	0	69	3659	65	1	1192	339	0.659483	0	0.00441233	0.233981	0.00415654	6.39468e+09	0.0762246	0.021678	0.651231	0.000435935	0.022301	0.265191	0.000998787	0.000593954	0.0515269	0.00772131
E. coli	2015/16	AMPICILLIN_SULBACTAM	CEFAZOLIN	CEFTRIAXONE	10673	1	74	3934	96	0	1398	453	0.641831	6.01359e+09	0.00445006	0.236575	0.00577305	0	0.08407	0.0272416	0.632307	0.000497038	0.0253316	0.270385	0.00146973	0.000652089	0.0588766	0.0104804
E. coli	2015/16	AMPICILLIN_SULBACTAM	CEFAZOLIN	CEFUROXIME	3782	64	24	1682	54	36	434	317	0.591585	0.0100109	0.00375411	0.2631	0.00844674	0.00563116	0.0678868	0.0495855	0.578728	0.0137856	0.0238613	0.288407	0.00378143	0.015936	0.0552066	0.0202943
E. coli	2015/16	AMPICILLIN_SULBACTAM	CEFAZOLIN	CIPROFLOXACIN	14876	1192	88	5345	94	1771	1356	747	0.584083	0.046802	0.00345518	0.209863	0.00369076	0.0695355	0.0532412	0.0293298	0.558095	0.0626281	0.0158725	0.248537	0.00355105	0.0583195	0.0361057	0.0168907
E. coli	2015/16	AMPICILLIN_SULBACTAM	CEFAZOLIN	GENTAMICIN	15911	160	175	6155	9	962	1757	347	0.624549	0.00628042	0.00686921	0.2416	0.000353274	0.037761	0.0689669	0.0136207	0.604639	0.0139749	0.0191437	0.28219	0.000842299	0.0258823	0.0454003	0.00792696
E. coli	2015/16	AMPICILLIN_SULBACTAM	CEFAZOLIN	LEVOFLOXACIN	11882	894	63	3708	69	1166	1043	510	0.614533	0.0462374	0.00325834	0.191777	0.00356866	0.0603051	0.0539436	0.026377	0.590592	0.0609563	0.0159894	0.230055	0.00328484	0.0496693	0.0345884	0.014864
E. coli	2015/16	AMPICILLIN_SULBACTAM	CEFAZOLIN	NITROFURANTOIN	14788	290	141	6441	29	224	1830	137	0.619263	0.0121441	0.00590452	0.269724	0.00121441	0.00938023	0.0766332	0.00573702	0.60448	0.0137492	0.0195575	0.29914	0.000829667	0.00972446	0.049517	0.0030022
E. coli	2015/16	AMPICILLIN_SULBACTAM	CEFAZOLIN	PIPERACILLIN_TAZOBACTAM	12441	3	132	6646	1	141	1492	388	0.585624	0.000141216	0.00621352	0.312841	4.70721e+09	0.00663717	0.0702316	0.018264	0.574094	0.000889418	0.0173122	0.3411	0.000151128	0.00755375	0.0523655	0.00653426
E. coli	2015/16	AMPICILLIN_SULBACTAM	CEFAZOLIN	SULFA_TRIMETHOPRIM	15013	1049	107	4623	78	2495	1369	732	0.589531	0.0411922	0.00420168	0.181536	0.00306291	0.0979738	0.053758	0.0287442	0.556345	0.0645284	0.0163699	0.233149	0.0033108	0.0726888	0.0347283	0.0188798
E. coli	2015/16	AMPICILLIN_SULBACTAM	CEFAZOLIN	TOBRAMYCIN	10259	69	65	3682	5	477	983	200	0.651779	0.00438374	0.00412961	0.233926	0.000317662	0.030305	0.0624524	0.0127065	0.636219	0.0106598	0.0143609	0.271391	0.000537736	0.0204603	0.039685	0.00668638
E. coli	2015/16	AMPICILLIN_SULBACTAM	CEFEPIME	CEFTAZIDIME	15752	51	1	7845	41	331	9	192	0.650318	0.00210552	4.12848e+09	0.323879	0.00169268	0.0136653	0.000371563	0.00792668	0.649597	0.00631625	0.000689398	0.32992	0.000254308	0.0108322	0.0010649	0.00132645
E. coli	2015/16	AMPICILLIN_SULBACTAM	CEFEPIME	CEFTRIAXONE	16459	146	0	8539	61	556	2	282	0.631945	0.00560568	0	0.327856	0.0023421	0.0213477	7.67902e+09	0.0108274	0.630697	0.0118528	0.000341923	0.336245	0.000502162	0.0176498	0.000531466	0.00218009
E. coli	2015/16	AMPICILLIN_SULBACTAM	CEFEPIME	CEFUROXIME	5641	106	1	3363	44	432	1	143	0.579694	0.010893	0.000102764	0.345597	0.00452163	0.0443942	0.000102764	0.0146953	0.573642	0.0228635	0.000756526	0.359946	0.00119278	0.0363762	0.00104499	0.00417755
E. coli	2015/16	AMPICILLIN_SULBACTAM	CEFEPIME	CIPROFLOXACIN	16225	1191	15	7363	47	2218	51	234	0.593366	0.0435562	0.000548566	0.269273	0.00171884	0.0811147	0.00186513	0.00855764	0.577826	0.0606502	0.00182367	0.289575	0.00103895	0.0633087	0.00264183	0.00313488
E. coli	2015/16	AMPICILLIN_SULBACTAM	CEFEPIME	GENTAMICIN	17195	224	61	8359	1	1225	195	90	0.628702	0.00819013	0.00223035	0.305631	3.65631e+08	0.0447898	0.0071298	0.00329068	0.618928	0.0168293	0.00369585	0.323234	0.000251615	0.0301786	0.005579	0.00130417
E. coli	2015/16	AMPICILLIN_SULBACTAM	CEFEPIME	LEVOFLOXACIN	15518	1102	8	6716	32	1963	39	158	0.607691	0.0431548	0.000313283	0.263001	0.00125313	0.0768719	0.00152726	0.00618734	0.592886	0.0594914	0.00133729	0.282601	0.000726659	0.0587946	0.00195755	0.00220545
E. coli	2015/16	AMPICILLIN_SULBACTAM	CEFEPIME	NITROFURANTOIN	16256	234	48	8727	8	287	219	37	0.629687	0.00906415	0.00185931	0.338046	0.000309885	0.0111171	0.00848311	0.00143322	0.626204	0.0110172	0.00377253	0.342951	0.000188688	0.00942511	0.00597484	0.000466804
E. coli	2015/16	AMPICILLIN_SULBACTAM	CEFEPIME	PIPERACILLIN_TAZOBACTAM	17346	7	44	8865	0	689	180	41	0.638378	0.000257618	0.00161931	0.326255	0	0.025357	0.00662447	0.00150891	0.634394	0.00207406	0.00295312	0.339484	2.53482e+09	0.0157159	0.00477315	0.000580136
E. coli	2015/16	AMPICILLIN_SULBACTAM	CEFEPIME	SULFA_TRIMETHOPRIM	16147	1271	22	6162	40	3420	101	183	0.59047	0.0464785	0.000804505	0.225335	0.00146274	0.125064	0.00369341	0.00669202	0.564719	0.0737369	0.00250174	0.260682	0.000959182	0.090666	0.00333238	0.00340326
E. coli	2015/16	AMPICILLIN_SULBACTAM	CEFEPIME	TOBRAMYCIN	16858	142	40	8155	2	961	104	134	0.638657	0.0053796	0.00151538	0.308948	7.57691e+09	0.036407	0.00393999	0.00507653	0.631679	0.0122452	0.00238229	0.323385	0.000213721	0.0247268	0.00396465	0.00140293
E. coli	2015/16	AMPICILLIN_SULBACTAM	CEFTAZIDIME	CEFTRIAXONE	22873	92	3	10924	127	157	28	694	0.655424	0.00263625	8.59648e+09	0.313027	0.00363918	0.00449883	0.000802338	0.0198865	0.660938	0.00555077	0.00150605	0.317668	0.000758339	0.00760067	0.00245581	0.00352292
E. coli	2015/16	AMPICILLIN_SULBACTAM	CEFTAZIDIME	CEFUROXIME	4547	81	2	2712	27	260	3	153	0.584072	0.0104046	0.000256904	0.348362	0.00346821	0.0333976	0.000385356	0.0196532	0.580972	0.0194021	0.00120699	0.359675	0.00111586	0.0304046	0.00216269	0.00506099
E. coli	2015/16	AMPICILLIN_SULBACTAM	CEFTAZIDIME	CIPROFLOXACIN	21450	1514	19	8516	112	2566	261	462	0.614613	0.0433811	0.000544413	0.244011	0.00320917	0.0735244	0.00747851	0.0132378	0.597959	0.0607214	0.00436564	0.265598	0.0017202	0.0575632	0.00655766	0.00551481
E. coli	2015/16	AMPICILLIN_SULBACTAM	CEFTAZIDIME	GENTAMICIN	22703	264	125	9669	6	1416	508	215	0.650404	0.00756317	0.00358105	0.277001	0.00017189	0.0405661	0.0145534	0.0061594	0.639931	0.0158544	0.00675825	0.296842	0.000434286	0.0270715	0.0106009	0.00250758
E. coli	2015/16	AMPICILLIN_SULBACTAM	CEFTAZIDIME	LEVOFLOXACIN	21017	1475	19	8294	103	2471	243	433	0.617149	0.0433123	0.000557921	0.243547	0.00302452	0.0725591	0.00713552	0.0127147	0.600828	0.0603789	0.00418361	0.264798	0.00163891	0.0566661	0.00627358	0.00523351
E. coli	2015/16	AMPICILLIN_SULBACTAM	CEFTAZIDIME	NITROFURANTOIN	21656	418	110	10144	13	396	582	97	0.648073	0.012509	0.00329184	0.303567	0.000389035	0.0118506	0.0174168	0.0029028	0.642851	0.014473	0.00707883	0.311831	0.00039715	0.010696	0.0116754	0.000997979
E. coli	2015/16	AMPICILLIN_SULBACTAM	CEFTAZIDIME	PIPERACILLIN_TAZOBACTAM	22855	6	130	10288	0	761	589	126	0.657603	0.000172637	0.00374047	0.296015	0	0.0218961	0.0169472	0.00362538	0.652436	0.00160359	0.00724654	0.312021	4.90123e+09	0.0135548	0.0116908	0.00139757
E. coli	2015/16	AMPICILLIN_SULBACTAM	CEFTAZIDIME	SULFA_TRIMETHOPRIM	21374	1586	40	7219	91	3863	367	355	0.612523	0.0454506	0.0011463	0.206878	0.00260782	0.110704	0.0105173	0.0101734	0.586735	0.0716784	0.00528761	0.242618	0.00154898	0.0789765	0.00738839	0.00576722
E. coli	2015/16	AMPICILLIN_SULBACTAM	CEFTAZIDIME	TOBRAMYCIN	18998	146	87	8386	6	899	348	185	0.653863	0.00502495	0.00299432	0.288625	0.000206505	0.0309413	0.0119773	0.00636723	0.646065	0.0112632	0.00567541	0.304377	0.000335618	0.0209473	0.00919137	0.00214566
E. coli	2015/16	AMPICILLIN_SULBACTAM	CEFTRIAXONE	CEFUROXIME	4824	89	14	2875	55	299	14	289	0.57028	0.0105213	0.00165504	0.339875	0.00650195	0.035347	0.00165504	0.0341648	0.566864	0.0219546	0.00405128	0.352087	0.00244986	0.0356585	0.00656039	0.010374
E. coli	2015/16	AMPICILLIN_SULBACTAM	CEFTRIAXONE	CIPROFLOXACIN	22134	1538	60	9086	188	2691	397	648	0.602417	0.0418595	0.00163301	0.247292	0.00511676	0.0732404	0.0108051	0.0176365	0.584319	0.0599729	0.00723603	0.269405	0.00272928	0.058836	0.0097093	0.00779234
E. coli	2015/16	AMPICILLIN_SULBACTAM	CEFTRIAXONE	GENTAMICIN	23398	275	236	10298	13	1482	725	320	0.636732	0.0074836	0.00642229	0.280241	0.00035377	0.0403298	0.0197295	0.00870819	0.625044	0.0157556	0.0108257	0.301119	0.000703468	0.0278011	0.0151459	0.00360482
E. coli	2015/16	AMPICILLIN_SULBACTAM	CEFTRIAXONE	LEVOFLOXACIN	20989	1420	49	8314	167	2419	319	537	0.613462	0.0415035	0.00143216	0.243	0.00488104	0.0707021	0.00932367	0.0156953	0.596229	0.0592724	0.00655989	0.264327	0.00249198	0.0559842	0.00836537	0.00677047
E. coli	2015/16	AMPICILLIN_SULBACTAM	CEFTRIAXONE	NITROFURANTOIN	21939	411	210	10640	27	395	826	129	0.634497	0.0118865	0.0060734	0.307719	0.000780866	0.0114238	0.0238887	0.0037308	0.627837	0.0138869	0.011529	0.317412	0.000629124	0.0106729	0.0166514	0.00138131
E. coli	2015/16	AMPICILLIN_SULBACTAM	CEFTRIAXONE	PIPERACILLIN_TAZOBACTAM	23554	10	223	10876	0	869	829	143	0.645244	0.000273943	0.00610892	0.29794	0	0.0238056	0.0227098	0.00391738	0.638309	0.0020916	0.0108542	0.316184	8.20692e+09	0.0148549	0.0158996	0.00172366
E. coli	2015/16	AMPICILLIN_SULBACTAM	CEFTRIAXONE	SULFA_TRIMETHOPRIM	22057	1609	88	7685	161	4092	523	520	0.600436	0.0438002	0.00239554	0.209201	0.00438274	0.111392	0.0142371	0.0141554	0.572705	0.0708875	0.00841983	0.245961	0.00251307	0.0807203	0.0104912	0.00830244
E. coli	2015/16	AMPICILLIN_SULBACTAM	CEFTRIAXONE	TOBRAMYCIN	19293	140	169	8667	14	892	456	296	0.644669	0.00467805	0.00564707	0.289605	0.000467805	0.0298059	0.0152371	0.00989073	0.63644	0.0108767	0.00923388	0.305611	0.000578485	0.0211875	0.0128157	0.00325704
E. coli	2015/16	AMPICILLIN_SULBACTAM	CEFUROXIME	CIPROFLOXACIN	7867	698	109	3564	104	1193	302	363	0.554014	0.0491549	0.00767606	0.250986	0.00732394	0.0840141	0.0212676	0.0255634	0.530962	0.0684797	0.015877	0.275489	0.00536662	0.0710857	0.0195312	0.0132081
E. coli	2015/16	AMPICILLIN_SULBACTAM	CEFUROXIME	GENTAMICIN	8448	119	207	4151	7	605	515	150	0.594846	0.0083791	0.0145754	0.292283	0.000492888	0.0425996	0.0362625	0.0105619	0.579082	0.0167492	0.0219095	0.3168	0.00123273	0.0305484	0.028358	0.00531935
E. coli	2015/16	AMPICILLIN_SULBACTAM	CEFUROXIME	LEVOFLOXACIN	6024	488	71	2855	62	871	222	224	0.556901	0.0451142	0.00656374	0.263936	0.00573172	0.0805214	0.0205233	0.0207081	0.5354	0.0629217	0.0138995	0.287753	0.00412518	0.0671569	0.018085	0.0106588
E. coli	2015/16	AMPICILLIN_SULBACTAM	CEFUROXIME	NITROFURANTOIN	7605	76	165	4288	22	71	511	55	0.594466	0.00594075	0.0128977	0.335183	0.00171969	0.00554991	0.0399437	0.00429923	0.585671	0.00731256	0.0217868	0.34674	0.000825787	0.00624635	0.0297883	0.00162903
E. coli	2015/16	AMPICILLIN_SULBACTAM	CEFUROXIME	PIPERACILLIN_TAZOBACTAM	5635	2	125	4459	3	187	467	90	0.513767	0.000182349	0.0113968	0.406546	0.000273523	0.0170496	0.0425784	0.00820569	0.503837	0.00203125	0.0183866	0.423001	0.000214711	0.0137257	0.0354698	0.00333374
E. coli	2015/16	AMPICILLIN_SULBACTAM	CEFUROXIME	SULFA_TRIMETHOPRIM	7955	611	157	2972	57	1785	389	276	0.560132	0.0430221	0.0110548	0.209266	0.00401352	0.125687	0.0273905	0.0194339	0.526926	0.0708055	0.0186172	0.252754	0.00417218	0.092682	0.0211246	0.0129187
E. coli	2015/16	AMPICILLIN_SULBACTAM	CEFUROXIME	TOBRAMYCIN	7021	86	157	3597	5	453	371	152	0.59289	0.00726229	0.0132579	0.303749	0.000422226	0.0382537	0.0313292	0.0128357	0.579274	0.0146952	0.0195027	0.325126	0.00119742	0.0286034	0.0260538	0.00554748
E. coli	2015/16	AMPICILLIN_SULBACTAM	CIPROFLOXACIN	GENTAMICIN	26905	215	2166	10829	136	1179	3318	1097	0.586869	0.00468972	0.0472462	0.236209	0.00296652	0.0257171	0.0723743	0.0239285	0.566362	0.0119614	0.0629048	0.262898	0.00327748	0.0202677	0.0607713	0.0115581
E. coli	2015/16	AMPICILLIN_SULBACTAM	CIPROFLOXACIN	LEVOFLOXACIN	23712	9	25	9752	1847	11	33	3380	0.611623	0.000232144	0.000644845	0.251541	0.0476412	0.000283732	0.000851196	0.0871831	0.651803	0.00445572	0.00762303	0.268478	0.0202356	0.00386383	0.00660861	0.0369323
E. coli	2015/16	AMPICILLIN_SULBACTAM	CIPROFLOXACIN	NITROFURANTOIN	25214	366	2004	11041	122	308	3741	293	0.585161	0.00849405	0.0465084	0.256237	0.00283135	0.007148	0.0868203	0.00679988	0.566789	0.0103478	0.065045	0.27822	0.00234086	0.00764901	0.0660296	0.0035784
E. coli	2015/16	AMPICILLIN_SULBACTAM	CIPROFLOXACIN	PIPERACILLIN_TAZOBACTAM	23719	7	1962	10979	3	660	3747	411	0.571707	0.000168723	0.0472908	0.264631	7.23101e+09	0.0159082	0.0903153	0.00990648	0.55303	0.00151305	0.0645574	0.293313	0.000343052	0.0109672	0.071112	0.00516435
E. coli	2015/16	AMPICILLIN_SULBACTAM	CIPROFLOXACIN	SULFA_TRIMETHOPRIM	25786	1327	1412	8396	888	3613	2060	2351	0.562608	0.0289529	0.0308075	0.183187	0.0193747	0.0788297	0.0449458	0.0512949	0.527463	0.0572235	0.0489619	0.217656	0.0134956	0.0624916	0.0420414	0.0306675
E. coli	2015/16	AMPICILLIN_SULBACTAM	CIPROFLOXACIN	TOBRAMYCIN	21492	99	1525	8562	97	617	2127	906	0.60669	0.00279464	0.0430487	0.241694	0.00273818	0.0174171	0.0600423	0.0255752	0.591271	0.00842162	0.0564924	0.262719	0.00273199	0.0153066	0.0526435	0.0104138
E. coli	2015/16	AMPICILLIN_SULBACTAM	GENTAMICIN	LEVOFLOXACIN	23554	1747	188	8816	110	2525	970	868	0.607406	0.0450513	0.00484811	0.227345	0.00283666	0.0651142	0.0250142	0.0223838	0.588366	0.0597777	0.0120773	0.2529	0.00310408	0.0540981	0.0192565	0.0104204
E. coli	2015/16	AMPICILLIN_SULBACTAM	GENTAMICIN	NITROFURANTOIN	26909	477	313	12813	12	437	1972	164	0.624382	0.0110681	0.00726269	0.297306	0.000278442	0.0101399	0.0457572	0.00380537	0.614306	0.0124893	0.0160505	0.314905	0.000597032	0.00963082	0.0303249	0.00169683
E. coli	2015/16	AMPICILLIN_SULBACTAM	GENTAMICIN	PIPERACILLIN_TAZOBACTAM	25379	9	307	12714	1	896	2014	175	0.611616	0.000216894	0.00739848	0.306398	2.40993e+09	0.021593	0.048536	0.00421738	0.599952	0.00182461	0.0163114	0.332625	8.86264e+09	0.0138255	0.0329279	0.00244515
E. coli	2015/16	AMPICILLIN_SULBACTAM	GENTAMICIN	SULFA_TRIMETHOPRIM	27011	2055	191	9732	160	4414	725	1550	0.589271	0.0448318	0.00416685	0.212313	0.00349055	0.0962956	0.0158166	0.0338147	0.565258	0.0676806	0.00980772	0.244497	0.00382389	0.0774766	0.0154813	0.0159744
E. coli	2015/16	AMPICILLIN_SULBACTAM	GENTAMICIN	TOBRAMYCIN	22912	19	108	10213	177	232	479	1290	0.646684	0.000536269	0.00304826	0.288259	0.00499577	0.00654812	0.0135196	0.0364098	0.649211	0.00521459	0.00963469	0.298611	0.00140543	0.00980714	0.016359	0.00975731
E. coli	2015/16	AMPICILLIN_SULBACTAM	LEVOFLOXACIN	NITROFURANTOIN	22448	330	1662	9104	102	261	2908	242	0.605769	0.0089052	0.0448498	0.245676	0.00275252	0.0070432	0.0784737	0.00653048	0.58862	0.0107835	0.0623406	0.266403	0.00228947	0.00746099	0.0588012	0.00330129
E. coli	2015/16	AMPICILLIN_SULBACTAM	LEVOFLOXACIN	PIPERACILLIN_TAZOBACTAM	22547	5	1752	9178	1	574	2996	321	0.60328	0.000133783	0.0468775	0.245572	2.67566e+09	0.0153583	0.0801627	0.00858886	0.586387	0.00124481	0.0632467	0.272936	0.000258816	0.00999758	0.0615803	0.0043482
E. coli	2015/16	AMPICILLIN_SULBACTAM	LEVOFLOXACIN	SULFA_TRIMETHOPRIM	22567	1166	1160	6821	696	2965	1582	1810	0.582119	0.0300771	0.0299224	0.175949	0.0179534	0.0764826	0.0408079	0.0466892	0.548933	0.0576541	0.0468901	0.209769	0.0125576	0.0592862	0.0377238	0.0271858
E. coli	2015/16	AMPICILLIN_SULBACTAM	LEVOFLOXACIN	TOBRAMYCIN	19885	89	1360	7843	87	541	1906	750	0.612581	0.00274175	0.0418964	0.241613	0.00268014	0.0166662	0.0587166	0.0231046	0.597479	0.00819713	0.0551917	0.262221	0.00254306	0.0143834	0.050653	0.00933131
E. coli	2015/16	AMPICILLIN_SULBACTAM	NITROFURANTOIN	PIPERACILLIN_TAZOBACTAM	23806	4	436	13325	1	907	500	65	0.609722	0.000102449	0.0111669	0.341282	2.56121e+09	0.0232302	0.0128061	0.00166479	0.605433	0.00136194	0.0130226	0.353482	4.96628e+09	0.0146811	0.0111822	0.000787341
E. coli	2015/16	AMPICILLIN_SULBACTAM	NITROFURANTOIN	SULFA_TRIMETHOPRIM	25235	1981	377	9548	109	5234	276	324	0.585716	0.0459799	0.00875035	0.221614	0.00252994	0.121484	0.00640609	0.00752019	0.559979	0.0728547	0.010253	0.255593	0.00238501	0.0875585	0.00705555	0.00432149
E. coli	2015/16	AMPICILLIN_SULBACTAM	NITROFURANTOIN	TOBRAMYCIN	21730	188	346	9837	5	1338	330	73	0.642007	0.00555441	0.0102225	0.290631	0.000147724	0.0395308	0.00974976	0.00215676	0.633273	0.0130188	0.0117274	0.306867	0.000372471	0.0251349	0.00852777	0.00107914
E. coli	2015/16	AMPICILLIN_SULBACTAM	PIPERACILLIN_TAZOBACTAM	SULFA_TRIMETHOPRIM	23733	1947	7	9494	3	5232	575	496	0.572059	0.0469304	0.000168728	0.228843	7.23118e+08	0.126112	0.0138598	0.0119556	0.545706	0.0726979	0.0014252	0.269127	0.000378219	0.094352	0.00960561	0.00670844
E. coli	2015/16	AMPICILLIN_SULBACTAM	PIPERACILLIN_TAZOBACTAM	TOBRAMYCIN	21155	165	5	9965	0	1312	654	128	0.633687	0.00494249	0.000149772	0.298496	0	0.0393003	0.0195902	0.00383417	0.624591	0.0120157	0.00139191	0.321798	5.41697e+09	0.0258162	0.0123314	0.00200131
E. coli	2015/16	AMPICILLIN_SULBACTAM	SULFA_TRIMETHOPRIM	TOBRAMYCIN	21416	89	1597	7258	107	506	3431	1017	0.604613	0.00251263	0.0450862	0.204907	0.00302081	0.0142853	0.0968634	0.0287118	0.581046	0.00772442	0.0684903	0.237939	0.00298852	0.0129378	0.0754151	0.0134594
E. coli	2015/16	AZTREONAM	CEFAZOLIN	CEFEPIME	2480	0	305	1	0	0	67	62	0.850772	0	0.104631	0.000343053	0	0	0.0229846	0.0212693	0.863475	0	0.117255	0.00270935	0	0	0.0119157	0.00464499
E. coli	2015/16	AZTREONAM	CEFAZOLIN	CEFTAZIDIME	6	0	183	0	11	0	2	33	0.0255319	0	0.778723	0	0.0468085	0	0.00851064	0.140426	0.0247513	0	0.781509	0	0.0919475	0	0.0341469	0.0676447
E. coli	2015/16	AZTREONAM	CEFAZOLIN	CEFTRIAXONE	2435	0	250	0	54	0	3	127	0.848728	0	0.0871384	0	0.0188219	0	0.00104566	0.0442663	0.874321	0	0.0995792	0	0.0119446	0	0.00217667	0.0119788
E. coli	2015/16	AZTREONAM	CEFAZOLIN	CEFUROXIME	2466	52	179	5	72	1	0	34	0.877892	0.0185119	0.0637237	0.00177999	0.0256319	0.000355999	0	0.012104	0.878798	0.0278669	0.0746772	0.00186513	0.0124426	0.000722702	0.00119499	0.00243298
E. coli	2015/16	AZTREONAM	CEFAZOLIN	CIPROFLOXACIN	5498	852	246	3	116	3	36	95	0.802745	0.124398	0.0359177	0.00043802	0.0169368	0.00043802	0.00525624	0.0138706	0.802847	0.129935	0.0434014	0.00203351	0.0154117	0.00127084	0.00215135	0.0029499
E. coli	2015/16	AZTREONAM	CEFAZOLIN	GENTAMICIN	6019	335	311	4	54	2	102	29	0.877917	0.0488623	0.0453617	0.000583431	0.00787631	0.000291715	0.0148775	0.00422987	0.878037	0.0514866	0.0551067	0.00349153	0.00612408	0.000446634	0.00427213	0.00103571
E. coli	2015/16	AZTREONAM	CEFAZOLIN	LEVOFLOXACIN	2333	329	120	2	39	1	7	11	0.820901	0.115764	0.0422238	0.00070373	0.0137227	0.000351865	0.00246305	0.00387051	0.818748	0.119217	0.0466663	0.00166487	0.0113413	0.000722707	0.000951072	0.000689074
E. coli	2015/16	AZTREONAM	CEFAZOLIN	NITROFURANTOIN	5905	120	316	6	24	0	110	13	0.909301	0.0184786	0.0486603	0.00092393	0.00369572	0	0.0169387	0.00200185	0.910267	0.0197324	0.0580502	0.00392252	0.00260286	0.000187097	0.00476778	0.000470386
E. coli	2015/16	AZTREONAM	CEFAZOLIN	PIPERACILLIN_TAZOBACTAM	4529	54	276	3	76	0	113	18	0.89347	0.010653	0.0544486	0.000591833	0.0149931	0	0.0222924	0.003551	0.893618	0.0160446	0.0725568	0.00355238	0.00586668	0.000152749	0.00687741	0.00133174
E. coli	2015/16	AZTREONAM	CEFAZOLIN	SULFA_TRIMETHOPRIM	5254	1098	238	4	127	2	57	74	0.76656	0.160198	0.0347242	0.000583601	0.0185293	0.0002918	0.00831631	0.0107966	0.765279	0.165314	0.0434522	0.00247879	0.0169395	0.00126552	0.00274347	0.00252772
E. coli	2015/16	AZTREONAM	CEFAZOLIN	TOBRAMYCIN	6070	267	302	4	56	2	87	44	0.888466	0.0390808	0.0442037	0.00058548	0.00819672	0.00029274	0.0127342	0.00644028	0.889252	0.0421335	0.0534887	0.00326995	0.00610591	0.000489259	0.00386669	0.00139387
E. coli	2015/16	AZTREONAM	CEFEPIME	CEFTAZIDIME	7449	25	1	48	1	38	1	47	0.978844	0.00328515	0.000131406	0.00630749	0.000131406	0.00499343	0.000131406	0.00617608	0.983961	0.0053286	0.000262898	0.00855993	7.60854e+09	0.00103349	0.000104451	0.000673954
E. coli	2015/16	AZTREONAM	CEFEPIME	CEFTRIAXONE	10490	113	1	69	1	119	0	94	0.963534	0.0103794	9.18527e+09	0.00633783	9.18527e+09	0.0109305	0	0.00863415	0.970234	0.0149918	0.000129678	0.0104775	0.000131756	0.00272869	7.20992e+09	0.00123469
E. coli	2015/16	AZTREONAM	CEFEPIME	CEFUROXIME	7504	385	0	64	2	65	2	46	0.930094	0.0477194	0	0.00793257	0.000247893	0.00805652	0.000247893	0.00570154	0.932329	0.051629	0.000241322	0.0111809	0.00026848	0.00353577	0.000110874	0.000704408
E. coli	2015/16	AZTREONAM	CEFEPIME	CIPROFLOXACIN	9064	1595	1	111	1	77	13	83	0.828141	0.145729	9.13659e+09	0.0101416	9.13659e+09	0.00703518	0.00118776	0.00758337	0.829937	0.148659	0.000444082	0.0128912	0.000456427	0.00625111	0.000359841	0.00100123
E. coli	2015/16	AZTREONAM	CEFEPIME	GENTAMICIN	9987	678	2	160	0	28	66	30	0.911972	0.0619122	0.000182632	0.0146105	0	0.00255684	0.00602685	0.00273948	0.913879	0.0628024	0.00102449	0.0182507	0.000177284	0.00243879	0.00106764	0.000359243
E. coli	2015/16	AZTREONAM	CEFEPIME	LEVOFLOXACIN	6357	1095	1	76	1	16	8	35	0.83766	0.144288	0.00013177	0.0100145	0.00013177	0.00210831	0.00105416	0.00461194	0.839344	0.144822	0.00051432	0.0107196	0.000427079	0.00347114	0.000274114	0.000427176
E. coli	2015/16	AZTREONAM	CEFEPIME	NITROFURANTOIN	9387	210	1	135	0	10	68	13	0.955517	0.0213762	0.000101792	0.0137419	0	0.00101792	0.00692182	0.00132329	0.957876	0.0217761	0.000832342	0.0173136	5.40346e+09	0.000885829	0.00110155	0.000160942
E. coli	2015/16	AZTREONAM	CEFEPIME	PIPERACILLIN_TAZOBACTAM	10390	259	1	163	1	25	76	20	0.95016	0.0236854	9.14495e+09	0.0149063	9.14495e+09	0.00228624	0.00695016	0.00182899	0.952099	0.0247065	0.00111455	0.0191857	9.20709e+09	0.0013657	0.00117109	0.000265377
E. coli	2015/16	AZTREONAM	CEFEPIME	SULFA_TRIMETHOPRIM	8535	2127	1	121	1	66	32	64	0.779666	0.1943	9.13492e+09	0.0110533	9.13492e+09	0.00602905	0.00292318	0.00584635	0.780939	0.196262	0.000660406	0.0138464	0.000462775	0.00642427	0.000612562	0.000792457
E. coli	2015/16	AZTREONAM	CEFEPIME	TOBRAMYCIN	9762	524	2	137	0	27	47	49	0.925484	0.0496777	0.000189609	0.0129882	0	0.00255973	0.00445582	0.00464543	0.928196	0.0507308	0.000910613	0.0160892	0.000210953	0.00243956	0.000866063	0.000556605
E. coli	2015/16	AZTREONAM	CEFTAZIDIME	CEFTRIAXONE	7412	41	2	46	25	5	3	80	0.97347	0.00538482	0.000262674	0.0060415	0.00328343	0.000656685	0.000394011	0.010507	0.981715	0.00727443	0.00152994	0.00660202	0.000661502	0.000682898	0.000218074	0.00131621
E. coli	2015/16	AZTREONAM	CEFTAZIDIME	CEFUROXIME	7115	334	2	46	25	4	3	82	0.934831	0.0438839	0.000262778	0.00604388	0.00328472	0.000525555	0.000394166	0.0107739	0.94121	0.0459258	0.00149733	0.00639841	0.00155569	0.0018416	0.000220442	0.00135099
E. coli	2015/16	AZTREONAM	CEFTAZIDIME	CIPROFLOXACIN	6325	1128	19	42	8	9	35	52	0.83027	0.14807	0.00249409	0.00551326	0.00105014	0.00118141	0.00459438	0.00682594	0.832291	0.148832	0.0046134	0.00758505	0.00205782	0.00285293	0.000912352	0.000855974
E. coli	2015/16	AZTREONAM	CEFTAZIDIME	GENTAMICIN	6998	460	20	45	7	6	66	21	0.918011	0.0603437	0.00262364	0.00590319	0.000918274	0.000787092	0.00865801	0.00275482	0.919436	0.0610081	0.00611311	0.00956203	0.000899796	0.00121307	0.00138005	0.000388369
E. coli	2015/16	AZTREONAM	CEFTAZIDIME	LEVOFLOXACIN	6290	1079	16	43	8	8	26	44	0.837104	0.143599	0.00212936	0.00572265	0.00106468	0.00106468	0.00346021	0.00585574	0.838739	0.144269	0.00389805	0.00729886	0.00180079	0.00262508	0.000696368	0.000672656
E. coli	2015/16	AZTREONAM	CEFTAZIDIME	NITROFURANTOIN	6857	112	24	47	1	3	62	9	0.963739	0.0157414	0.00337316	0.00660576	0.000140548	0.000421644	0.00871398	0.00126493	0.965054	0.0159611	0.00645112	0.0102882	0.000281903	0.00044057	0.0013683	0.000154814
E. coli	2015/16	AZTREONAM	CEFTAZIDIME	PIPERACILLIN_TAZOBACTAM	7294	151	25	49	1	2	66	19	0.958854	0.0198501	0.00328645	0.00644144	0.000131458	0.000262916	0.00867622	0.0024977	0.960957	0.0199898	0.00632182	0.00996964	0.000427103	0.000614963	0.00143281	0.00028704
E. coli	2015/16	AZTREONAM	CEFTAZIDIME	SULFA_TRIMETHOPRIM	5996	1462	16	41	11	10	52	35	0.786567	0.191788	0.00209891	0.00537846	0.001443	0.00131182	0.00682146	0.00459137	0.787734	0.192537	0.0050303	0.00810188	0.00204791	0.00278287	0.00112306	0.00064253
E. coli	2015/16	AZTREONAM	CEFTAZIDIME	TOBRAMYCIN	7095	362	24	43	3	8	61	26	0.930858	0.0474941	0.00314878	0.00564156	0.000393597	0.00104959	0.00800315	0.00341118	0.932675	0.0480817	0.00612423	0.00932268	0.000809987	0.0012136	0.00132873	0.000443761
E. coli	2015/16	AZTREONAM	CEFTRIAXONE	CEFUROXIME	7425	339	22	58	53	10	6	101	0.926504	0.042301	0.0027452	0.00723733	0.00661343	0.00124782	0.00074869	0.0126029	0.932262	0.0461918	0.00560489	0.00808814	0.00301579	0.00230036	0.000620622	0.00191682
E. coli	2015/16	AZTREONAM	CEFTRIAXONE	CIPROFLOXACIN	8957	1548	66	53	51	16	72	143	0.821291	0.14194	0.00605171	0.00485971	0.00467632	0.00146708	0.00660187	0.013112	0.823817	0.144489	0.0107598	0.00785845	0.00537048	0.00369263	0.00171676	0.00229569
E. coli	2015/16	AZTREONAM	CEFTRIAXONE	GENTAMICIN	9863	647	91	63	27	6	164	51	0.903867	0.0592925	0.00833944	0.00577346	0.00247434	0.000549853	0.0150293	0.00467375	0.905469	0.060433	0.0153779	0.0110793	0.00221312	0.00142398	0.00313465	0.000868741
E. coli	2015/16	AZTREONAM	CEFTRIAXONE	LEVOFLOXACIN	6267	1064	41	46	28	8	38	42	0.831829	0.141226	0.005442	0.00610565	0.00371649	0.00106185	0.0050438	0.00557473	0.831991	0.142647	0.00902936	0.00824	0.00353637	0.0026197	0.00112194	0.000814802
E. coli	2015/16	AZTREONAM	CEFTRIAXONE	NITROFURANTOIN	9253	201	93	47	10	1	156	22	0.945824	0.0205458	0.00950629	0.00480425	0.00102218	0.000102218	0.015946	0.0022488	0.94798	0.0209924	0.0161908	0.00995514	0.000872111	0.000493853	0.00313686	0.000378518
E. coli	2015/16	AZTREONAM	CEFTRIAXONE	PIPERACILLIN_TAZOBACTAM	10242	257	109	63	4	7	176	38	0.939978	0.0235866	0.0100037	0.00578194	0.000367107	0.000642438	0.0161527	0.00348752	0.942331	0.0239503	0.016258	0.0116919	0.000991056	0.000812029	0.00339971	0.000566307
E. coli	2015/16	AZTREONAM	CEFTRIAXONE	SULFA_TRIMETHOPRIM	8431	2077	68	54	50	15	99	115	0.772848	0.190393	0.00623339	0.00495004	0.00458337	0.00137501	0.00907508	0.0105418	0.774199	0.192312	0.0115098	0.00841742	0.00572334	0.00385265	0.00207967	0.00190548
E. coli	2015/16	AZTREONAM	CEFTRIAXONE	TOBRAMYCIN	9640	491	87	50	30	5	134	71	0.917396	0.0467263	0.00827941	0.00475828	0.00285497	0.000475828	0.0127522	0.00675676	0.919984	0.0481713	0.0149307	0.00932298	0.00233601	0.0013556	0.00271822	0.00118099
E. coli	2015/16	AZTREONAM	CEFUROXIME	CIPROFLOXACIN	8596	1369	240	53	204	16	52	61	0.811633	0.129261	0.0226607	0.00500425	0.0192616	0.00151072	0.00490983	0.00575961	0.806928	0.136243	0.0312965	0.0073196	0.0125795	0.0025083	0.00172112	0.00140408
E. coli	2015/16	AZTREONAM	CEFUROXIME	GENTAMICIN	9416	553	378	60	67	9	88	25	0.888637	0.0521895	0.0356738	0.00566251	0.00632314	0.000849377	0.00830502	0.00235938	0.886285	0.0543056	0.0415249	0.00906407	0.00464221	0.001058	0.00257228	0.000547807
E. coli	2015/16	AZTREONAM	CEFUROXIME	LEVOFLOXACIN	7258	1086	198	47	161	9	38	44	0.820948	0.122837	0.0223957	0.00531614	0.0182106	0.00101798	0.00429816	0.00497681	0.816625	0.1293	0.0304459	0.00714309	0.0116046	0.00218379	0.00155362	0.00114339
E. coli	2015/16	AZTREONAM	CEFUROXIME	NITROFURANTOIN	8885	110	349	52	25	1	72	10	0.93487	0.0115741	0.0367214	0.00547138	0.00263047	0.000105219	0.00757576	0.00105219	0.933643	0.0125811	0.0413201	0.0083049	0.00144054	0.000275667	0.00224207	0.000192543
E. coli	2015/16	AZTREONAM	CEFUROXIME	PIPERACILLIN_TAZOBACTAM	8084	147	351	64	49	3	86	27	0.91749	0.0166837	0.0398366	0.00726365	0.00556123	0.000340483	0.00976053	0.00306435	0.915721	0.0189395	0.0467501	0.0110174	0.0029719	0.000668517	0.00331356	0.000617982
E. coli	2015/16	AZTREONAM	CEFUROXIME	SULFA_TRIMETHOPRIM	8164	1802	305	55	140	14	68	45	0.770698	0.170112	0.0287926	0.00519211	0.0132163	0.00132163	0.00641933	0.00424809	0.767668	0.172795	0.0345571	0.00769793	0.0116541	0.00250609	0.00209862	0.00102362
E. coli	2015/16	AZTREONAM	CEFUROXIME	TOBRAMYCIN	9221	413	361	48	61	10	73	27	0.90278	0.0404347	0.0353436	0.00469943	0.0059722	0.000979048	0.00714705	0.00264343	0.900755	0.0427978	0.0407932	0.00785384	0.0040855	0.000927777	0.0022315	0.000555649
E. coli	2015/16	AZTREONAM	CIPROFLOXACIN	GENTAMICIN	11956	497	1776	116	375	15	121	46	0.802308	0.0333512	0.119179	0.00778419	0.0251644	0.00100658	0.00811972	0.00308683	0.794559	0.0412347	0.130904	0.0107061	0.01554	0.00111858	0.0047918	0.00114524
E. coli	2015/16	AZTREONAM	CIPROFLOXACIN	LEVOFLOXACIN	8648	6	37	87	1421	0	2	56	0.843132	0.000584966	0.00360729	0.00848201	0.13854	0	0.000194989	0.00545969	0.89279	0.00948464	0.0244862	0.00906172	0.0610809	0.000188388	0.000494386	0.00241336
E. coli	2015/16	AZTREONAM	CIPROFLOXACIN	NITROFURANTOIN	11180	161	1812	103	86	5	112	20	0.829438	0.0119445	0.134431	0.00764152	0.0063803	0.000370947	0.00830922	0.00148379	0.826182	0.0138175	0.139569	0.0103715	0.00451699	0.000428979	0.00473488	0.000378974
E. coli	2015/16	AZTREONAM	CIPROFLOXACIN	PIPERACILLIN_TAZOBACTAM	10650	169	1884	115	115	13	132	32	0.812357	0.0128909	0.143707	0.00877193	0.00877193	0.000991609	0.0100686	0.00244088	0.80801	0.0158147	0.150303	0.0123376	0.00610936	0.000684729	0.00604348	0.00069656
E. coli	2015/16	AZTREONAM	CIPROFLOXACIN	SULFA_TRIMETHOPRIM	10728	1724	1112	100	1037	31	63	103	0.720097	0.11572	0.0746409	0.00671231	0.0696067	0.00208082	0.00422876	0.00691368	0.703616	0.136791	0.0962895	0.00846778	0.0458005	0.00309096	0.00314002	0.0028043
E. coli	2015/16	AZTREONAM	CIPROFLOXACIN	TOBRAMYCIN	11836	316	1702	111	370	8	83	72	0.816388	0.0217961	0.117396	0.00765623	0.0255208	0.0005518	0.00572493	0.0049662	0.810009	0.0300274	0.129286	0.0095954	0.014482	0.00101473	0.00423297	0.00135264
E. coli	2015/16	AZTREONAM	GENTAMICIN	LEVOFLOXACIN	8345	1177	345	81	253	37	8	19	0.812957	0.114661	0.0336094	0.00789089	0.0246469	0.00360448	0.000779347	0.00185095	0.80641	0.124169	0.0413636	0.00908485	0.014729	0.00273537	0.000889478	0.000619343
E. coli	2015/16	AZTREONAM	GENTAMICIN	NITROFURANTOIN	12234	223	765	173	25	21	42	4	0.907096	0.0165344	0.0567213	0.0128272	0.00185364	0.00155705	0.00311411	0.000296582	0.905619	0.017542	0.0581642	0.0145346	0.00152296	0.000695051	0.00180503	0.000116681
E. coli	2015/16	AZTREONAM	GENTAMICIN	PIPERACILLIN_TAZOBACTAM	11733	241	810	199	43	32	48	13	0.894352	0.0183703	0.0617425	0.0151688	0.00327769	0.00243921	0.00365882	0.000990929	0.89221	0.0203072	0.0638571	0.0173901	0.00245481	0.00112275	0.00239633	0.00026131
E. coli	2015/16	AZTREONAM	GENTAMICIN	SULFA_TRIMETHOPRIM	11544	2193	302	138	570	98	25	36	0.774453	0.147122	0.0202603	0.00925802	0.0382396	0.00657453	0.00167718	0.00241513	0.764402	0.163486	0.0322218	0.0117528	0.0211844	0.00471903	0.000999687	0.00123392
E. coli	2015/16	AZTREONAM	GENTAMICIN	TOBRAMYCIN	13314	65	230	184	621	33	10	47	0.917954	0.00448152	0.0158577	0.0126862	0.0428158	0.00227523	0.000689465	0.00324049	0.922793	0.0176958	0.0310333	0.0140653	0.011652	0.000769613	0.000961232	0.0010298
E. coli	2015/16	AZTREONAM	LEVOFLOXACIN	NITROFURANTOIN	8055	84	1260	74	50	4	39	8	0.841341	0.00877376	0.131606	0.00772927	0.00522248	0.000417798	0.00407353	0.000835596	0.839178	0.0104722	0.134583	0.00904823	0.00341083	0.000306788	0.0028077	0.000193336
E. coli	2015/16	AZTREONAM	LEVOFLOXACIN	PIPERACILLIN_TAZOBACTAM	7794	92	1311	78	61	9	43	11	0.829237	0.00978828	0.139483	0.00829876	0.00649005	0.000957549	0.00457495	0.00117034	0.826559	0.0121366	0.142985	0.0100082	0.00427417	0.000460891	0.00327011	0.000306578
E. coli	2015/16	AZTREONAM	LEVOFLOXACIN	SULFA_TRIMETHOPRIM	7476	1212	744	74	686	15	26	30	0.728442	0.118094	0.0724934	0.00721037	0.0668421	0.00146156	0.00253337	0.00292312	0.71319	0.138155	0.0924028	0.00796167	0.0428162	0.00215308	0.00201686	0.00130465
E. coli	2015/16	AZTREONAM	LEVOFLOXACIN	TOBRAMYCIN	8469	221	1172	83	255	6	27	29	0.825278	0.0215358	0.114208	0.00808809	0.024849	0.000584681	0.00263107	0.00282596	0.819513	0.0296672	0.124347	0.00885883	0.013447	0.000814128	0.00263118	0.000722334
E. coli	2015/16	AZTREONAM	NITROFURANTOIN	PIPERACILLIN_TAZOBACTAM	11155	213	223	183	11	28	21	2	0.942464	0.0179959	0.0188408	0.0154613	0.000929368	0.00236566	0.00177425	0.000168976	0.941257	0.0192548	0.0198107	0.0171708	0.000641606	0.000960009	0.000831647	7.36141e+09
E. coli	2015/16	AZTREONAM	NITROFURANTOIN	SULFA_TRIMETHOPRIM	10587	2410	163	123	84	92	7	17	0.785211	0.178744	0.0120893	0.0091226	0.00623007	0.00682341	0.000519172	0.00126085	0.782448	0.182158	0.0135898	0.0110668	0.00504536	0.00489791	0.00046584	0.000328787
E. coli	2015/16	AZTREONAM	NITROFURANTOIN	TOBRAMYCIN	12386	610	227	157	19	58	17	8	0.918706	0.0452455	0.0168373	0.0116452	0.00140929	0.00430203	0.00126094	0.000593384	0.917204	0.0472683	0.0176004	0.0138563	0.00130745	0.00196939	0.000659008	0.000135013
E. coli	2015/16	AZTREONAM	PIPERACILLIN_TAZOBACTAM	SULFA_TRIMETHOPRIM	10067	2473	125	142	159	105	16	29	0.767536	0.188548	0.00953034	0.0108265	0.0121226	0.00800549	0.00121988	0.00221104	0.762893	0.194817	0.0134925	0.013331	0.00791726	0.0061693	0.00066871	0.000711101
E. coli	2015/16	AZTREONAM	PIPERACILLIN_TAZOBACTAM	TOBRAMYCIN	11557	630	217	166	41	62	23	17	0.909069	0.0495556	0.0170691	0.0130575	0.00322505	0.0048769	0.00180917	0.00133721	0.906879	0.0525996	0.0188798	0.0157158	0.00221567	0.00246862	0.00094186	0.000299349
E. coli	2015/16	AZTREONAM	SULFA_TRIMETHOPRIM	TOBRAMYCIN	11294	245	2247	122	441	26	71	54	0.778897	0.0168966	0.154966	0.00841379	0.0304138	0.0017931	0.00489655	0.00372414	0.771062	0.0267395	0.167695	0.0104253	0.0174422	0.00103415	0.00431731	0.00128447
E. coli	2015/16	CEFAZOLIN	CEFEPIME	CEFTAZIDIME	4934	0	0	583	0	66	0	109	0.866831	0	0	0.102424	0	0.0115952	0	0.0191497	0.880224	0	0	0.109736	0	0.00657591	0	0.00346329
E. coli	2015/16	CEFAZOLIN	CEFEPIME	CEFTRIAXONE	7548	0	0	841	0	187	1	243	0.855782	0	0	0.0953515	0	0.0212018	0.000113379	0.027551	0.873843	0	0	0.10771	0	0.0114921	0.000572925	0.00638232
E. coli	2015/16	CEFAZOLIN	CEFEPIME	CEFUROXIME	2030	26	0	282	0	158	0	158	0.764883	0.00979653	0	0.106255	0	0.0595328	0	0.0595328	0.778555	0.0248567	0	0.13424	0	0.040088	0	0.0222606
E. coli	2015/16	CEFAZOLIN	CEFEPIME	CIPROFLOXACIN	7887	957	0	734	0	296	42	203	0.779425	0.0945746	0	0.0725368	0	0.0292519	0.00415061	0.0200613	0.779643	0.103536	0	0.0834574	0	0.0255141	0.00284102	0.00500862
E. coli	2015/16	CEFAZOLIN	CEFEPIME	GENTAMICIN	8427	422	0	892	0	140	185	60	0.832214	0.0416749	0	0.0880901	0	0.0138258	0.0182698	0.00592534	0.833057	0.0457802	0	0.101704	0	0.0107629	0.00698206	0.00171348
E. coli	2015/16	CEFAZOLIN	CEFEPIME	LEVOFLOXACIN	4986	574	0	467	0	126	21	82	0.796995	0.0917519	0	0.0746483	0	0.0201407	0.00335678	0.0131074	0.797648	0.0969666	0	0.0814957	0	0.0190629	0.00210775	0.00271917
E. coli	2015/16	CEFAZOLIN	CEFEPIME	NITROFURANTOIN	8255	198	0	907	0	56	205	23	0.855973	0.0205309	0	0.0940481	0	0.00580672	0.0212567	0.0023849	0.858379	0.0221348	0	0.106336	0	0.00471915	0.00773957	0.000690979
E. coli	2015/16	CEFAZOLIN	CEFEPIME	PIPERACILLIN_TAZOBACTAM	8737	84	0	821	0	186	141	19	0.87475	0.00841009	0	0.0821986	0	0.0186223	0.0141169	0.00190228	0.8744	0.0144101	0	0.098033	0	0.00760607	0.00474618	0.000804267
E. coli	2015/16	CEFAZOLIN	CEFEPIME	SULFA_TRIMETHOPRIM	7468	1378	0	707	0	325	81	163	0.737799	0.136139	0	0.0698479	0	0.0321083	0.00800237	0.0161035	0.736255	0.144349	0	0.0816875	0	0.0293404	0.00395375	0.00441375
E. coli	2015/16	CEFAZOLIN	CEFEPIME	TOBRAMYCIN	8347	292	0	784	0	119	85	92	0.858833	0.0300442	0	0.0806667	0	0.0122441	0.00874576	0.00946599	0.860848	0.0341597	0	0.0898015	0	0.00938807	0.00383598	0.00196649
E. coli	2015/16	CEFAZOLIN	CEFTAZIDIME	CEFTRIAXONE	14645	1	1	1288	0	16	17	390	0.895281	6.11322e+09	6.11322e+09	0.0787382	0	0.000978115	0.00103925	0.0238415	0.911357	0.000245983	0.000253114	0.0811734	9.73538e+08	0.00147893	0.00152426	0.00395743
E. coli	2015/16	CEFAZOLIN	CEFTAZIDIME	CEFUROXIME	752	4	0	166	0	70	0	114	0.679928	0.00361664	0	0.15009	0	0.0632911	0	0.103074	0.699609	0.0144867	0	0.183652	0	0.0548965	0	0.0473563
E. coli	2015/16	CEFAZOLIN	CEFTAZIDIME	CIPROFLOXACIN	13040	1602	0	992	1	315	122	286	0.797163	0.0979337	0	0.0606431	6.11322e+09	0.0192566	0.00745812	0.0174838	0.799051	0.103551	0.000615736	0.0697776	0.000331118	0.0189436	0.0036352	0.00409528
E. coli	2015/16	CEFAZOLIN	CEFTAZIDIME	GENTAMICIN	14007	641	1	1156	0	152	297	111	0.855912	0.039169	6.1106e+09	0.0706386	0	0.00928811	0.0181485	0.00678277	0.858129	0.0419795	0.000993983	0.0825871	0.00012977	0.00803528	0.00646627	0.00167901
E. coli	2015/16	CEFAZOLIN	CEFTAZIDIME	LEVOFLOXACIN	11816	1489	0	874	1	264	102	246	0.79881	0.100663	0	0.059086	6.76041e+09	0.0178475	0.00689562	0.0166306	0.800846	0.105698	0.000622459	0.0673135	0.000343967	0.0180852	0.00333726	0.00375404
E. coli	2015/16	CEFAZOLIN	CEFTAZIDIME	NITROFURANTOIN	13351	418	0	1147	0	70	329	54	0.868697	0.0271976	0	0.0746308	0	0.00455462	0.0214067	0.00351357	0.872673	0.0283295	0	0.0862644	0	0.00458728	0.00729004	0.000856045
E. coli	2015/16	CEFAZOLIN	CEFTAZIDIME	PIPERACILLIN_TAZOBACTAM	14454	115	1	1013	0	278	344	58	0.888766	0.00707127	6.14893e+09	0.0622886	0	0.017094	0.0211523	0.00356638	0.890397	0.0126595	0.00110173	0.0812106	4.02921e+09	0.00644148	0.00676814	0.00138087
E. coli	2015/16	CEFAZOLIN	CEFTAZIDIME	SULFA_TRIMETHOPRIM	12664	1975	0	934	1	374	184	223	0.77432	0.120758	0	0.0571079	6.11434e+08	0.0228676	0.0112504	0.013635	0.77414	0.127096	0.000744278	0.0687548	0.000324383	0.0208821	0.00446137	0.00359707
E. coli	2015/16	CEFAZOLIN	CEFTAZIDIME	TOBRAMYCIN	9182	255	0	816	0	79	126	55	0.873395	0.0242557	0	0.0776182	0	0.00751451	0.0119852	0.00523162	0.875565	0.026669	0	0.0863654	0	0.00595365	0.0043601	0.00108647
E. coli	2015/16	CEFAZOLIN	CEFTRIAXONE	CEFUROXIME	755	5	0	276	0	107	3	231	0.548293	0.00363108	0	0.200436	0	0.0777052	0.00217865	0.167756	0.552839	0.0148282	0	0.238572	0	0.0865477	0.0100591	0.0971541
E. coli	2015/16	CEFAZOLIN	CEFTRIAXONE	CIPROFLOXACIN	15324	1950	0	1171	1	411	202	462	0.785001	0.0998924	0	0.0599867	5.12269e+09	0.0210542	0.0103478	0.0236668	0.788309	0.106417	0.000663743	0.0714089	0.000358556	0.0215425	0.00511956	0.00618044
E. coli	2015/16	CEFAZOLIN	CEFTRIAXONE	GENTAMICIN	16478	802	1	1393	0	189	488	177	0.843814	0.0410692	5.12085e+09	0.0713335	0	0.00967841	0.0249898	0.00906391	0.847391	0.0440218	0.00106633	0.0866252	0.000141529	0.00899814	0.00929034	0.00246553
E. coli	2015/16	CEFAZOLIN	CEFTRIAXONE	LEVOFLOXACIN	11818	1494	0	935	1	299	113	268	0.791667	0.10008	0	0.062634	6.69882e+09	0.0200295	0.00756967	0.0179528	0.793385	0.105808	0.000647285	0.0719331	0.000355207	0.0198392	0.00376242	0.00426987
E. coli	2015/16	CEFAZOLIN	CEFTRIAXONE	NITROFURANTOIN	15806	507	1	1392	0	80	536	89	0.858509	0.0275379	5.43154e+09	0.075607	0	0.00434523	0.029113	0.00483407	0.862995	0.028554	0.00119396	0.0905366	8.70516e+09	0.00495215	0.0104246	0.00125648
E. coli	2015/16	CEFAZOLIN	CEFTRIAXONE	PIPERACILLIN_TAZOBACTAM	17034	162	1	1214	0	347	502	65	0.881449	0.00838292	5.17464e+09	0.0628202	0	0.017956	0.0259767	0.00336352	0.883156	0.0143839	0.00111815	0.0844526	3.91976e+09	0.00691121	0.00845044	0.00148848
E. coli	2015/16	CEFAZOLIN	CEFTRIAXONE	SULFA_TRIMETHOPRIM	14761	2508	1	1129	0	453	290	374	0.756354	0.12851	5.124e+09	0.05785	0	0.0232117	0.0148596	0.0191638	0.757832	0.134841	0.000780412	0.071115	0.000364674	0.0234358	0.00623486	0.00539607
E. coli	2015/16	CEFAZOLIN	CEFTRIAXONE	TOBRAMYCIN	11486	370	0	954	0	105	214	125	0.866606	0.0279161	0	0.0719783	0	0.00792214	0.0161461	0.00943112	0.870996	0.030547	0	0.0830103	0	0.00719799	0.00616	0.00208916
E. coli	2015/16	CEFAZOLIN	CEFUROXIME	CIPROFLOXACIN	5338	797	51	368	52	129	158	227	0.749719	0.111938	0.00716292	0.0516854	0.00730337	0.018118	0.022191	0.031882	0.744228	0.118999	0.0184554	0.0661783	0.00846356	0.0219325	0.0111474	0.0105959
E. coli	2015/16	CEFAZOLIN	CEFUROXIME	GENTAMICIN	5855	280	95	439	8	59	305	81	0.822101	0.0393148	0.0133389	0.06164	0.00112328	0.00828419	0.042825	0.0113732	0.816367	0.041683	0.0266663	0.0822471	0.00276736	0.00828008	0.0182543	0.00373516
E. coli	2015/16	CEFAZOLIN	CEFUROXIME	LEVOFLOXACIN	2592	380	25	159	21	48	71	91	0.765279	0.112194	0.00738116	0.0469442	0.00620018	0.0141718	0.0209625	0.0268674	0.761335	0.11755	0.0176938	0.059566	0.00748108	0.018265	0.00984376	0.00826567
E. coli	2015/16	CEFAZOLIN	CEFUROXIME	NITROFURANTOIN	5574	54	92	448	3	9	307	53	0.852294	0.00825688	0.0140673	0.0685015	0.000458716	0.00137615	0.0469419	0.00810398	0.84865	0.00870618	0.0283811	0.0882764	0.00106644	0.00258742	0.0201676	0.00216513
E. coli	2015/16	CEFAZOLIN	CEFUROXIME	PIPERACILLIN_TAZOBACTAM	3202	15	51	292	0	74	199	40	0.826749	0.00387297	0.0131681	0.0753938	0	0.0191066	0.0513814	0.0103279	0.819445	0.0088809	0.0275987	0.107383	0.000749638	0.00825807	0.0232114	0.00447376
E. coli	2015/16	CEFAZOLIN	CEFUROXIME	SULFA_TRIMETHOPRIM	5166	969	80	343	23	154	210	176	0.72546	0.136076	0.0112344	0.0481674	0.00322988	0.0216262	0.0294902	0.0247156	0.718363	0.141039	0.0213559	0.066384	0.00769285	0.0231532	0.0134227	0.00858941
E. coli	2015/16	CEFAZOLIN	CEFUROXIME	TOBRAMYCIN	4298	207	72	250	9	51	167	81	0.837001	0.0403116	0.0140214	0.0486855	0.00175268	0.00993184	0.0325219	0.0157741	0.83279	0.0440982	0.0255988	0.0664964	0.00349243	0.00891081	0.0138366	0.00477717
E. coli	2015/16	CEFAZOLIN	CIPROFLOXACIN	GENTAMICIN	23390	769	2890	1434	512	125	683	270	0.777774	0.0255711	0.0960995	0.047684	0.0170252	0.00415655	0.0227114	0.00897815	0.767644	0.0321629	0.109287	0.0553466	0.011288	0.00453693	0.0164171	0.00331757
E. coli	2015/16	CEFAZOLIN	CIPROFLOXACIN	LEVOFLOXACIN	15562	11	28	1105	2049	0	3	579	0.804778	0.000568858	0.001448	0.0571443	0.105963	0	0.000155143	0.0299426	0.856787	0.00800112	0.0134945	0.0608436	0.0451647	0.00112993	0.00190435	0.012675
E. coli	2015/16	CEFAZOLIN	CIPROFLOXACIN	NITROFURANTOIN	22401	444	2988	1406	178	61	756	129	0.789797	0.0156542	0.105349	0.0495716	0.00627578	0.00215069	0.0266544	0.00454818	0.781925	0.0178251	0.115436	0.0578216	0.00517386	0.0024965	0.0178099	0.00151186
E. coli	2015/16	CEFAZOLIN	CIPROFLOXACIN	PIPERACILLIN_TAZOBACTAM	20453	140	2953	1175	42	231	616	207	0.79223	0.00542278	0.114382	0.0455126	0.00162684	0.00894759	0.0238602	0.00801797	0.785894	0.00907643	0.12175	0.0568043	0.00283574	0.00367916	0.0176544	0.00230605
E. coli	2015/16	CEFAZOLIN	CIPROFLOXACIN	SULFA_TRIMETHOPRIM	21452	2697	1978	1210	1420	348	385	567	0.713711	0.0897295	0.0658083	0.0402568	0.0472436	0.011578	0.012809	0.0188642	0.697174	0.107125	0.0844474	0.0462029	0.0324607	0.0128276	0.0116624	0.00809999
E. coli	2015/16	CEFAZOLIN	CIPROFLOXACIN	TOBRAMYCIN	14876	326	1600	917	326	70	305	187	0.799484	0.0175203	0.0859891	0.0492825	0.0175203	0.00376203	0.0163917	0.01005	0.791527	0.0249332	0.0978495	0.0549267	0.0101011	0.00398869	0.0134686	0.00320527
E. coli	2015/16	CEFAZOLIN	GENTAMICIN	LEVOFLOXACIN	15100	1750	493	1029	313	394	80	186	0.780563	0.0904627	0.0254846	0.053192	0.0161799	0.020367	0.00413544	0.00961489	0.7714	0.102299	0.0317996	0.0597838	0.0107939	0.015763	0.00487187	0.00328788
E. coli	2015/16	CEFAZOLIN	GENTAMICIN	NITROFURANTOIN	24247	551	1149	1852	71	129	311	62	0.85461	0.0194206	0.0404977	0.0652756	0.00250247	0.00454674	0.0109615	0.00218525	0.850436	0.0214831	0.0446147	0.0701489	0.00210736	0.00336474	0.00719943	0.000645707
E. coli	2015/16	CEFAZOLIN	GENTAMICIN	PIPERACILLIN_TAZOBACTAM	22218	165	1192	1536	17	344	258	94	0.860362	0.00638941	0.0461586	0.0594796	0.000658302	0.0133209	0.00999071	0.00364002	0.856524	0.0110552	0.0491823	0.0687179	0.00119983	0.00497034	0.00734645	0.00100434
E. coli	2015/16	CEFAZOLIN	GENTAMICIN	SULFA_TRIMETHOPRIM	22982	3290	452	1460	828	658	138	256	0.764436	0.109433	0.0150346	0.0485631	0.0275412	0.0218866	0.00459021	0.00851517	0.752445	0.12677	0.0258042	0.05579	0.0146622	0.0169575	0.00373852	0.00383242
E. coli	2015/16	CEFAZOLIN	GENTAMICIN	TOBRAMYCIN	16180	51	303	1169	600	61	53	196	0.869285	0.00274002	0.0162789	0.0628056	0.0322355	0.00327728	0.00284747	0.0105303	0.872862	0.0139377	0.029492	0.0654249	0.00876413	0.00241071	0.00421675	0.00289161
E. coli	2015/16	CEFAZOLIN	LEVOFLOXACIN	NITROFURANTOIN	14407	305	1784	1012	115	38	464	80	0.791376	0.0167536	0.0979951	0.0555891	0.00631695	0.00208734	0.0254875	0.0043944	0.783829	0.018829	0.107527	0.0632246	0.00510064	0.00266626	0.0173765	0.00144703
E. coli	2015/16	CEFAZOLIN	LEVOFLOXACIN	PIPERACILLIN_TAZOBACTAM	14357	93	1945	917	23	170	408	146	0.795005	0.00514979	0.107703	0.050778	0.0012736	0.00941359	0.0225926	0.00808461	0.789158	0.00873522	0.114308	0.0617067	0.00258415	0.0039543	0.0172905	0.00226295
E. coli	2015/16	CEFAZOLIN	LEVOFLOXACIN	SULFA_TRIMETHOPRIM	13901	1686	1240	856	820	252	244	336	0.718955	0.0871994	0.0641324	0.044272	0.0424101	0.0130334	0.0126196	0.0173778	0.703164	0.103669	0.0810638	0.0505318	0.0291073	0.0133886	0.0115938	0.00748137
E. coli	2015/16	CEFAZOLIN	LEVOFLOXACIN	TOBRAMYCIN	10578	204	1056	702	187	46	165	86	0.812193	0.0156634	0.0810811	0.0539005	0.0143581	0.00353194	0.0126689	0.00660319	0.805804	0.0219922	0.0900158	0.0579396	0.00780308	0.00336565	0.0110424	0.00203735
E. coli	2015/16	CEFAZOLIN	NITROFURANTOIN	PIPERACILLIN_TAZOBACTAM	21592	160	558	1549	15	376	128	31	0.884592	0.00655496	0.0228604	0.0634602	0.000614527	0.0154042	0.00524397	0.00127002	0.88131	0.0119221	0.0246279	0.0721396	0.000566861	0.00540874	0.00356967	0.000455382
E. coli	2015/16	CEFAZOLIN	NITROFURANTOIN	SULFA_TRIMETHOPRIM	21703	3686	405	1396	212	766	98	93	0.765295	0.129976	0.0142812	0.049226	0.00747558	0.0270108	0.00345569	0.00327938	0.756846	0.139519	0.0174106	0.0574134	0.00569281	0.0191124	0.0025182	0.00148688
E. coli	2015/16	CEFAZOLIN	NITROFURANTOIN	TOBRAMYCIN	15360	604	356	1097	16	216	61	27	0.865986	0.0340531	0.020071	0.0618481	0.000902069	0.0121779	0.00343914	0.00152224	0.862312	0.0382315	0.0209536	0.0671289	0.00133644	0.0068642	0.00276637	0.000406936
E. coli	2015/16	CEFAZOLIN	PIPERACILLIN_TAZOBACTAM	SULFA_TRIMETHOPRIM	19714	3691	103	1184	79	608	244	194	0.763605	0.142968	0.00398962	0.0458613	0.00306	0.0235504	0.00945114	0.00751443	0.757009	0.149756	0.00860191	0.0562291	0.00332785	0.0191124	0.00358213	0.00238112
E. coli	2015/16	CEFAZOLIN	PIPERACILLIN_TAZOBACTAM	TOBRAMYCIN	14539	589	120	989	10	167	204	55	0.872009	0.0353266	0.00719727	0.0593175	0.000599772	0.0100162	0.0122354	0.00329875	0.868051	0.0387177	0.0116236	0.0684544	0.00105241	0.0065157	0.00468045	0.000904332
E. coli	2015/16	CEFAZOLIN	SULFA_TRIMETHOPRIM	TOBRAMYCIN	14255	259	2219	869	392	81	352	176	0.766274	0.0139225	0.119282	0.0467129	0.0210719	0.00435414	0.0189217	0.00946084	0.756723	0.0225545	0.132332	0.0527064	0.0123646	0.00362559	0.0162008	0.00349356
E. coli	2015/16	CEFEPIME	CEFTAZIDIME	CEFTRIAXONE	24091	228	28	1	357	9	2	231	0.965687	0.00913938	0.00112238	4.0085e+09	0.0143103	0.000360765	8.017e+09	0.00925963	0.975668	0.0150709	0.00433195	0.000220653	0.00298683	0.000195746	3.75848e+08	0.00148828
E. coli	2015/16	CEFEPIME	CEFTAZIDIME	CEFUROXIME	7964	344	3	0	75	3	2	104	0.937493	0.0404944	0.000353149	0	0.00882872	0.000353149	0.000235433	0.0122425	0.946614	0.0453139	0.00229822	0.000285005	0.0031535	0.00043514	4.24487e+09	0.00185773
E. coli	2015/16	CEFEPIME	CEFTAZIDIME	CIPROFLOXACIN	21575	2741	188	6	197	4	39	196	0.864868	0.109877	0.00753628	0.00024052	0.00789706	0.000160346	0.00156338	0.00785697	0.866905	0.113599	0.0111875	0.000799415	0.00540857	0.000601058	0.000397451	0.00110249
E. coli	2015/16	CEFEPIME	CEFTAZIDIME	GENTAMICIN	23155	1167	299	8	86	2	176	59	0.927982	0.0467698	0.011983	0.000320616	0.00344662	8.01539e+09	0.00705354	0.00236454	0.929442	0.0482613	0.0167457	0.00166926	0.00213849	0.000215918	0.00115879	0.000368638
E. coli	2015/16	CEFEPIME	CEFTAZIDIME	LEVOFLOXACIN	20866	2646	170	6	189	4	37	165	0.86642	0.10987	0.00705892	0.000249138	0.00784786	0.000166092	0.00153635	0.00685131	0.867971	0.113538	0.010681	0.000809307	0.0051277	0.000571693	0.000362236	0.000939112
E. coli	2015/16	CEFEPIME	CEFTAZIDIME	NITROFURANTOIN	23069	456	333	6	34	3	178	37	0.956585	0.0189086	0.0138083	0.000248797	0.00140985	0.000124399	0.00738099	0.00153425	0.958472	0.0195608	0.0178151	0.00166233	0.000960899	0.000109314	0.00120908	0.000210134
E. coli	2015/16	CEFEPIME	CEFTAZIDIME	PIPERACILLIN_TAZOBACTAM	23698	530	322	9	59	1	198	37	0.953488	0.0213245	0.0129557	0.000362115	0.00237386	4.0235e+09	0.00796652	0.00148869	0.95523	0.0223866	0.0177409	0.00180156	0.00119366	0.000115522	0.00129344	0.000238114
E. coli	2015/16	CEFEPIME	CEFTAZIDIME	SULFA_TRIMETHOPRIM	20332	3988	226	4	159	6	83	151	0.814942	0.159846	0.00905848	0.000160327	0.006373	0.000240491	0.00332679	0.00605235	0.816007	0.162421	0.0126558	0.00107642	0.00569334	0.00064083	0.000641853	0.00086363
E. coli	2015/16	CEFEPIME	CEFTAZIDIME	TOBRAMYCIN	23415	906	302	8	83	2	128	107	0.938439	0.0363112	0.0121037	0.000320628	0.00332652	8.01571e+09	0.00513005	0.00428841	0.94075	0.0378237	0.0160371	0.00144452	0.0021769	0.000254618	0.000948789	0.00056462
E. coli	2015/16	CEFEPIME	CEFTRIAXONE	CEFUROXIME	8407	383	28	0	151	2	1	189	0.917695	0.0418077	0.00305643	0	0.0164829	0.000218317	0.000109158	0.0206309	0.930545	0.0501043	0.00779916	0.000152832	0.00671918	0.000452004	8.74894e+09	0.00414012
E. coli	2015/16	CEFEPIME	CEFTRIAXONE	CIPROFLOXACIN	24574	3195	362	2	418	1	68	312	0.849371	0.110431	0.0125121	6.91276e+09	0.0144477	3.45638e+09	0.00235034	0.0107839	0.85144	0.116875	0.0188756	0.000468889	0.00936155	0.000357554	0.000698039	0.00192323
E. coli	2015/16	CEFEPIME	CEFTRIAXONE	GENTAMICIN	26396	1378	607	2	174	1	282	98	0.912157	0.047619	0.0209759	6.91133e+09	0.00601286	3.45566e+09	0.00974497	0.00338655	0.914262	0.0500965	0.0281347	0.000974463	0.00373092	0.000131498	0.00201262	0.000657285
E. coli	2015/16	CEFEPIME	CEFTRIAXONE	LEVOFLOXACIN	20868	2548	266	2	326	1	46	188	0.860714	0.105094	0.0109713	8.24912e+09	0.0134461	4.12456e+09	0.0018973	0.00775418	0.861698	0.111053	0.0167523	0.000464824	0.00792925	0.000322346	0.000501941	0.0012784
E. coli	2015/16	CEFEPIME	CEFTRIAXONE	NITROFURANTOIN	25791	535	647	2	79	0	295	50	0.941312	0.0195263	0.023614	7.29954e+09	0.00288332	0	0.0107668	0.00182488	0.944177	0.0207229	0.0299643	0.000872248	0.00168983	5.15434e+09	0.00218932	0.000332419
E. coli	2015/16	CEFEPIME	CEFTRIAXONE	PIPERACILLIN_TAZOBACTAM	26976	698	690	1	78	2	251	44	0.938622	0.0242867	0.0240084	3.47947e+08	0.00271399	6.95894e+08	0.00873347	0.00153097	0.940599	0.0253755	0.0292649	0.000934665	0.00176478	6.4326e+09	0.00173103	0.000266298
E. coli	2015/16	CEFEPIME	CEFTRIAXONE	SULFA_TRIMETHOPRIM	23122	4650	415	3	365	0	127	252	0.799129	0.160711	0.014343	0.000103684	0.0126149	0	0.0043893	0.00870948	0.800103	0.165612	0.0205281	0.000618015	0.01011	0.000385845	0.00106345	0.00157975
E. coli	2015/16	CEFEPIME	CEFTRIAXONE	TOBRAMYCIN	25934	992	528	1	190	2	161	151	0.927573	0.0354805	0.0188848	3.57667e+09	0.00679567	7.15333e+09	0.00575843	0.00540077	0.930022	0.0384805	0.0247535	0.000768093	0.00368045	0.000146134	0.00127672	0.000872877
E. coli	2015/16	CEFEPIME	CEFUROXIME	CIPROFLOXACIN	8384	1332	320	1	236	1	33	159	0.80107	0.127269	0.0305752	9.55475e+09	0.0225492	9.55475e+09	0.00315307	0.0151921	0.801307	0.135605	0.0393304	0.000718539	0.0176585	0.00062149	0.00144451	0.00331477
E. coli	2015/16	CEFEPIME	CEFUROXIME	GENTAMICIN	9153	563	470	1	87	1	139	53	0.874463	0.0537881	0.044903	9.55384e+09	0.00831184	9.55384e+09	0.0132798	0.00506353	0.875935	0.0565077	0.0540952	0.00151584	0.00674087	0.000233679	0.00383081	0.00114072
E. coli	2015/16	CEFEPIME	CEFUROXIME	LEVOFLOXACIN	7395	1164	260	1	186	1	18	84	0.811834	0.127786	0.0285432	0.000109782	0.0204194	0.000109782	0.00197607	0.00922165	0.810441	0.135077	0.0358675	0.000617204	0.0148441	0.000518115	0.000854551	0.00178127
E. coli	2015/16	CEFEPIME	CEFUROXIME	NITROFURANTOIN	8597	107	424	2	34	0	147	21	0.921239	0.0114659	0.0454351	0.000214316	0.00364338	0	0.0157523	0.00225032	0.923773	0.0128829	0.054605	0.00179964	0.00211874	7.53652e+09	0.00425031	0.000495222
E. coli	2015/16	CEFEPIME	CEFUROXIME	PIPERACILLIN_TAZOBACTAM	9529	163	477	2	71	0	87	20	0.920765	0.0157503	0.0460914	0.000193255	0.00686057	0	0.00840661	0.00193255	0.921062	0.0184201	0.0532773	0.00124785	0.00327266	7.73582e+09	0.00222029	0.000422776
E. coli	2015/16	CEFEPIME	CEFUROXIME	SULFA_TRIMETHOPRIM	7894	1822	381	2	176	0	68	124	0.75418	0.174071	0.0364001	0.000191077	0.0168148	0	0.00649661	0.0118468	0.754906	0.178187	0.0431019	0.00099616	0.017312	0.000636886	0.00232747	0.00253212
E. coli	2015/16	CEFEPIME	CEFUROXIME	TOBRAMYCIN	8917	410	418	0	77	2	65	66	0.895731	0.0411853	0.041989	0	0.00773481	0.000200904	0.00652938	0.00662983	0.897305	0.0440541	0.04811	0.00109644	0.00597912	0.000241057	0.00206523	0.00114937
E. coli	2015/16	CEFEPIME	CIPROFLOXACIN	GENTAMICIN	25080	960	3148	51	667	19	234	81	0.829365	0.031746	0.104101	0.00168651	0.0220569	0.000628307	0.0077381	0.00267857	0.82328	0.039011	0.1156	0.00428902	0.0130519	0.000501444	0.00333769	0.000929797
E. coli	2015/16	CEFEPIME	CIPROFLOXACIN	LEVOFLOXACIN	22206	13	35	47	3053	1	1	190	0.869255	0.000508886	0.00137008	0.00183982	0.11951	3.91451e+09	3.91451e+09	0.00743756	0.923474	0.00860009	0.0138471	0.00199401	0.0487965	9.97682e+09	0.000159985	0.00302899
E. coli	2015/16	CEFEPIME	CIPROFLOXACIN	NITROFURANTOIN	24345	426	3309	54	195	10	245	40	0.85051	0.0148826	0.115602	0.00188653	0.00681247	0.000349357	0.00855925	0.00139743	0.847899	0.0169851	0.12171	0.00448146	0.00468996	0.000244977	0.00360931	0.000379532
E. coli	2015/16	CEFEPIME	CIPROFLOXACIN	PIPERACILLIN_TAZOBACTAM	25431	520	3531	41	257	10	213	36	0.846599	0.0173108	0.117547	0.00136489	0.00855554	0.000332901	0.00709078	0.00119844	0.843771	0.0199355	0.123592	0.00350296	0.00566306	0.000215032	0.00296747	0.000353276
E. coli	2015/16	CEFEPIME	CIPROFLOXACIN	SULFA_TRIMETHOPRIM	22637	3401	1953	35	1859	35	97	217	0.748727	0.112489	0.0645962	0.00115764	0.0614871	0.00115764	0.00320831	0.00717735	0.735142	0.132363	0.0845816	0.0027927	0.0393665	0.00150217	0.00177858	0.00247299
E. coli	2015/16	CEFEPIME	CIPROFLOXACIN	TOBRAMYCIN	24755	584	2947	41	658	15	122	139	0.846007	0.0199583	0.100714	0.00140118	0.0224873	0.000512628	0.00416937	0.00475035	0.841628	0.027698	0.111683	0.00303499	0.012051	0.000458508	0.00230511	0.0011418
E. coli	2015/16	CEFEPIME	GENTAMICIN	LEVOFLOXACIN	21481	2536	763	35	534	137	13	54	0.840645	0.0992447	0.0298595	0.0013697	0.0208977	0.00536141	0.000508747	0.00211325	0.8352	0.109363	0.0368597	0.00328329	0.0119199	0.00230847	0.000389164	0.000675751
E. coli	2015/16	CEFEPIME	GENTAMICIN	NITROFURANTOIN	26220	534	1439	220	88	41	79	9	0.915823	0.0186518	0.050262	0.00768425	0.0030737	0.00143206	0.00275934	0.000314356	0.914082	0.0202146	0.0523257	0.00938703	0.00198355	0.000566084	0.00130603	0.000135006
E. coli	2015/16	CEFEPIME	GENTAMICIN	PIPERACILLIN_TAZOBACTAM	27456	668	1512	189	109	35	65	11	0.913829	0.0222333	0.0503245	0.00629056	0.00362789	0.00116492	0.00216342	0.000366117	0.912183	0.0238233	0.0523049	0.00762299	0.00236303	0.000517317	0.00106051	0.000124495
E. coli	2015/16	CEFEPIME	GENTAMICIN	SULFA_TRIMETHOPRIM	24021	4208	573	98	1054	186	34	66	0.794345	0.139153	0.0189484	0.00324074	0.0348545	0.00615079	0.00112434	0.00218254	0.785474	0.155075	0.0299153	0.00577186	0.0187961	0.00340392	0.00054334	0.00101976
E. coli	2015/16	CEFEPIME	GENTAMICIN	TOBRAMYCIN	27255	135	451	153	1107	65	10	89	0.931317	0.00461302	0.0154109	0.00522809	0.0378268	0.00222108	0.000341705	0.00304118	0.935881	0.0169266	0.0289481	0.00640413	0.00987209	0.000531744	0.000559707	0.00087628
E. coli	2015/16	CEFEPIME	LEVOFLOXACIN	NITROFURANTOIN	21219	339	2767	36	149	8	146	31	0.859243	0.0137275	0.112047	0.00145778	0.00603361	0.000323952	0.00591213	0.00125531	0.857168	0.0156218	0.116707	0.00337322	0.00413802	0.000199515	0.00250464	0.000288209
E. coli	2015/16	CEFEPIME	LEVOFLOXACIN	PIPERACILLIN_TAZOBACTAM	21762	404	2882	34	170	9	146	23	0.855761	0.0158867	0.113331	0.001337	0.00668502	0.000353913	0.00574125	0.000904444	0.853459	0.0179296	0.118038	0.00321258	0.00454802	0.000186457	0.00237385	0.000252692
E. coli	2015/16	CEFEPIME	LEVOFLOXACIN	SULFA_TRIMETHOPRIM	19429	2812	1602	22	1468	26	66	125	0.760431	0.110059	0.0627006	0.000861057	0.057456	0.00101761	0.00258317	0.00489237	0.747613	0.128826	0.0813385	0.00224663	0.035859	0.00112412	0.00131237	0.00168001
E. coli	2015/16	CEFEPIME	LEVOFLOXACIN	TOBRAMYCIN	21746	482	2516	34	549	11	85	93	0.85225	0.0188901	0.0986048	0.0013325	0.0215159	0.000431102	0.00333124	0.00364477	0.848	0.0263	0.108818	0.00267216	0.0111446	0.000375837	0.00183657	0.000852997
E. coli	2015/16	CEFEPIME	NITROFURANTOIN	PIPERACILLIN_TAZOBACTAM	26905	659	558	194	45	32	42	4	0.94606	0.0231724	0.0196209	0.00682162	0.00158233	0.00112522	0.00147685	0.000140652	0.945067	0.0241623	0.0207993	0.00793282	0.000951665	0.00049475	0.000532539	5.94387e+09
E. coli	2015/16	CEFEPIME	NITROFURANTOIN	SULFA_TRIMETHOPRIM	22943	4714	388	110	232	188	10	40	0.801502	0.164681	0.0135546	0.00384279	0.0081048	0.00656769	0.000349345	0.00139738	0.798396	0.169513	0.0157069	0.00594358	0.00597851	0.00377788	0.000319892	0.000364521
E. coli	2015/16	CEFEPIME	NITROFURANTOIN	TOBRAMYCIN	26118	1112	547	118	58	123	32	15	0.928706	0.0395406	0.0194503	0.00419585	0.00206237	0.00437364	0.00113786	0.000533371	0.927315	0.0421438	0.0205339	0.00654315	0.00152727	0.00136165	0.000429257	0.000146195
E. coli	2015/16	CEFEPIME	PIPERACILLIN_TAZOBACTAM	SULFA_TRIMETHOPRIM	24080	4886	420	85	357	168	17	29	0.801545	0.162639	0.0139804	0.00282937	0.0118834	0.00559217	0.000565874	0.000965315	0.797563	0.168731	0.0175662	0.00480948	0.00763727	0.00305672	0.000275781	0.000360205
E. coli	2015/16	CEFEPIME	PIPERACILLIN_TAZOBACTAM	TOBRAMYCIN	26990	1151	609	140	89	107	18	28	0.926473	0.0395098	0.0209048	0.00480571	0.00305506	0.00367294	0.000617877	0.000961142	0.925131	0.0422263	0.0221498	0.00655788	0.00202812	0.00130532	0.000430232	0.000171791
E. coli	2015/16	CEFEPIME	SULFA_TRIMETHOPRIM	TOBRAMYCIN	23483	423	4218	60	819	46	102	108	0.802591	0.0144571	0.144161	0.00205065	0.0279914	0.00157217	0.00348611	0.00369117	0.796147	0.0237937	0.156544	0.00405417	0.0153549	0.000557906	0.00244439	0.001104
E. coli	2015/16	CEFTAZIDIME	CEFTRIAXONE	CEFUROXIME	7942	325	21	0	30	7	4	177	0.933694	0.0382083	0.00246885	0	0.00352692	0.000822949	0.000470256	0.0208088	0.947304	0.0408949	0.00417451	0.000617811	0.00253628	0.00085672	0.000176259	0.0034399
E. coli	2015/16	CEFTAZIDIME	CEFTRIAXONE	CIPROFLOXACIN	30542	3979	96	21	153	12	262	562	0.857271	0.111685	0.00269459	0.000589441	0.0042945	0.000336823	0.00735397	0.0157746	0.865043	0.114797	0.00795132	0.00257049	0.00412668	0.00132288	0.00139017	0.00279795
E. coli	2015/16	CEFTAZIDIME	CEFTRIAXONE	GENTAMICIN	32870	1656	192	27	58	6	607	217	0.92246	0.0464738	0.00538826	0.000757725	0.0016277	0.000168383	0.0170348	0.00608986	0.929751	0.0475823	0.0123299	0.00398044	0.001647	0.000530611	0.00309979	0.00107853
E. coli	2015/16	CEFTAZIDIME	CEFTRIAXONE	LEVOFLOXACIN	29220	3795	91	19	155	10	244	524	0.857948	0.111428	0.00267191	0.000557872	0.00455106	0.000293617	0.00716425	0.0153855	0.865478	0.114613	0.00799667	0.00242975	0.00417931	0.00124897	0.0013384	0.00271513
E. coli	2015/16	CEFTAZIDIME	CEFTRIAXONE	NITROFURANTOIN	32247	792	211	29	31	1	665	109	0.946076	0.023236	0.00619041	0.000850814	0.000909491	2.93384e+09	0.01951	0.00319789	0.953369	0.0237956	0.0134421	0.00420075	0.000855694	0.000262144	0.00351519	0.000559471
E. coli	2015/16	CEFTAZIDIME	CEFTRIAXONE	PIPERACILLIN_TAZOBACTAM	33610	770	236	23	9	9	697	119	0.947481	0.0217067	0.00665295	0.00064838	0.000253714	0.000253714	0.0196487	0.00335466	0.955109	0.0220523	0.0134289	0.00424999	0.000754606	0.000272717	0.0035745	0.000558237
E. coli	2015/16	CEFTAZIDIME	CEFTRIAXONE	SULFA_TRIMETHOPRIM	29098	5417	104	19	146	14	388	435	0.816878	0.152073	0.00291963	0.000533393	0.00409871	0.000393027	0.0108925	0.0122119	0.822915	0.155121	0.00910396	0.00300399	0.00431801	0.00136267	0.00195007	0.00222578
E. coli	2015/16	CEFTAZIDIME	CEFTRIAXONE	TOBRAMYCIN	27914	991	168	25	77	5	411	188	0.937372	0.0332785	0.00564156	0.000839518	0.00258571	0.000167904	0.0138017	0.00631317	0.94332	0.034734	0.0125023	0.00378671	0.00164947	0.000475688	0.00243584	0.0010964
E. coli	2015/16	CEFTAZIDIME	CEFUROXIME	CIPROFLOXACIN	6933	1035	185	2	169	3	69	116	0.814497	0.121593	0.021734	0.000234962	0.0198543	0.000352444	0.0081062	0.0136278	0.814539	0.129605	0.0328574	0.00203785	0.0143144	0.00102069	0.00237229	0.00325325
E. coli	2015/16	CEFTAZIDIME	CEFUROXIME	GENTAMICIN	7517	451	302	4	53	1	141	44	0.883002	0.0529778	0.0354752	0.00046987	0.00622577	0.000117467	0.0165629	0.00516857	0.885128	0.0550906	0.045343	0.00301943	0.00538683	0.000412362	0.00445749	0.00116197
E. coli	2015/16	CEFTAZIDIME	CEFUROXIME	LEVOFLOXACIN	6242	954	169	2	151	3	55	79	0.815415	0.124624	0.0220771	0.000261267	0.0197257	0.000391901	0.00718485	0.0103201	0.814114	0.132321	0.0325168	0.00202348	0.0136793	0.000950152	0.00198408	0.0024114
E. coli	2015/16	CEFTAZIDIME	CEFUROXIME	NITROFURANTOIN	7288	97	287	4	24	0	142	19	0.927109	0.0123394	0.0365093	0.000508841	0.00305305	0	0.0180639	0.002417	0.930017	0.0135567	0.0462915	0.00300491	0.00185229	0.000125024	0.00462401	0.000528111
E. coli	2015/16	CEFTAZIDIME	CEFUROXIME	PIPERACILLIN_TAZOBACTAM	7822	129	311	5	40	0	150	31	0.921536	0.0151979	0.03664	0.000589067	0.00471254	0	0.017672	0.00365221	0.924227	0.0171039	0.0471275	0.00319958	0.00266607	0.000183698	0.00467197	0.000819963
E. coli	2015/16	CEFTAZIDIME	CEFUROXIME	SULFA_TRIMETHOPRIM	6485	1483	236	4	119	1	94	91	0.761776	0.174204	0.0277223	0.00046987	0.0139786	0.000117467	0.0110419	0.0106895	0.762545	0.178036	0.0362972	0.0023066	0.0141364	0.00106876	0.00316403	0.00244554
E. coli	2015/16	CEFTAZIDIME	CEFUROXIME	TOBRAMYCIN	7627	341	296	3	58	2	129	56	0.896029	0.0400611	0.0347744	0.000352444	0.00681391	0.000234962	0.0151551	0.00657895	0.898447	0.0427483	0.0446943	0.00290499	0.00519459	0.000408279	0.0041704	0.00143174
E. coli	2015/16	CEFTAZIDIME	CIPROFLOXACIN	GENTAMICIN	29643	1003	3420	238	711	46	399	178	0.831781	0.0281441	0.095965	0.00667826	0.0199506	0.00129076	0.0111959	0.00499467	0.825124	0.0352001	0.108302	0.0110253	0.0118973	0.001225	0.00561819	0.00160741
E. coli	2015/16	CEFTAZIDIME	CIPROFLOXACIN	LEVOFLOXACIN	29284	15	31	262	3932	1	2	536	0.859701	0.000440361	0.000910078	0.00769163	0.115433	2.93574e+09	5.87147e+09	0.0157355	0.917297	0.00783266	0.0112747	0.00824742	0.0481384	0.000273725	0.000394221	0.0065422
E. coli	2015/16	CEFTAZIDIME	CIPROFLOXACIN	NITROFURANTOIN	28831	596	3627	254	226	15	443	96	0.845782	0.0174842	0.106401	0.0074513	0.0066299	0.000440038	0.0129958	0.00281624	0.842065	0.0194226	0.113982	0.0117979	0.005102	0.000682394	0.0062472	0.000701231
E. coli	2015/16	CEFTAZIDIME	CIPROFLOXACIN	PIPERACILLIN_TAZOBACTAM	29994	525	3850	228	255	52	494	76	0.845521	0.0147996	0.10853	0.00642724	0.00718836	0.00146586	0.0139257	0.00214241	0.840973	0.0176407	0.116933	0.0117653	0.00490018	0.000684489	0.00636422	0.000739692
E. coli	2015/16	CEFTAZIDIME	CIPROFLOXACIN	SULFA_TRIMETHOPRIM	26928	3709	2273	212	1855	72	199	377	0.755874	0.104112	0.0638035	0.00595088	0.0520702	0.00202105	0.00558596	0.0105825	0.743317	0.121106	0.0823455	0.00849047	0.0341552	0.00331232	0.00364925	0.00362434
E. coli	2015/16	CEFTAZIDIME	CIPROFLOXACIN	TOBRAMYCIN	25392	534	2691	214	534	18	225	176	0.852538	0.0179291	0.0903505	0.00718507	0.0179291	0.000604351	0.00755439	0.00590921	0.848136	0.0242844	0.100945	0.0100312	0.0097137	0.000979083	0.00445044	0.00145985
E. coli	2015/16	CEFTAZIDIME	GENTAMICIN	LEVOFLOXACIN	28367	3269	952	224	680	365	40	172	0.832634	0.0959523	0.0279433	0.00657489	0.0199595	0.0107136	0.00117409	0.00504858	0.826154	0.108095	0.0349519	0.0106968	0.0118879	0.00543899	0.00119538	0.00157999
E. coli	2015/16	CEFTAZIDIME	GENTAMICIN	NITROFURANTOIN	30936	712	1528	528	111	72	169	39	0.907347	0.0208828	0.044816	0.0154861	0.00325561	0.00211175	0.00495674	0.00114386	0.904963	0.0227447	0.0478279	0.0182578	0.00226404	0.00115012	0.00249654	0.000296202
E. coli	2015/16	CEFTAZIDIME	GENTAMICIN	PIPERACILLIN_TAZOBACTAM	32257	663	1594	535	117	93	187	35	0.909134	0.0186861	0.0449255	0.0150785	0.00329754	0.00262112	0.00527043	0.000986443	0.906508	0.0208934	0.0481631	0.0182854	0.00213583	0.00116901	0.00253366	0.000311656
E. coli	2015/16	CEFTAZIDIME	GENTAMICIN	SULFA_TRIMETHOPRIM	28623	4436	585	322	1128	314	89	135	0.803295	0.124495	0.0164178	0.00903682	0.0316569	0.0088123	0.00249775	0.00378873	0.794067	0.140398	0.0275825	0.013065	0.0164797	0.00553189	0.00118318	0.00169287
E. coli	2015/16	CEFTAZIDIME	GENTAMICIN	TOBRAMYCIN	27660	94	429	409	974	78	30	116	0.928499	0.00315542	0.0144008	0.0137294	0.0326955	0.00261833	0.00100705	0.00389392	0.932467	0.0142332	0.0268097	0.0154418	0.00805595	0.000803561	0.0010812	0.00110759
E. coli	2015/16	CEFTAZIDIME	LEVOFLOXACIN	NITROFURANTOIN	27642	559	3478	236	216	13	413	93	0.846616	0.017121	0.106524	0.00722818	0.00661562	0.000398162	0.0126493	0.00284839	0.843003	0.0190558	0.113984	0.0114393	0.00506903	0.000662212	0.00609221	0.000693831
E. coli	2015/16	CEFTAZIDIME	LEVOFLOXACIN	PIPERACILLIN_TAZOBACTAM	28706	498	3696	211	233	49	463	67	0.846211	0.0146803	0.108953	0.00621997	0.0068685	0.00144445	0.0136486	0.00197506	0.841788	0.0173897	0.117096	0.0114555	0.00472367	0.000653625	0.00620271	0.000691109
E. coli	2015/16	CEFTAZIDIME	LEVOFLOXACIN	SULFA_TRIMETHOPRIM	25784	3528	2172	195	1775	69	189	348	0.757017	0.103582	0.0637698	0.00572519	0.0521139	0.00202584	0.00554903	0.0102173	0.744426	0.120643	0.0823511	0.00827997	0.034011	0.00321063	0.00356001	0.00351787
E. coli	2015/16	CEFTAZIDIME	LEVOFLOXACIN	TOBRAMYCIN	24096	504	2541	194	504	18	202	159	0.853923	0.0178609	0.0900489	0.00687504	0.0178609	0.000637891	0.00715855	0.0056347	0.849562	0.0242273	0.100443	0.00961613	0.0096062	0.000942456	0.00421682	0.00138602
E. coli	2015/16	CEFTAZIDIME	NITROFURANTOIN	PIPERACILLIN_TAZOBACTAM	31652	683	756	588	47	103	91	15	0.932724	0.0201267	0.0222779	0.0173272	0.001385	0.00303521	0.0026816	0.000442022	0.931059	0.0218186	0.0237817	0.019701	0.000965678	0.00128236	0.00125068	0.000141061
E. coli	2015/16	CEFTAZIDIME	NITROFURANTOIN	SULFA_TRIMETHOPRIM	27447	5011	524	351	295	345	35	76	0.805275	0.147019	0.0153738	0.0102981	0.00865509	0.0101221	0.00102687	0.00222979	0.800904	0.153117	0.018041	0.0137773	0.00640134	0.00631574	0.000780225	0.000663817
E. coli	2015/16	CEFTAZIDIME	NITROFURANTOIN	TOBRAMYCIN	26589	980	571	365	39	157	52	21	0.924063	0.0340585	0.0198443	0.0126851	0.00135539	0.00545631	0.00180719	0.000729826	0.922288	0.0366908	0.0208571	0.0157251	0.00125374	0.00211011	0.000894032	0.00018127
E. coli	2015/16	CEFTAZIDIME	PIPERACILLIN_TAZOBACTAM	SULFA_TRIMETHOPRIM	28641	5204	434	338	346	383	65	63	0.80738	0.146699	0.0122343	0.00952811	0.00975362	0.0107966	0.00183233	0.00177595	0.802173	0.153887	0.01598	0.0137842	0.00632084	0.00636713	0.000762126	0.000725861
E. coli	2015/16	CEFTAZIDIME	PIPERACILLIN_TAZOBACTAM	TOBRAMYCIN	27414	997	559	369	69	159	61	35	0.924182	0.0336109	0.018845	0.0124397	0.00232613	0.00536021	0.00205643	0.00117992	0.922173	0.0367207	0.0204812	0.0155866	0.00163751	0.00213553	0.000992831	0.000273126
E. coli	2015/16	CEFTAZIDIME	SULFA_TRIMETHOPRIM	TOBRAMYCIN	24084	381	3999	256	687	60	182	134	0.808649	0.0127925	0.134271	0.00859551	0.0230669	0.00201457	0.00611087	0.00449921	0.802314	0.0210604	0.14553	0.0113876	0.0125762	0.00102013	0.00471966	0.00139189
E. coli	2015/16	CEFTRIAXONE	CEFUROXIME	CIPROFLOXACIN	7278	1132	213	15	192	14	143	207	0.791603	0.123124	0.0231673	0.0016315	0.0208832	0.00152273	0.0155536	0.0225147	0.791149	0.131847	0.0383583	0.00674711	0.0170724	0.00316318	0.00517875	0.00648416
E. coli	2015/16	CEFTRIAXONE	CEFUROXIME	GENTAMICIN	7923	487	349	26	56	3	264	87	0.861664	0.0529636	0.0379554	0.00282762	0.00609027	0.000326264	0.0287113	0.00946166	0.863491	0.0549281	0.0526213	0.00949408	0.00651169	0.00131316	0.00917236	0.00246798
E. coli	2015/16	CEFTRIAXONE	CEFUROXIME	LEVOFLOXACIN	6289	968	174	12	152	12	97	117	0.804117	0.123769	0.0222478	0.00153433	0.0194349	0.00153433	0.0124025	0.0149597	0.802138	0.131689	0.0352581	0.00599063	0.0146232	0.00257017	0.00370983	0.00402093
E. coli	2015/16	CEFTRIAXONE	CEFUROXIME	NITROFURANTOIN	7379	98	309	22	25	1	267	34	0.907068	0.0120467	0.037984	0.00270436	0.00307314	0.000122926	0.0328211	0.00417947	0.909731	0.0133086	0.05364	0.00978263	0.00217145	0.000393743	0.00987281	0.00109962
E. coli	2015/16	CEFTRIAXONE	CEFUROXIME	PIPERACILLIN_TAZOBACTAM	8228	162	338	25	59	0	220	38	0.907166	0.0178611	0.0372657	0.00275634	0.00650496	0	0.0242558	0.00418964	0.907793	0.0204289	0.0513467	0.0083805	0.00343865	0.000462413	0.00700037	0.00114947
E. coli	2015/16	CEFTRIAXONE	CEFUROXIME	SULFA_TRIMETHOPRIM	6835	1576	273	19	132	10	181	170	0.743258	0.171379	0.0296868	0.00206612	0.0143541	0.00108743	0.0196825	0.0184863	0.74358	0.175339	0.041994	0.00732393	0.0167893	0.0033423	0.00655775	0.00507401
E. coli	2015/16	CEFTRIAXONE	CEFUROXIME	TOBRAMYCIN	7672	352	302	22	55	4	173	88	0.885095	0.0406091	0.0348408	0.00253807	0.00634518	0.000461467	0.0199585	0.0101523	0.887021	0.0431064	0.0464883	0.00789595	0.00576267	0.00116662	0.00621597	0.00234265
E. coli	2015/16	CEFTRIAXONE	CIPROFLOXACIN	GENTAMICIN	32521	1139	3805	398	782	89	656	267	0.820057	0.0287213	0.0959478	0.0100361	0.0197191	0.00224424	0.0165418	0.00673273	0.811977	0.0360641	0.110343	0.0166365	0.0123047	0.00186743	0.00843125	0.00237612
E. coli	2015/16	CEFTRIAXONE	CIPROFLOXACIN	LEVOFLOXACIN	29285	13	31	365	3829	3	3	702	0.855511	0.000379773	0.000905612	0.0106628	0.111858	8.76399e+09	8.76399e+09	0.0205077	0.913225	0.00767983	0.0112248	0.0114671	0.0469098	0.000368699	0.000537467	0.00858776
E. coli	2015/16	CEFTRIAXONE	CIPROFLOXACIN	NITROFURANTOIN	31254	656	3941	414	246	39	723	130	0.835601	0.0175387	0.105366	0.0110686	0.00657701	0.0010427	0.01933	0.00347566	0.830427	0.0196946	0.115441	0.0177839	0.0052473	0.00101572	0.0093653	0.00102518
E. coli	2015/16	CEFTRIAXONE	CIPROFLOXACIN	PIPERACILLIN_TAZOBACTAM	32899	626	4230	400	328	61	753	93	0.835212	0.0158924	0.107388	0.0101549	0.00832699	0.00154862	0.0191165	0.00236101	0.829163	0.0190906	0.118269	0.0171342	0.00551043	0.000899441	0.00897901	0.000953828
E. coli	2015/16	CEFTRIAXONE	CIPROFLOXACIN	SULFA_TRIMETHOPRIM	29497	4156	2510	339	2071	148	310	611	0.744085	0.104838	0.0633167	0.00855154	0.0522426	0.00373341	0.00781999	0.0154129	0.730571	0.12239	0.0828676	0.0125145	0.0356457	0.00514019	0.00529096	0.00558005
E. coli	2015/16	CEFTRIAXONE	CIPROFLOXACIN	TOBRAMYCIN	27668	602	2939	334	548	44	367	306	0.843331	0.0183492	0.0895818	0.0101804	0.0167032	0.00134114	0.0111863	0.00932699	0.838723	0.0246933	0.101214	0.0146774	0.00997137	0.00157524	0.00672928	0.00241669
E. coli	2015/16	CEFTRIAXONE	GENTAMICIN	LEVOFLOXACIN	28380	3189	938	302	656	489	66	217	0.828928	0.0931448	0.0273973	0.00882087	0.0191606	0.0142828	0.00192774	0.00633817	0.821693	0.106559	0.034545	0.0145722	0.0116656	0.00722776	0.00163076	0.00210625
E. coli	2015/16	CEFTRIAXONE	GENTAMICIN	NITROFURANTOIN	33511	783	1689	867	119	116	270	54	0.8958	0.0209308	0.0451496	0.0231762	0.00318105	0.00310086	0.00721751	0.0014435	0.89263	0.023107	0.0489259	0.0271611	0.00232743	0.00169837	0.00372238	0.000427731
E. coli	2015/16	CEFTRIAXONE	GENTAMICIN	PIPERACILLIN_TAZOBACTAM	35356	814	1777	867	140	112	287	42	0.897474	0.0206625	0.0451072	0.0220079	0.00355375	0.002843	0.00728519	0.00106613	0.89418	0.0229157	0.0491388	0.0259337	0.00233883	0.00151473	0.00358868	0.000389289
E. coli	2015/16	CEFTRIAXONE	GENTAMICIN	SULFA_TRIMETHOPRIM	31357	4962	653	516	1267	537	134	222	0.790885	0.125151	0.0164699	0.0130145	0.0319562	0.0135442	0.00337974	0.00559927	0.780063	0.142931	0.0281831	0.0189274	0.0171008	0.00849543	0.00172933	0.0025704
E. coli	2015/16	CEFTRIAXONE	GENTAMICIN	TOBRAMYCIN	30129	81	482	652	1069	132	49	218	0.918231	0.00246861	0.0146897	0.0198708	0.0325795	0.00402292	0.00149336	0.00664391	0.922	0.0148658	0.0274389	0.0224768	0.00827979	0.00132117	0.00172281	0.0018952
E. coli	2015/16	CEFTRIAXONE	LEVOFLOXACIN	NITROFURANTOIN	27650	543	3385	316	206	30	563	109	0.842936	0.0165539	0.103195	0.00963356	0.0062801	0.000914578	0.0171636	0.00332297	0.838378	0.018643	0.112422	0.0156306	0.00493324	0.000889715	0.00818457	0.000919338
E. coli	2015/16	CEFTRIAXONE	LEVOFLOXACIN	PIPERACILLIN_TAZOBACTAM	28692	507	3580	306	243	52	609	67	0.842495	0.0148872	0.105121	0.0089852	0.00713531	0.0015269	0.0178823	0.00196735	0.837053	0.0177171	0.115118	0.0156066	0.00477403	0.000781435	0.008151	0.000799649
E. coli	2015/16	CEFTRIAXONE	LEVOFLOXACIN	SULFA_TRIMETHOPRIM	25812	3499	2141	252	1701	116	244	462	0.754141	0.102229	0.062553	0.00736261	0.0496976	0.00338914	0.00712887	0.0134981	0.741433	0.119095	0.0812006	0.0110664	0.0333527	0.00444902	0.0046367	0.00476668
E. coli	2015/16	CEFTRIAXONE	LEVOFLOXACIN	TOBRAMYCIN	24093	491	2481	271	457	38	289	225	0.849991	0.0173223	0.0875287	0.00956077	0.0161228	0.00134062	0.0101958	0.00793791	0.845507	0.0235313	0.0985559	0.0137605	0.00923656	0.00138955	0.00598417	0.00203488
E. coli	2015/16	CEFTRIAXONE	NITROFURANTOIN	PIPERACILLIN_TAZOBACTAM	34250	815	824	937	53	115	140	20	0.921839	0.0219357	0.022178	0.0252194	0.0014265	0.00309523	0.0037681	0.0005383	0.91985	0.0235253	0.0240784	0.0279192	0.00104236	0.00160699	0.0018022	0.000175584
E. coli	2015/16	CEFTRIAXONE	NITROFURANTOIN	SULFA_TRIMETHOPRIM	29672	5523	589	544	308	592	54	115	0.793433	0.147686	0.0157499	0.0145466	0.00823595	0.0158301	0.00144397	0.00307511	0.787813	0.155572	0.018347	0.0198967	0.00653221	0.00973239	0.00111949	0.000987292
E. coli	2015/16	CEFTRIAXONE	NITROFURANTOIN	TOBRAMYCIN	28848	1056	644	587	36	275	81	39	0.913895	0.0334537	0.0204017	0.018596	0.00114047	0.00871191	0.00256605	0.00123551	0.91145	0.0372949	0.0215705	0.0232894	0.001335	0.00339541	0.00136374	0.000300726
E. coli	2015/16	CEFTRIAXONE	PIPERACILLIN_TAZOBACTAM	SULFA_TRIMETHOPRIM	31340	5788	530	538	424	615	70	84	0.795654	0.146945	0.0134555	0.0136586	0.0107644	0.0156135	0.00177715	0.00213258	0.789109	0.156138	0.0173536	0.0192071	0.00704971	0.00922985	0.000963025	0.000950124
E. coli	2015/16	CEFTRIAXONE	PIPERACILLIN_TAZOBACTAM	TOBRAMYCIN	29852	1063	639	613	86	285	71	44	0.914219	0.0325544	0.0195694	0.0187732	0.00263375	0.00872814	0.00217438	0.0013475	0.9114	0.0372158	0.021307	0.0232651	0.00176986	0.00339406	0.001271	0.000377187
E. coli	2015/16	CEFTRIAXONE	SULFA_TRIMETHOPRIM	TOBRAMYCIN	26207	412	4398	377	738	101	322	249	0.798896	0.0125594	0.134069	0.0114925	0.0224973	0.00307889	0.00981588	0.00759054	0.79176	0.0213204	0.146545	0.0160344	0.0129901	0.00157615	0.00738446	0.00238947
E. coli	2015/16	CEFUROXIME	CIPROFLOXACIN	GENTAMICIN	11656	443	1622	379	316	44	362	118	0.780187	0.0296519	0.108568	0.0253681	0.0211513	0.00294511	0.0242303	0.00789826	0.76901	0.0369852	0.124963	0.033968	0.0139737	0.00319492	0.0146916	0.00321286
E. coli	2015/16	CEFUROXIME	CIPROFLOXACIN	LEVOFLOXACIN	8852	9	31	289	1350	0	8	290	0.817435	0.000831102	0.00286268	0.0266876	0.124665	0	0.000738757	0.0267799	0.86675	0.0106377	0.0223504	0.028622	0.0566897	0.000887452	0.00189843	0.0121648
E. coli	2015/16	CEFUROXIME	CIPROFLOXACIN	NITROFURANTOIN	10883	104	1664	349	49	19	347	59	0.807704	0.00771857	0.123497	0.0259017	0.00363663	0.00141012	0.0257533	0.0043788	0.801175	0.00925822	0.133858	0.034534	0.00342551	0.0012098	0.0153484	0.00119073
E. coli	2015/16	CEFUROXIME	CIPROFLOXACIN	PIPERACILLIN_TAZOBACTAM	9171	132	1612	317	67	30	289	67	0.784852	0.0112965	0.137955	0.0271288	0.00573385	0.00256739	0.0247326	0.00573385	0.777659	0.0138044	0.147879	0.0356048	0.00533366	0.00186135	0.0161426	0.00171468
E. coli	2015/16	CEFUROXIME	CIPROFLOXACIN	SULFA_TRIMETHOPRIM	10492	1608	1037	356	900	67	202	278	0.702276	0.107631	0.069411	0.0238286	0.060241	0.00448461	0.0135207	0.0186078	0.684936	0.125531	0.0926153	0.028174	0.0421199	0.00870509	0.0101428	0.00777659
E. coli	2015/16	CEFUROXIME	CIPROFLOXACIN	TOBRAMYCIN	9977	277	1332	318	285	22	230	139	0.793084	0.0220191	0.105882	0.0252782	0.022655	0.00174881	0.018283	0.0110493	0.78414	0.0297901	0.121291	0.0314315	0.0140873	0.00290342	0.0127546	0.00360189
E. coli	2015/16	CEFUROXIME	GENTAMICIN	LEVOFLOXACIN	8527	1136	358	269	224	209	28	82	0.787132	0.104865	0.0330472	0.0248315	0.0206776	0.0192929	0.00258469	0.00756946	0.777363	0.118928	0.0399651	0.0316105	0.0139216	0.0122354	0.00317662	0.00279963
E. coli	2015/16	CEFUROXIME	GENTAMICIN	NITROFURANTOIN	11867	139	682	581	14	60	115	19	0.880537	0.0103139	0.0506047	0.0431105	0.00103881	0.00445203	0.00853306	0.00140981	0.877412	0.0122496	0.053455	0.0477456	0.00120104	0.00203385	0.00552378	0.000378681
E. coli	2015/16	CEFUROXIME	GENTAMICIN	PIPERACILLIN_TAZOBACTAM	10086	177	698	503	22	75	104	22	0.86301	0.015145	0.0597245	0.0430393	0.00188243	0.00641739	0.00889878	0.00188243	0.859213	0.0180057	0.062631	0.0483762	0.00199281	0.0029833	0.00621603	0.000582028
E. coli	2015/16	CEFUROXIME	GENTAMICIN	SULFA_TRIMETHOPRIM	11247	2031	281	486	478	256	73	89	0.752761	0.135935	0.0188073	0.0325279	0.0319925	0.0171341	0.00488588	0.00595676	0.740437	0.152507	0.0307496	0.0385436	0.0181553	0.0133686	0.00312828	0.00311028
E. coli	2015/16	CEFUROXIME	GENTAMICIN	TOBRAMYCIN	11100	32	210	513	530	39	35	122	0.882283	0.00254352	0.0166918	0.0407758	0.042127	0.00309991	0.00278197	0.00969716	0.887512	0.0154692	0.0332364	0.0435027	0.0120863	0.00184372	0.00336982	0.00297969
E. coli	2015/16	CEFUROXIME	LEVOFLOXACIN	NITROFURANTOIN	8213	81	1213	251	35	11	221	32	0.816645	0.00805409	0.120613	0.0249577	0.00348016	0.00109377	0.0219747	0.00318186	0.810885	0.00937844	0.129471	0.0322504	0.00310456	0.00101486	0.0130446	0.000851055
E. coli	2015/16	CEFUROXIME	LEVOFLOXACIN	PIPERACILLIN_TAZOBACTAM	7699	94	1237	256	49	20	223	38	0.800645	0.00977537	0.12864	0.0266223	0.00509567	0.00207987	0.0231905	0.00395175	0.793885	0.0120223	0.13816	0.0345904	0.0042664	0.0014409	0.0144105	0.00122407
E. coli	2015/16	CEFUROXIME	LEVOFLOXACIN	SULFA_TRIMETHOPRIM	7628	1254	731	244	629	53	125	166	0.70434	0.115789	0.0674977	0.02253	0.0580794	0.00489381	0.011542	0.0153278	0.687861	0.133028	0.0887583	0.0264277	0.0405979	0.00829591	0.00862625	0.00640439
E. coli	2015/16	CEFUROXIME	LEVOFLOXACIN	TOBRAMYCIN	8265	231	1099	266	214	19	173	99	0.797318	0.0222844	0.10602	0.0256608	0.0206444	0.00183292	0.0166892	0.00955045	0.788945	0.0294419	0.119761	0.031287	0.0129507	0.00277678	0.0118024	0.00303533
E. coli	2015/16	CEFUROXIME	NITROFURANTOIN	PIPERACILLIN_TAZOBACTAM	9578	169	130	481	1	57	45	5	0.915154	0.0161475	0.0124212	0.0459583	9.55475e+09	0.00544621	0.00429964	0.000477737	0.912958	0.0181087	0.0139602	0.0499269	0.000342065	0.0025693	0.00200757	0.000127623
E. coli	2015/16	CEFUROXIME	NITROFURANTOIN	SULFA_TRIMETHOPRIM	10310	2237	110	445	43	251	41	38	0.765121	0.166011	0.00816327	0.0330241	0.00319109	0.0186271	0.00304267	0.00282004	0.76019	0.171031	0.00994675	0.0386671	0.00340776	0.0143414	0.0015436	0.000871803
E. coli	2015/16	CEFUROXIME	NITROFURANTOIN	TOBRAMYCIN	10364	515	120	451	9	117	36	19	0.891067	0.0442782	0.0103173	0.0387757	0.000773794	0.0100593	0.00309518	0.00163357	0.88798	0.04799	0.0116132	0.0437304	0.00109995	0.00558643	0.00163433	0.000365899
E. coli	2015/16	CEFUROXIME	PIPERACILLIN_TAZOBACTAM	SULFA_TRIMETHOPRIM	8618	2166	93	405	106	202	38	59	0.737401	0.185334	0.00795756	0.0346539	0.00906991	0.0172842	0.00325148	0.00504834	0.731681	0.191429	0.0119762	0.0391466	0.00686428	0.0153932	0.00188558	0.00162432
E. coli	2015/16	CEFUROXIME	PIPERACILLIN_TAZOBACTAM	TOBRAMYCIN	9420	516	148	444	15	102	46	30	0.878649	0.0481298	0.0138047	0.041414	0.00139912	0.00951404	0.00429064	0.00279825	0.875368	0.0516173	0.0157236	0.0464375	0.001784	0.00603289	0.0024297	0.000607362
E. coli	2015/16	CEFUROXIME	SULFA_TRIMETHOPRIM	TOBRAMYCIN	9481	224	1827	386	338	55	162	106	0.753717	0.0178075	0.145242	0.0306861	0.0268702	0.00437237	0.0128786	0.00842674	0.744205	0.0278983	0.157815	0.034923	0.0166226	0.00318305	0.0122232	0.00313026
E. coli	2015/16	CIPROFLOXACIN	GENTAMICIN	LEVOFLOXACIN	32430	20	1174	53	0	4524	9	1122	0.824519	0.000508492	0.0298485	0.0013475	0	0.115021	0.000228821	0.0285264	0.880478	0.00803395	0.0319602	0.0142037	0.000759334	0.0506953	0.00134743	0.0125223
E. coli	2015/16	CIPROFLOXACIN	GENTAMICIN	NITROFURANTOIN	38881	684	1381	5395	77	372	1258	124	0.807129	0.0141991	0.0286681	0.111995	0.00159844	0.00772233	0.0261148	0.00257411	0.799001	0.0169645	0.0374461	0.124002	0.00142079	0.00522887	0.0148198	0.00111674
E. coli	2015/16	CIPROFLOXACIN	GENTAMICIN	PIPERACILLIN_TAZOBACTAM	37292	654	1396	5116	69	325	1108	120	0.809288	0.0141927	0.0302951	0.111024	0.0014974	0.00705295	0.0240451	0.00260417	0.801808	0.016654	0.0382824	0.121779	0.00143779	0.0049475	0.0140581	0.00103273
E. coli	2015/16	CIPROFLOXACIN	GENTAMICIN	SULFA_TRIMETHOPRIM	37414	4364	510	3370	1032	2913	529	962	0.732258	0.0854112	0.0099816	0.0659569	0.0201981	0.0570126	0.0103535	0.018828	0.711364	0.113345	0.0218134	0.0884547	0.0113987	0.0372487	0.00687763	0.00949846
E. coli	2015/16	CIPROFLOXACIN	GENTAMICIN	TOBRAMYCIN	32053	19	495	4064	788	368	166	1001	0.822842	0.000487755	0.0127073	0.104328	0.020229	0.00944704	0.00426144	0.025697	0.826255	0.0134675	0.0223568	0.110728	0.00579146	0.00652064	0.00768669	0.00719408
E. coli	2015/16	CIPROFLOXACIN	LEVOFLOXACIN	NITROFURANTOIN	31620	594	15	51	4	2	4897	369	0.842032	0.0158181	0.000399446	0.00135812	0.000106519	5.32595e+09	0.130406	0.00982637	0.898347	0.0169435	0.00859206	0.0144109	0.000325528	0.000541321	0.0565707	0.00426863
E. coli	2015/16	CIPROFLOXACIN	LEVOFLOXACIN	PIPERACILLIN_TAZOBACTAM	31677	578	19	52	0	1	4730	322	0.847454	0.0154632	0.000508307	0.00139116	0	2.6753e+08	0.126542	0.00861446	0.902726	0.0164675	0.00847632	0.0142134	0.000298055	0.000499006	0.0536864	0.00363319
E. coli	2015/16	CIPROFLOXACIN	LEVOFLOXACIN	SULFA_TRIMETHOPRIM	29445	4150	11	32	9	30	2851	2792	0.748856	0.105544	0.000279756	0.000813835	0.000228891	0.00076297	0.0725076	0.0710071	0.800364	0.113251	0.00608497	0.0107568	0.00226197	0.0040076	0.0319767	0.0312976
E. coli	2015/16	CIPROFLOXACIN	LEVOFLOXACIN	TOBRAMYCIN	27791	643	16	49	0	8	3444	1059	0.841896	0.0194789	0.000484702	0.0014844	0	0.000242351	0.104332	0.0320812	0.897299	0.0208651	0.0075038	0.0142389	0.000631277	0.00120342	0.0446164	0.0136423
E. coli	2015/16	CIPROFLOXACIN	NITROFURANTOIN	PIPERACILLIN_TAZOBACTAM	36020	651	687	5383	24	336	367	51	0.827684	0.014959	0.0157862	0.123693	0.000551483	0.00772077	0.0084331	0.0011719	0.823909	0.0172504	0.0183045	0.128777	0.000662132	0.00515824	0.00555482	0.000384416
E. coli	2015/16	CIPROFLOXACIN	NITROFURANTOIN	SULFA_TRIMETHOPRIM	35362	4894	528	3387	230	3264	214	279	0.734291	0.101624	0.0109639	0.070331	0.00477595	0.0677769	0.00444371	0.00579343	0.717108	0.124327	0.0136168	0.0923289	0.00426138	0.0420217	0.00347848	0.00285772
E. coli	2015/16	CIPROFLOXACIN	NITROFURANTOIN	TOBRAMYCIN	30698	748	560	3737	17	1164	226	94	0.82424	0.0200838	0.015036	0.100338	0.000456449	0.0312534	0.00606809	0.0025239	0.816767	0.0301087	0.0167153	0.114813	0.000982687	0.0152427	0.00443234	0.000938451
E. coli	2015/16	CIPROFLOXACIN	PIPERACILLIN_TAZOBACTAM	SULFA_TRIMETHOPRIM	33839	4845	454	3259	269	2962	173	272	0.734465	0.105159	0.00985393	0.0707356	0.00583856	0.0642893	0.00375491	0.00590367	0.717852	0.127168	0.0127584	0.0910689	0.00457656	0.040554	0.00316649	0.00285522
E. coli	2015/16	CIPROFLOXACIN	PIPERACILLIN_TAZOBACTAM	TOBRAMYCIN	30146	713	543	3604	39	907	189	103	0.831751	0.0196722	0.0149818	0.0994371	0.00107604	0.0250248	0.00521466	0.00284185	0.825282	0.0283035	0.0166914	0.11093	0.00115079	0.0125412	0.00415644	0.000944669
E. coli	2015/16	CIPROFLOXACIN	SULFA_TRIMETHOPRIM	TOBRAMYCIN	28774	271	3766	2299	536	433	1928	936	0.738875	0.00695889	0.0967054	0.059035	0.0137637	0.0111188	0.0495083	0.0240351	0.722483	0.0171258	0.119027	0.0798619	0.00953054	0.00684101	0.0350028	0.0101282
E. coli	2015/16	GENTAMICIN	LEVOFLOXACIN	NITROFURANTOIN	30596	540	3964	1080	271	56	951	103	0.814568	0.0143766	0.105535	0.0287532	0.00721493	0.00149091	0.0253188	0.00274221	0.80682	0.0169534	0.117211	0.0373596	0.00495297	0.00143385	0.0141752	0.00109408
E. coli	2015/16	GENTAMICIN	LEVOFLOXACIN	PIPERACILLIN_TAZOBACTAM	30643	528	3899	1091	224	51	853	98	0.819616	0.0141226	0.104288	0.0291813	0.00599139	0.00136411	0.0228154	0.00262123	0.812764	0.0161986	0.114386	0.036906	0.00439336	0.00138013	0.0130326	0.000939214
E. coli	2015/16	GENTAMICIN	LEVOFLOXACIN	SULFA_TRIMETHOPRIM	29099	3379	2466	382	2080	801	399	722	0.739905	0.0859184	0.0627034	0.00971318	0.0528885	0.0203672	0.0101454	0.0183584	0.720105	0.112763	0.083986	0.021618	0.0345408	0.0113673	0.00656021	0.0090597
E. coli	2015/16	GENTAMICIN	LEVOFLOXACIN	TOBRAMYCIN	27456	14	3336	389	295	637	126	764	0.831572	0.000424024	0.101039	0.0117818	0.00893479	0.0192931	0.00381622	0.0231396	0.834998	0.0127898	0.107043	0.0208696	0.00593067	0.00526316	0.00685371	0.00625209
E. coli	2015/16	GENTAMICIN	NITROFURANTOIN	PIPERACILLIN_TAZOBACTAM	39200	846	903	2210	48	141	152	27	0.90059	0.0194362	0.0207457	0.0507731	0.00110276	0.00323937	0.00349209	0.000620305	0.898775	0.0207175	0.0221073	0.0528505	0.000880076	0.00217606	0.00232768	0.000165517
E. coli	2015/16	GENTAMICIN	NITROFURANTOIN	SULFA_TRIMETHOPRIM	37825	6448	701	928	350	1711	42	159	0.785338	0.133876	0.0145544	0.0192675	0.00726684	0.0355245	0.000872021	0.00330122	0.776339	0.149634	0.0165625	0.0300753	0.00575842	0.0191607	0.00114929	0.00132078
E. coli	2015/16	GENTAMICIN	NITROFURANTOIN	TOBRAMYCIN	33873	309	720	568	36	1603	66	75	0.909342	0.0082953	0.0193289	0.0152483	0.000966443	0.0430336	0.00177181	0.00201342	0.912282	0.021466	0.0204958	0.0311251	0.000769184	0.0119308	0.0011983	0.000732598
E. coli	2015/16	GENTAMICIN	PIPERACILLIN_TAZOBACTAM	SULFA_TRIMETHOPRIM	36230	6177	568	873	411	1630	59	130	0.786275	0.134055	0.0123269	0.0189461	0.00891966	0.0353748	0.00128044	0.0028213	0.776527	0.150716	0.0153376	0.0300237	0.00602821	0.0189256	0.00107249	0.00136901
E. coli	2015/16	GENTAMICIN	PIPERACILLIN_TAZOBACTAM	TOBRAMYCIN	33178	218	699	578	46	1401	33	96	0.91528	0.00601396	0.0192833	0.0159453	0.001269	0.0386493	0.00091037	0.00264835	0.918984	0.0177666	0.0202125	0.0300436	0.000785882	0.0102989	0.00112955	0.000778723
E. coli	2015/16	GENTAMICIN	SULFA_TRIMETHOPRIM	TOBRAMYCIN	30841	91	5271	236	295	613	424	1176	0.791871	0.00233651	0.135338	0.00605952	0.0075744	0.0157393	0.0108866	0.0301949	0.794397	0.0123615	0.144256	0.0177924	0.00757983	0.00440893	0.010456	0.00874903
E. coli	2015/16	LEVOFLOXACIN	NITROFURANTOIN	PIPERACILLIN_TAZOBACTAM	29896	536	554	4163	18	255	288	43	0.836182	0.0149917	0.0154952	0.116438	0.000503454	0.00713227	0.00805527	0.0012027	0.832626	0.0171153	0.0179483	0.121292	0.000651618	0.00478282	0.00522004	0.000363548
E. coli	2015/16	LEVOFLOXACIN	NITROFURANTOIN	SULFA_TRIMETHOPRIM	27827	3842	406	2514	188	2400	162	211	0.741065	0.102317	0.0108123	0.0669507	0.00500666	0.0639148	0.00431425	0.00561917	0.724638	0.124177	0.0135786	0.0878791	0.00429974	0.0393725	0.0033127	0.00274255
E. coli	2015/16	LEVOFLOXACIN	NITROFURANTOIN	TOBRAMYCIN	26455	610	448	3088	14	916	178	72	0.832416	0.0191939	0.0140965	0.097165	0.000440515	0.0288223	0.00560083	0.0022655	0.825532	0.0285743	0.0157004	0.110633	0.000886267	0.0138295	0.00402409	0.000820352
E. coli	2015/16	LEVOFLOXACIN	PIPERACILLIN_TAZOBACTAM	SULFA_TRIMETHOPRIM	27870	3857	367	2533	212	2218	128	194	0.745606	0.103186	0.00981835	0.0677653	0.00567163	0.0593381	0.00342438	0.00519008	0.730168	0.1239	0.0125861	0.0867389	0.004327	0.0369143	0.00288133	0.00248439
E. coli	2015/16	LEVOFLOXACIN	PIPERACILLIN_TAZOBACTAM	TOBRAMYCIN	26383	590	462	3022	28	721	143	78	0.839501	0.0187737	0.0147007	0.0961594	0.000890954	0.0229421	0.00455023	0.00248194	0.8337	0.0267093	0.016118	0.106638	0.00102364	0.0113133	0.00371675	0.000781673
E. coli	2015/16	LEVOFLOXACIN	SULFA_TRIMETHOPRIM	TOBRAMYCIN	24666	218	3172	1897	433	336	1564	723	0.747251	0.00660426	0.096095	0.0574692	0.0131176	0.010179	0.047381	0.0219031	0.731809	0.0161616	0.117614	0.0772972	0.00888591	0.00617486	0.0330309	0.00902693
E. coli	2015/16	NITROFURANTOIN	PIPERACILLIN_TAZOBACTAM	SULFA_TRIMETHOPRIM	34467	6936	543	636	444	418	37	38	0.791999	0.159379	0.0124773	0.0146143	0.0102024	0.009605	0.000850203	0.000873182	0.78735	0.165459	0.0156262	0.0174174	0.00654024	0.00656218	0.000597222	0.000448147
E. coli	2015/16	NITROFURANTOIN	PIPERACILLIN_TAZOBACTAM	TOBRAMYCIN	31734	1459	650	696	109	67	39	16	0.912683	0.0419615	0.0186943	0.0200173	0.00313489	0.00192695	0.00112166	0.000460167	0.911272	0.043497	0.0200855	0.0208145	0.0018825	0.00151728	0.000814556	0.00011659
E. coli	2015/16	NITROFURANTOIN	SULFA_TRIMETHOPRIM	TOBRAMYCIN	29302	639	5131	493	1273	22	291	89	0.786842	0.017159	0.137782	0.0132385	0.0341837	0.000590763	0.00781418	0.0023899	0.778086	0.0273095	0.153507	0.0153982	0.0181298	0.000862981	0.00564241	0.00106409
E. coli	2015/16	PIPERACILLIN_TAZOBACTAM	SULFA_TRIMETHOPRIM	TOBRAMYCIN	28699	566	5050	433	1054	36	299	106	0.791849	0.0156168	0.139337	0.0119471	0.0290815	0.000993295	0.00824987	0.0029247	0.783742	0.0246839	0.153376	0.014612	0.0156487	0.00092515	0.00581839	0.00119339
E. coli	2017/18	AMOXICILLIN_CLAVULANATE	AMPICILLIN	AMPICILLIN_SULBACTAM	17797	1	1435	13	5871	0	63	3902	0.611959	3.43855e+09	0.0493432	0.000447012	0.201877	0	0.00216629	0.134172	0.61725	0.0025557	0.114694	0.00104868	0.161874	5.6305e+09	0.00531148	0.0972099
E. coli	2017/18	AMOXICILLIN_CLAVULANATE	AMPICILLIN	AZTREONAM	3699	21	1435	9	7	0	561	31	0.641853	0.00364394	0.249002	0.00156169	0.00121465	0	0.0973451	0.00537914	0.631175	0.00350785	0.288318	0.0103445	0.00293788	0.000181548	0.0615544	0.00198068
E. coli	2017/18	AMOXICILLIN_CLAVULANATE	AMPICILLIN	CEFAZOLIN	9510	3	3466	8	179	1	1050	889	0.629551	0.000198597	0.229445	0.000529591	0.0118496	6.61989e+09	0.0695088	0.0588508	0.628648	0.00152627	0.268041	0.00552131	0.0154375	0.000103813	0.0558231	0.0248986
E. coli	2017/18	AMOXICILLIN_CLAVULANATE	AMPICILLIN	CEFEPIME	15622	2	6430	10	61	0	3633	105	0.604029	7.73305e+09	0.248618	0.000386653	0.00235858	0	0.140471	0.00405985	0.590112	0.00035677	0.305176	0.00606798	0.00209501	1.16524e+07	0.0941282	0.00205246
E. coli	2017/18	AMOXICILLIN_CLAVULANATE	AMPICILLIN	CEFTAZIDIME	15299	4	6175	9	224	0	3366	390	0.600738	0.000157066	0.242471	0.000353399	0.0087957	0	0.132171	0.0153139	0.586986	0.000977709	0.299663	0.00564341	0.00783306	3.10104e+09	0.0910166	0.0078488
E. coli	2017/18	AMOXICILLIN_CLAVULANATE	AMPICILLIN	CEFTRIAXONE	15304	6	5987	9	410	0	3238	472	0.601904	0.000235979	0.235468	0.000353968	0.0161252	0	0.12735	0.0185637	0.587371	0.0016252	0.29469	0.00556146	0.012737	4.19725e+09	0.0876411	0.0103321
E. coli	2017/18	AMOXICILLIN_CLAVULANATE	AMPICILLIN	CEFUROXIME	3170	85	1240	6	59	3	423	155	0.616612	0.0165337	0.241198	0.00116709	0.0114764	0.000583544	0.0822797	0.0301498	0.605803	0.0182219	0.276928	0.00993542	0.017951	0.00100366	0.0576149	0.0125428
E. coli	2017/18	AMOXICILLIN_CLAVULANATE	AMPICILLIN	CIPROFLOXACIN	16929	875	5690	11	1616	2	3014	954	0.581933	0.030078	0.195593	0.000378124	0.0555498	6.87498e+09	0.103606	0.0327936	0.558599	0.0421787	0.256498	0.00552	0.0462531	0.000706071	0.0691283	0.0211169
E. coli	2017/18	AMOXICILLIN_CLAVULANATE	AMPICILLIN	GENTAMICIN	17726	78	6474	13	833	0	3515	453	0.609308	0.00268115	0.222535	0.000446858	0.0286333	0	0.120824	0.0155713	0.591616	0.00761157	0.284411	0.00610393	0.0197997	0.000145036	0.0800239	0.0102888
E. coli	2017/18	AMOXICILLIN_CLAVULANATE	AMPICILLIN	LEVOFLOXACIN	14009	655	4732	4	1362	1	2663	837	0.577381	0.0269958	0.195029	0.00016486	0.0561349	4.1215e+09	0.109756	0.034497	0.553807	0.0393099	0.259351	0.00385774	0.0463967	0.000467875	0.0741456	0.0226641
E. coli	2017/18	AMOXICILLIN_CLAVULANATE	AMPICILLIN	NITROFURANTOIN	17121	188	6822	11	248	0	3646	162	0.607171	0.00666714	0.241932	0.000390099	0.00879495	0	0.1293	0.00574509	0.592986	0.00838249	0.296241	0.00584222	0.00791152	0.000128809	0.0849685	0.00353926
E. coli	2017/18	AMOXICILLIN_CLAVULANATE	AMPICILLIN	PIPERACILLIN_TAZOBACTAM	16335	2	7146	9	33	0	3316	597	0.595342	7.28916e+09	0.260442	0.000328012	0.00120271	0	0.120854	0.0217581	0.585701	0.000250143	0.310635	0.00517307	0.00294299	2.4248e+09	0.0863	0.00897356
E. coli	2017/18	AMOXICILLIN_CLAVULANATE	AMPICILLIN	SULFA_TRIMETHOPRIM	17063	741	4648	11	2657	2	2686	1281	0.586579	0.0254735	0.159785	0.00037815	0.0913404	6.87545e+08	0.0923373	0.0440373	0.55584	0.0458721	0.233348	0.00529375	0.0676461	0.000761663	0.0606074	0.0306313
E. coli	2017/18	AMOXICILLIN_CLAVULANATE	AMPICILLIN	TOBRAMYCIN	17748	54	6654	13	652	0	3440	526	0.610169	0.0018565	0.228762	0.000446935	0.0224155	0	0.118266	0.0180837	0.594362	0.00557447	0.287048	0.0060419	0.0166796	0.000130026	0.0795567	0.0106075
E. coli	2017/18	AMOXICILLIN_CLAVULANATE	AMPICILLIN_SULBACTAM	AZTREONAM	3843	22	1295	30	6	1	540	34	0.665916	0.00381216	0.224398	0.00519841	0.00103968	0.00017328	0.0935713	0.00589153	0.653006	0.00371483	0.260781	0.0194789	0.0028423	0.000371964	0.0576943	0.00211077
E. coli	2017/18	AMOXICILLIN_CLAVULANATE	AMPICILLIN_SULBACTAM	CEFAZOLIN	10134	27	2845	32	156	16	1025	873	0.67077	0.00178713	0.188311	0.00211808	0.0103257	0.00105904	0.0678449	0.057784	0.668256	0.00516068	0.224072	0.0131073	0.0137197	0.000781781	0.0508534	0.0240484
E. coli	2017/18	AMOXICILLIN_CLAVULANATE	AMPICILLIN_SULBACTAM	CEFEPIME	16944	6	5106	65	57	0	3576	106	0.65522	0.000232019	0.197448	0.00251353	0.00220418	0	0.138283	0.00409899	0.640238	0.000642752	0.252451	0.0161109	0.00184896	5.16295e+09	0.0866313	0.00202536
E. coli	2017/18	AMOXICILLIN_CLAVULANATE	AMPICILLIN_SULBACTAM	CEFTAZIDIME	16558	83	4921	62	144	0	3311	391	0.650098	0.00325874	0.193208	0.00243424	0.00565371	0	0.129996	0.0153514	0.635548	0.00461719	0.246766	0.0153729	0.00646719	0.000369879	0.0836018	0.00725638
E. coli	2017/18	AMOXICILLIN_CLAVULANATE	AMPICILLIN_SULBACTAM	CEFTRIAXONE	16442	201	4848	57	214	2	3187	471	0.646763	0.00790654	0.190701	0.00224215	0.00841791	7.8672e+09	0.125364	0.0185273	0.632025	0.00978791	0.243245	0.0146892	0.00991591	0.000622166	0.0807155	0.00899911
E. coli	2017/18	AMOXICILLIN_CLAVULANATE	AMPICILLIN_SULBACTAM	CEFUROXIME	3293	96	1116	25	48	4	404	154	0.640661	0.018677	0.217121	0.00486381	0.00933852	0.00077821	0.0785992	0.0299611	0.628658	0.0197237	0.249367	0.01814	0.0164287	0.00191116	0.0538565	0.0119149
E. coli	2017/18	AMOXICILLIN_CLAVULANATE	AMPICILLIN_SULBACTAM	CIPROFLOXACIN	17997	1249	4626	63	1262	13	2963	955	0.617859	0.0428797	0.158816	0.00216287	0.043326	0.000446306	0.101723	0.0327863	0.596208	0.052507	0.213769	0.0137023	0.0384932	0.00204865	0.0637753	0.019496
E. coli	2017/18	AMOXICILLIN_CLAVULANATE	AMPICILLIN_SULBACTAM	GENTAMICIN	19079	167	5138	74	751	2	3462	456	0.654983	0.00573312	0.176388	0.00254042	0.0257819	6.86601e+09	0.118851	0.0156545	0.636165	0.0116347	0.235804	0.0152757	0.0171995	0.000516421	0.0734951	0.00990922
E. coli	2017/18	AMOXICILLIN_CLAVULANATE	AMPICILLIN_SULBACTAM	LEVOFLOXACIN	14977	984	3758	43	1033	9	2621	829	0.617506	0.0405706	0.154944	0.0017729	0.0425909	0.000371073	0.108065	0.0341799	0.595875	0.0502714	0.212755	0.0128253	0.0377154	0.00184953	0.0680795	0.0206293
E. coli	2017/18	AMOXICILLIN_CLAVULANATE	AMPICILLIN_SULBACTAM	NITROFURANTOIN	18433	273	5530	69	165	3	3600	159	0.652912	0.00966988	0.195877	0.00244404	0.00584443	0.000106262	0.127515	0.00563191	0.638171	0.0105378	0.247354	0.0154923	0.00629975	0.000397599	0.0786343	0.00311267
E. coli	2017/18	AMOXICILLIN_CLAVULANATE	AMPICILLIN_SULBACTAM	PIPERACILLIN_TAZOBACTAM	17695	12	5814	62	23	2	3270	600	0.64397	0.000436713	0.211587	0.00225635	0.000837033	7.27855e+09	0.119004	0.0218357	0.633437	0.000686278	0.260124	0.0143369	0.00262847	0.000171112	0.0797399	0.0088762
E. coli	2017/18	AMOXICILLIN_CLAVULANATE	AMPICILLIN_SULBACTAM	SULFA_TRIMETHOPRIM	17978	1267	3742	66	2145	10	2634	1283	0.61727	0.0435021	0.128481	0.00226609	0.0736481	0.000343348	0.0904378	0.0440515	0.588746	0.0620771	0.193564	0.0130445	0.0562528	0.00240145	0.055668	0.0282468
E. coli	2017/18	AMOXICILLIN_CLAVULANATE	AMPICILLIN_SULBACTAM	TOBRAMYCIN	19121	123	5296	73	592	3	3383	534	0.656515	0.00422318	0.181837	0.00250644	0.0203262	0.000103004	0.116155	0.0183348	0.639598	0.00886781	0.2379	0.0151219	0.0146635	0.000482958	0.073001	0.0103649
E. coli	2017/18	AMOXICILLIN_CLAVULANATE	AZTREONAM	CEFAZOLIN	5092	46	25	287	1	282	2	20	0.884796	0.00799305	0.00434405	0.0498697	0.000173762	0.0490009	0.000347524	0.00347524	0.884739	0.0209384	0.00445898	0.0699706	0.000376882	0.0176627	0.000974769	0.000878788
E. coli	2017/18	AMOXICILLIN_CLAVULANATE	AZTREONAM	CEFEPIME	2541	1	18	417	2	1	21	10	0.843906	0.000332116	0.00597808	0.138492	0.000664231	0.000332116	0.00697443	0.00332116	0.843574	0.000751043	0.00859179	0.141522	0.00016318	0.000583177	0.00442539	0.000389017
E. coli	2017/18	AMOXICILLIN_CLAVULANATE	AZTREONAM	CEFTAZIDIME	1754	0	11	347	2	11	4	27	0.813544	0	0.00510204	0.160946	0.000927644	0.00510204	0.00185529	0.0125232	0.817249	0.00199058	0.00594489	0.16465	0.000278253	0.00391998	0.00409387	0.00187295
E. coli	2017/18	AMOXICILLIN_CLAVULANATE	AZTREONAM	CEFTRIAXONE	1748	2	11	300	2	9	3	28	0.831194	0.000951022	0.00523062	0.142653	0.000951022	0.0042796	0.00142653	0.0133143	0.835499	0.00291994	0.00595385	0.145712	0.000415615	0.00373169	0.00381589	0.00195196
E. coli	2017/18	AMOXICILLIN_CLAVULANATE	AZTREONAM	CEFUROXIME	4253	122	26	408	2	111	4	28	0.858498	0.0246266	0.00524828	0.0823577	0.000403714	0.0224061	0.000807428	0.005652	0.854927	0.0325392	0.00548706	0.0913695	0.000934071	0.0118658	0.00182018	0.00105724
E. coli	2017/18	AMOXICILLIN_CLAVULANATE	AZTREONAM	CIPROFLOXACIN	4515	623	24	422	4	148	17	18	0.78236	0.107954	0.00415872	0.0731242	0.000693121	0.0256455	0.00294576	0.00311904	0.776649	0.114071	0.00522477	0.0804484	0.00142246	0.0195495	0.00181666	0.000818306
E. coli	2017/18	AMOXICILLIN_CLAVULANATE	AZTREONAM	GENTAMICIN	4932	206	27	510	1	60	28	7	0.854618	0.0356957	0.00467857	0.0883729	0.00017328	0.0103968	0.00485185	0.00121296	0.851399	0.0384577	0.00631855	0.0934045	0.000492345	0.00728745	0.00232684	0.000313167
E. coli	2017/18	AMOXICILLIN_CLAVULANATE	AZTREONAM	LEVOFLOXACIN	655	147	7	75	3	40	1	9	0.699039	0.156884	0.00747065	0.0800427	0.00320171	0.0426894	0.00106724	0.00960512	0.690737	0.166414	0.00807438	0.0886242	0.0047073	0.0360166	0.00273582	0.00269044
E. coli	2017/18	AMOXICILLIN_CLAVULANATE	AZTREONAM	NITROFURANTOIN	4745	50	25	521	0	14	25	3	0.881479	0.0092885	0.00464425	0.0967862	0	0.00260078	0.00464425	0.00055731	0.880021	0.00993273	0.00619175	0.0994518	0.00015528	0.0019346	0.00221697	9.58216e+09
E. coli	2017/18	AMOXICILLIN_CLAVULANATE	AZTREONAM	PIPERACILLIN_TAZOBACTAM	3707	3	21	479	0	81	20	13	0.857308	0.000693802	0.00485661	0.110777	0	0.0187327	0.00462535	0.00300648	0.857109	0.00344428	0.00638191	0.12183	0.000101942	0.00749047	0.00292692	0.000715326
E. coli	2017/18	AMOXICILLIN_CLAVULANATE	AZTREONAM	SULFA_TRIMETHOPRIM	4439	699	25	389	3	181	23	12	0.769191	0.121123	0.004332	0.067406	0.000519841	0.0313637	0.00398544	0.00207936	0.761901	0.128992	0.00560812	0.0770948	0.00124322	0.0225275	0.00190484	0.000728809
E. coli	2017/18	AMOXICILLIN_CLAVULANATE	AZTREONAM	TOBRAMYCIN	4970	168	27	493	1	77	23	12	0.861203	0.0291111	0.00467857	0.0854271	0.00017328	0.0133426	0.00398544	0.00207936	0.857494	0.0333954	0.00605595	0.0917786	0.000567881	0.00807196	0.00217574	0.000460749
E. coli	2017/18	AMOXICILLIN_CLAVULANATE	CEFAZOLIN	CEFEPIME	10009	1	156	895	2	1	817	4	0.842154	8.41397e+09	0.0131258	0.075305	0.000168279	8.41397e+09	0.0687421	0.000336559	0.83616	0.000194544	0.0313808	0.102666	4.23341e+09	7.51415e+09	0.0293566	0.000124583
E. coli	2017/18	AMOXICILLIN_CLAVULANATE	CEFAZOLIN	CEFTAZIDIME	9585	1	158	875	16	0	815	46	0.833768	8.69868e+09	0.0137439	0.0761134	0.00139179	0	0.0708942	0.00400139	0.828075	0.000338207	0.0340264	0.104196	0.000358785	0.000168082	0.0315239	0.00131285
E. coli	2017/18	AMOXICILLIN_CLAVULANATE	CEFAZOLIN	CEFTRIAXONE	9584	4	147	875	24	1	767	45	0.83725	0.000349437	0.0128418	0.0764392	0.00209662	8.73591e+09	0.0670045	0.00393116	0.831383	0.000975082	0.0328218	0.103228	0.000483743	0.000377771	0.0293799	0.00135112
E. coli	2017/18	AMOXICILLIN_CLAVULANATE	CEFAZOLIN	CEFUROXIME	4357	120	46	223	20	22	203	121	0.852308	0.0234742	0.00899844	0.0436228	0.00391236	0.0043036	0.0397105	0.0236698	0.853452	0.0267966	0.0241615	0.0621011	0.00324208	0.00633539	0.0166516	0.00725986
E. coli	2017/18	AMOXICILLIN_CLAVULANATE	CEFAZOLIN	CIPROFLOXACIN	11706	1273	136	798	47	260	742	149	0.774667	0.0842433	0.00900007	0.0528092	0.00311032	0.017206	0.0491033	0.00986037	0.765695	0.0895111	0.0240926	0.0788362	0.00380048	0.0142257	0.019171	0.00466796
E. coli	2017/18	AMOXICILLIN_CLAVULANATE	CEFAZOLIN	GENTAMICIN	12526	454	169	944	14	114	827	64	0.828878	0.0300424	0.0111832	0.0624669	0.000926416	0.00754367	0.0547247	0.00423504	0.822371	0.0324238	0.0265523	0.0876932	0.00142668	0.00570896	0.021883	0.00194145
E. coli	2017/18	AMOXICILLIN_CLAVULANATE	CEFAZOLIN	LEVOFLOXACIN	7855	812	108	632	32	199	545	96	0.764179	0.078996	0.0105069	0.0614846	0.00311314	0.0193599	0.0530207	0.00933943	0.753155	0.0846284	0.0265518	0.0896604	0.00382715	0.0154925	0.0218428	0.0048415
E. coli	2017/18	AMOXICILLIN_CLAVULANATE	CEFAZOLIN	NITROFURANTOIN	12146	196	158	964	9	34	807	27	0.846942	0.0136671	0.0110174	0.0672199	0.000627571	0.00237082	0.0562722	0.00188271	0.841967	0.014395	0.0265719	0.0908351	0.000662467	0.00223291	0.0225286	0.000807564
E. coli	2017/18	AMOXICILLIN_CLAVULANATE	CEFAZOLIN	PIPERACILLIN_TAZOBACTAM	11433	9	167	974	2	68	666	201	0.845636	0.00066568	0.0123521	0.0720414	0.000147929	0.00502959	0.0492604	0.0148669	0.844834	0.00204951	0.0266044	0.0958621	0.000404432	0.00305853	0.0226575	0.00452993
E. coli	2017/18	AMOXICILLIN_CLAVULANATE	CEFAZOLIN	SULFA_TRIMETHOPRIM	11377	1601	136	740	47	317	650	241	0.752995	0.105963	0.00900126	0.0489774	0.00311073	0.0209809	0.0430207	0.0159508	0.744083	0.112004	0.0225038	0.073785	0.00515378	0.0185996	0.0172537	0.00661726
E. coli	2017/18	AMOXICILLIN_CLAVULANATE	CEFAZOLIN	TOBRAMYCIN	12625	352	170	931	13	127	823	67	0.83565	0.0232989	0.0112523	0.061623	0.000860471	0.00840614	0.0544745	0.00443474	0.828859	0.0263153	0.0266396	0.0876256	0.0012771	0.00547796	0.0217517	0.00205328
E. coli	2017/18	AMOXICILLIN_CLAVULANATE	CEFEPIME	CEFTAZIDIME	21097	155	2	3308	60	285	7	98	0.843475	0.00619703	7.99616e+09	0.132257	0.00239885	0.0113945	0.000279866	0.00391812	0.842639	0.0114213	0.000874016	0.137335	0.000369671	0.00626795	0.000450847	0.000642087
E. coli	2017/18	AMOXICILLIN_CLAVULANATE	CEFEPIME	CEFTRIAXONE	20916	341	1	3184	61	362	2	104	0.837612	0.0136558	4.00465e+09	0.127508	0.00244283	0.0144968	8.00929e+09	0.00416483	0.836196	0.0197989	0.000503854	0.133291	0.000518024	0.0087064	0.00025712	0.000729267
E. coli	2017/18	AMOXICILLIN_CLAVULANATE	CEFEPIME	CEFUROXIME	2539	74	1	324	5	124	1	14	0.823816	0.0240104	0.000324465	0.105127	0.00162232	0.0402336	0.000324465	0.0045425	0.817005	0.0378916	0.00103475	0.121009	0.000562462	0.0207366	0.000585234	0.00117541
E. coli	2017/18	AMOXICILLIN_CLAVULANATE	CEFEPIME	CIPROFLOXACIN	19955	2101	16	2850	47	805	13	93	0.771059	0.0811824	0.000618238	0.110124	0.00181607	0.0311051	0.000502318	0.00359351	0.764886	0.0895461	0.00145777	0.117893	0.00105044	0.0235694	0.000715948	0.000880996
E. coli	2017/18	AMOXICILLIN_CLAVULANATE	CEFEPIME	GENTAMICIN	21271	786	54	3276	9	379	62	44	0.821877	0.0303698	0.00208647	0.126579	0.000347745	0.0146439	0.00239558	0.00170009	0.818264	0.0344189	0.00300622	0.131784	0.000392345	0.0102201	0.00154277	0.000371225
E. coli	2017/18	AMOXICILLIN_CLAVULANATE	CEFEPIME	LEVOFLOXACIN	18395	1908	16	2608	47	725	15	89	0.772802	0.080158	0.000672184	0.109566	0.00197454	0.0304583	0.000630173	0.00373902	0.766681	0.0884574	0.00164076	0.11725	0.00111987	0.0231265	0.000795705	0.00092844
E. coli	2017/18	AMOXICILLIN_CLAVULANATE	CEFEPIME	NITROFURANTOIN	21145	395	42	3375	13	142	75	13	0.839087	0.0156746	0.00166667	0.133929	0.000515873	0.00563492	0.00297619	0.000515873	0.83725	0.017194	0.00292245	0.136519	0.000191177	0.0042823	0.0014917	0.00014905
E. coli	2017/18	AMOXICILLIN_CLAVULANATE	CEFEPIME	PIPERACILLIN_TAZOBACTAM	21959	33	62	3094	1	533	73	31	0.851586	0.00127976	0.00240441	0.119988	3.87807e+09	0.0206701	0.00283099	0.0012022	0.850343	0.00502219	0.00334094	0.130961	6.39143e+09	0.00830682	0.00162787	0.00033446
E. coli	2017/18	AMOXICILLIN_CLAVULANATE	CEFEPIME	SULFA_TRIMETHOPRIM	19084	2970	29	2506	34	1148	40	66	0.737489	0.114774	0.00112069	0.0968428	0.00131391	0.0443637	0.00154577	0.00255053	0.72802	0.126051	0.00219972	0.108155	0.00104985	0.0326171	0.0010414	0.000865707
E. coli	2017/18	AMOXICILLIN_CLAVULANATE	CEFEPIME	TOBRAMYCIN	21448	607	54	3231	9	423	37	69	0.828812	0.0234562	0.00208671	0.124855	0.000347786	0.0163459	0.00142979	0.00266636	0.825201	0.0285342	0.00267814	0.130946	0.000419673	0.0103798	0.00135431	0.000486504
E. coli	2017/18	AMOXICILLIN_CLAVULANATE	CEFTAZIDIME	CEFTRIAXONE	21282	192	5	3250	223	91	7	381	0.836853	0.00754984	0.00019661	0.127797	0.00876883	0.00357831	0.000275255	0.0149817	0.844285	0.0126614	0.00192409	0.130263	0.00190598	0.00532613	0.000981803	0.00265164
E. coli	2017/18	AMOXICILLIN_CLAVULANATE	CEFTAZIDIME	CEFUROXIME	1850	48	0	278	18	97	0	50	0.790261	0.0205041	0	0.118753	0.00768902	0.0414353	0	0.0213584	0.790023	0.0389515	0	0.136127	0.00259766	0.0258392	0	0.00646128
E. coli	2017/18	AMOXICILLIN_CLAVULANATE	CEFTAZIDIME	CIPROFLOXACIN	19576	1902	67	2720	161	667	159	232	0.768168	0.0746351	0.0026291	0.106734	0.00631769	0.0261733	0.00623921	0.00910375	0.760623	0.0836727	0.00789007	0.115637	0.00337185	0.0219344	0.00395566	0.00291487
E. coli	2017/18	AMOXICILLIN_CLAVULANATE	CEFTAZIDIME	GENTAMICIN	20730	749	196	3081	32	306	266	125	0.81342	0.0293898	0.0076908	0.120895	0.00125564	0.0120071	0.0104375	0.00490485	0.808715	0.0328863	0.0116061	0.128434	0.00130707	0.00970128	0.00607846	0.00127155
E. coli	2017/18	AMOXICILLIN_CLAVULANATE	CEFTAZIDIME	LEVOFLOXACIN	18048	1719	67	2496	161	596	145	221	0.769539	0.0732955	0.00285678	0.106426	0.00686479	0.0254125	0.00618258	0.0094231	0.762081	0.0824127	0.00831426	0.115084	0.0035954	0.021487	0.00402218	0.00300298
E. coli	2017/18	AMOXICILLIN_CLAVULANATE	CEFTAZIDIME	NITROFURANTOIN	20596	372	180	3141	32	125	325	32	0.830383	0.0149982	0.00725719	0.126638	0.00129017	0.00503971	0.0131033	0.00129017	0.826379	0.0166746	0.01212	0.133212	0.000601666	0.00410245	0.00642393	0.000486722
E. coli	2017/18	AMOXICILLIN_CLAVULANATE	CEFTAZIDIME	PIPERACILLIN_TAZOBACTAM	21304	32	212	2858	2	487	299	82	0.842855	0.00126602	0.0083874	0.113072	7.91264e+09	0.0192673	0.0118294	0.00324418	0.840014	0.00489398	0.0122343	0.127404	0.000197183	0.00792721	0.00625306	0.00107632
E. coli	2017/18	AMOXICILLIN_CLAVULANATE	CEFTAZIDIME	SULFA_TRIMETHOPRIM	18647	2829	106	2348	122	1038	217	174	0.7318	0.111024	0.00415996	0.0921471	0.00478788	0.0407362	0.00851615	0.00682862	0.720298	0.122628	0.00920547	0.105776	0.00349575	0.031205	0.00445836	0.00293378
[truncated: 3,269 more rows]
